# Supplementary material for: From Antarctica or Asia? New colonization scenario for Australian-New Guinean narrow mouth toads suggested from the findings on a mysterious genus Gastrophrynoides
Source: BMC Evol Biol. 2011 Jun 21;11:175. doi: 10.1186/1471-2148-11-175 (PMC3141433; doi:10.1186/1471-2148-11-175)
Supplement: Additional file 3 — Estimated ages from calculations A-F. Detailed estimated ages from the calibrations A-F are written in tabular form. [file 1471-2148-11-175-S3.XLS]

## Sheet: Aln2d_CommonCalRes.txt
Additional file 3. Detailed ages estimated from calculations A - F.
	Calculation A (Aln2d + Tree1a)										Calculation B (Aln-2d + Tree1a)										Calculation C (Aln-2d + Tree1a)									Nodes of calibration points and major microhylid divergences in Tree1a				Calibration D (Aln-3d + Tree1b)									Calibration E (Aln-3d + Tree1b)
	Node*		Estimated date		S.D.		95% CI Min - Max				Node*		Estimated date		S.D.		95% CI Min - Max				Node*	Estimated date		S.D.		95% CI Min - Max								Node*	Estimated date	±	S.D.		95% CI Min - Max				Node*	Estimated date	±	S.D.		95% CI Min - Max
	1		322.818	±	7.14		312.447	−	336.702		1		323.534	±	7.171		312.609	−	336.937		1	323.369	±	7.138		312.569	−	336.875		F2	338-312 Ma	Split of Diapsida and Synapsida		1	266.863	±	22.848		221.387		310.788		1	270.567	±	22.859		224.91	−
	2		14.852	±	7.816		4.738	−	34.706		2		13.715	±	7.254		4.352	−	32.005		2	13.571	±	6.695		5.582	−	30.635		G5	> 5 Ma	Mediterranean salinity crisis		2	154.565		21.242		115.586		198.528		2	155.6		21.792		115.265
	3		170.861	±	18.688		135.007	−	208.356		3		165.854	±	20.074		127.432	−	205.928		3	162.981	±	19.217		126.375	−	201.717		G1	> 110 Ma	Fragmentation of SE America and Africa		3	325.145		7.363		312.748		337.328		3	326.357		7.264		313.006
	4		159.008	±	18.086		124.349	−	195.301		4		154.055	±	19.219		117.567	−	192.728		4	151.188	±	18.498		116.21	−	188.686						4	204.977		23.997		159.212		252.848		4	236.141		20.159		197.066
	5		59.83	±	10.854		43.478	−	84.759		5		55.823	±	11.13		38.483	−	81.326		5	55.197	±	9.403		42.671	−	77.612		G3	> 42 Ma	Fragmentation of SE America and Australia		5	110.395		18.81		76.764		150.207		5	155.513		8.564		146.288
	6		80.508	±	12.806		59.509	−	109.004		6		75.506	±	12.947		56.481	−	105.255		6	73.698	±	11.633		55.436	−	100.386		F7	> 55 Ma	Split of Bufonidae from other hyloids		6	224.781		23.911		178.65		272.141		6	261.521		17.358		228.374
	7		31.489	±	7.134		19.459	−	47.286		7		29.308	±	7.078		17.621	−	45.177		7	27.93	±	6.527		16.97	−	42.403						7	200.402		18.269		166.027		237.55		7	201.361		18.218		166.728
	8		50.996	±	9.453		34.469	−	71.308		8		47.51	±	9.651		30.94	−	68.676		8	45.362	±	8.877		29.972	−	64.529						8	208.989		18.932		173.77		247.737		8	207.805		18.652		172.604
	9		88.33	±	11.527		67.52	−	112.86		9		82.432	±	12.777		59.692	−	109.695		9	78.891	±	11.607		57.984	−	103.249						9	131.661		14.554		111.204		165.411		9	126.479		17.552		94.408
	10		71.813	±	10.666		52.709	−	94.568		10		66.887	±	11.42		46.775	−	91.487		10	63.907	±	10.409		45.251	−	85.944						10	213.485		17.604		181.332		250.234		10	210.393		18.168		176.349
	11		78.738	±	11.122		58.866	−	102.491		11		73.34	±	12.047		52.118	−	99.222		11	70.117	±	10.981		50.37	−	93.38						11	122.356		16.323		92.855		156.748		11	120.685		15.955		91.575
	12		97.134	±	11.811		75.906	−	122.304		12		90.561	±	13.387		66.716	−	119.001		12	86.688	±	12.112		64.612	−	112.122						12	71.395		11.687		50.687		96.47		12	70.769		11.746		50.138
	13		125.09	±	12.239		103.659	−	151.494		13		117.2	±	14.801		90.645	−	148.334		13	112.664	±	13.354		88.099	−	140.544						13	174.495		17.567		141.978		210.963		13	172.355		17.202		140.648
	14		16.546	±	4.453		9.354	−	26.764		14		15.243	±	4.315		8.44	−	25.153		14	12.075	±	1.959		7.786	−	14.864		G4	< 15 Ma	Uplift of Comoro Islands		14	24.387		5.144		15.575		35.688		14	24.419		5.035		15.863
	15		32.129	±	6.804		20.636	−	47.168		15		29.714	±	6.863		18.428	−	45.131		15	25.537	±	4.447		17.22	−	34.738						15	55.829		8.797		40.4		74.767		15	56.08		8.227		42.644
	16		68.026	±	10.169		50.016	−	89.828		16		62.972	±	11.009		44.094	−	86.951		16	57.72	±	8.803		41.777	−	76.381						16	69.719		9.893		52.262		90.906		16	69.868		8.986		56.213
	17		26.176	±	6.33		15.676	−	40.271		17		24.15	±	6.236		14.122	−	38.367		17	22.16	±	5.36		13.221	−	34.11						17	36.578		7.027		24.417		51.809		17	36.175		6.823		24.436
	18		52.548	±	9.2		36.587	−	72.542		18		48.542	±	9.543		32.575	−	69.715		18	44.702	±	8.031		30.615	−	61.92		F8	> 29Ma	Split of Rana from other ranid genera		18	65.067		9.505		48.12		85.361		18	65.008		9.025		49.664
	19		75.963	±	10.518		57.341	−	98.528		19		70.348	±	11.643		50.251	−	95.435		19	65.146	±	9.595		47.771	−	85.436						19	79.559		10.564		60.716		102.177		19	79.496		9.788		63.532
	20		139.883	±	12.39		118.38	−	166.773		20		131.402	±	15.433		103.528	−	163.735		20	126.656	±	13.914		100.997	−	155.631						20	71.052		8.1		56.479		88.221		20	69.767		7.886		55.521
	21		5.411	±	1.761		2.656	−	9.51		21		4.912	±	1.683		2.314	−	8.846		21	4.709	±	1.583		2.241	−	8.424						21	77.971		7.961		63.744		95.082		21	76.552		7.747		62.638
	22		66.23	±	8.191		52.415	−	84.778		22		60.098	±	10.063		42.661	−	82.058		22	57.558	±	9.144		41.489	−	77.194						22	32.369		5.313		23.005		43.797		22	31.925		5.288		22.581
	23		16.486	±	3.579		10.633	−	24.656		23		14.855	±	3.673		8.916	−	23.195		23	14.226	±	3.412		8.666	−	21.992						23	41.763		5.964		31.214		54.551		23	41.194		5.899		30.692
	24		6.884	±	1.997		3.702	−	11.487		24		6.231	±	1.942		3.189	−	10.734		24	5.99	±	1.832		3.118	−	10.212						24	50.947		6.43		39.564		64.73		24	50.199		6.33		38.873
	25		21.11	±	4.099		14.252	−	30.258		25		19.052	±	4.317		11.894	−	28.734		25	18.308	±	4.016		11.631	−	27.281						25	56.508		6.689		44.69		70.836		25	55.653		6.572		43.887
	26		22.704	±	4.299		15.495	−	32.304		26		20.495	±	4.558		12.918	−	30.693		26	19.699	±	4.249		12.632	−	29.134		XI	Divergence of non-Gastrophrynoides asterophryines			26	52.59		7.177		39.777		67.881		26	51.797		7.047		39.255
	27		53.655	±	6.485		43.074	−	68.521		27		48.471	±	8.156		34.335	−	66.163		27	46.503	±	7.459		33.419	−	62.584		X	Split of Gastrophrynoides from other Asterophryinae			27	72.24		7.514		58.931		88.435		27	71.051		7.339		57.912
	28		24.359	±	4.344		17	−	33.992		28		21.969	±	4.726		14.056	−	32.458		28	21.048	±	4.381		13.687	−	30.796						28	31.783		5.221		22.49		42.954		28	31.422		5.244		22.152
	29		20.153	±	3.884		13.596	−	28.844		29		18.139	±	4.156		11.302	−	27.5		29	17.379	±	3.84		10.985	−	25.96						29	64.173		7.381		50.982		79.867		29	63.183		7.222		50.164
	30		15.999	±	3.085		10.857	−	22.902		30		14.457	±	3.251		9.102	−	21.764		30	13.887	±	3.031		8.833	−	20.646						30	70.194		7.352		57.114		85.987		30	69.089		7.172		56.227
	31		17.421	±	3.256		11.986	−	24.721		31		15.738	±	3.468		10.032	−	23.533		31	15.115	±	3.221		9.727	−	22.302						31	59.029		7.149		46.324		74.318		31	58.143		7.01		45.68
	32		21.834	±	3.832		15.346	−	30.422		32		19.749	±	4.139		12.848	−	28.959		32	18.982	±	3.852		12.476	−	27.524						32	18.038		3.519		11.837		25.621		32	17.9		3.452		11.797
	33		43.311	±	5.609		33.957	−	56.001		33		39.153	±	6.856		27.387	−	54.135		33	37.587	±	6.267		26.694	−	51.151						33	33.585		3.692		29.172		42.814		33	33.336		3.53		29.153
	34		51.344	±	5.979		41.77	−	65.234		34		46.398	±	7.683		33.114	−	63.113		34	44.542	±	7.012		32.249	−	59.652						34	41.261		5.053		32.827		52.593		34	40.893		4.91		32.768
	35		65.085	±	6.553		55.593	−	80.941		35		58.806	±	9.11		42.87	−	78.436		35	56.405	±	8.267		41.826	−	74.147						35	68.232		7.088		55.78		83.572		35	67.226		6.895		55.06
	36		68.14	±	6.607		59.041	−	84.31		36		61.555	±	9.385		45.131	−	81.852		36	59.047	±	8.505		44.007	−	77.161						36	71.884		7.259		59.1		87.587		36	70.802		7.071		58.303
	37		8.389	±	2.414		4.536	−	13.937		37		7.582	±	2.352		3.909	−	13.076		37	7.284	±	2.22		3.767	−	12.422						37	74.54		7.409		61.483		90.462		37	73.345		7.212		60.534
	38		18.171	±	3.79		11.881	−	26.739		38		16.43	±	3.936		10.027	−	25.346		38	15.773	±	3.656		9.761	−	24.042						38	77.492		7.619		64.059		93.83		38	76.178		7.42		63.013
	39		44.021	±	5.688		34.619	−	56.984		39		39.672	±	6.986		27.678	−	54.974		39	38.047	±	6.381		26.999	−	51.848						39	81.473		7.958		67.315		98.622		39	80.015		7.73		66.262
	40		23.623	±	4.574		15.863	−	33.735		40		21.309	±	4.842		13.267	−	32.143		40	20.47	±	4.504		12.88	−	30.484						40	88.074		8.615		72.748		106.59		40	86.394		8.354		71.562
	41		39.63	±	5.476		30.453	−	52.016		41		35.687	±	6.539		24.499	−	50.036		41	34.231	±	5.993		23.884	−	47.254						41	46.045		7.061		33.388		61.054		41	45.113		6.962		32.702
	42		45.993	±	5.762		36.549	−	59.244		42		41.439	±	7.188		29.085	−	57.121		42	39.746	±	6.556		28.367	−	53.824						42	74.664		9.141		58.106		93.871		42	73.028		8.953		56.917
	43		69.264	±	6.644		60.304	−	85.604		43		62.57	±	9.495		45.944	−	83.063		43	60.022	±	8.609		44.759	−	78.355						43	1.608		1.218		0.074		4.576		43	1.556		1.173		0.074
	44		7.735	±	2.852		3.178	−	14.325		44		6.867	±	2.697		2.706	−	13.202		44	6.543	±	2.514		2.603	−	12.423						44	66.72		8.559		51.048		84.665		44	65.002		8.497		49.66
	45		23.002	±	4.923		14.75	−	33.982		45		20.549	±	5.127		12.143	−	32.123		45	19.617	±	4.748		11.746	−	30.245						45	72.867		8.653		57.094		91.149		45	71.12		8.586		55.702
	46		73.59	±	6.82		65.34	−	90.65		46		66.45	±	9.96		49.02	−	87.85		46	63.74	±	9.01		47.73	−	82.98		G2	>65Ma	Fragmentation of India and Madagascar		46	92.695		9.681		75.03		113.08		46	90.351		9.486		73.168
	(46)		73.59	±	6.82		65.34	−	90.65		(46)		66.45	±	9.96		49.02	−	87.85		(46)	63.74	±	9.01		47.73	−	82.98		VII	Split of Dyscophinae and Microhylidae			47	105.82		9.832		87.937		126.484		47	103.285		9.581		85.936
	47		76.56	±	7.139		67.181	−	94.192		47		69.277	±	10.284		51.244	−	91.324		47	66.46	±	9.314		49.898	−	86.235		VI	Split of Asterophryinae from Dyscophinae and Microhylidae lineage			48	126.227		10.322		107.577		148.117		48	123.162		10.004		105.193
	48		81.435	±	7.648		70.743	−	100.06		48		73.874	±	10.832		54.822	−	97.074		48	70.879	±	9.792		53.41	−	91.583		V	Split of Kalophryninae from Asterophryinae, Dyscophinae and Microhylidae lineage			49	2.798		1.743		0.211		6.768		49	2.71		1.709		0.185
	49		20.578	±	4.236		13.531	−	30.132		49		18.634	±	4.358		11.48	−	28.464		49	17.868	±	4.078		11.14	−	27.013						50	33.914		4.971		25		44.438		50	32.614		4.811		23.971
	50		0.78	±	0.568		0.041	−	2.173		50		0.702	±	0.517		0.037	−	1.965		50	0.669	±	0.491		0.036	−	1.872						51	40.503		5.414		30.752		51.986		51	38.927		5.265		29.488
	51		21.461	±	4.151		14.459	−	30.741		51		19.413	±	4.317		12.212	−	29.07		51	18.638	±	4.021		11.895	−	27.6						52	68.007		6.36		56.614		81.705		52	65.534		6.158		54.649
	52		29.329	±	4.977		20.877	−	40.376		52		26.575	±	5.364		17.488	−	38.54		52	25.519	±	4.977		17.064	−	36.467						53	9.693		2.535		5.123		15.071		53	9.453		2.487		4.952
	53		31.935	±	5.254		22.997	−	43.583		53		28.942	±	5.721		19.275	−	41.631		53	27.787	±	5.296		18.751	−	39.419						54	66.853		6.733		54.553		81.032		54	64.75		6.554		52.834
	54		38.433	±	5.806		28.546	−	51.385		54		34.842	±	6.522		23.715	−	49.258		54	33.45	±	6.008		23.074	−	46.529						55	31.406		6.353		19.63		44.561		55	30.539		6.199		19.066
	55		62.779	±	7.39		50.541	−	79.577		55		56.987	±	9.211		40.926	−	76.96		55	54.698	±	8.411		39.87	−	72.664						56	71.233		6.75		58.961		85.447		56	68.944		6.558		57.079
	56		69.553	±	7.6		57.33	−	87.03		56		63.171	±	9.818		46.017	−	84.342		56	60.607	±	8.926		44.763	−	79.618						57	80.442		6.018		70.075		93.765		57	77.58		5.813		67.819
	57		29.382	±	5.537		19.924	−	41.564		57		26.602	±	5.855		16.845	−	39.659		57	25.445	±	5.407		16.266	−	37.342						58	8.532		2.308		4.46		13.525		58	8.181		2.22		4.277
	58		57.81	±	7.437		45.252	−	74.55		58		52.404	±	8.944		36.897	−	71.871		58	50.198	±	8.17		35.804	−	67.757						59	11.258		2.578		6.78		16.848		59	10.812		2.502		6.475
	59		28.531	±	5.679		18.842	−	41.053		59		25.625	±	5.993		15.695	−	39.125		59	24.407	±	5.49		15.224	−	36.629						60	12.542		2.759		7.762		18.544		60	12.067		2.683		7.466
	60		18.403	±	4.633		10.743	−	28.825		60		16.744	±	4.583		9.33	−	27.198		60	16.074	±	4.317		9.017	−	25.865						61	76.144		6.015		65.614		89.331		61	73.372		5.798		63.426
	61		26.835	±	5.227		17.931	−	38.376		61		24.21	±	5.518		15.07	−	36.606		61	23.127	±	5.112		14.563	−	34.446						62	7.672		2.45		3.264		12.898		62	7.476		2.396		3.194
	62		33.553	±	5.802		23.525	−	46.312		62		30.326	±	6.328		19.68	−	44.423		62	29.001	±	5.837		19.046	−	41.784						63	17.561		3.238		11.797		24.487		63	17.045		3.167		11.434
	63		39.765	±	6.235		29.061	−	53.521		63		35.906	±	7.029		24.001	−	51.418		63	34.304	±	6.436		23.242	−	48.431						64	20.363		3.418		14.316		27.714		64	19.792		3.339		13.923
	64		23.089	±	5.36		13.9	−	34.921		64		20.634	±	5.478		11.588	−	33.038		64	19.618	±	5.061		11.191	−	30.861						65	23.969		3.707		17.443		31.951		65	23.263		3.621		16.902
	65		43.319	±	6.445		32.332	−	57.595		65		39.1	±	7.414		26.516	−	55.397		65	37.348	±	6.77		25.662	−	52.203						66	27.599		4.034		20.49		36.284		66	26.749		3.958		19.811
	66		47.296	±	6.71		35.944	−	62.282		66		42.675	±	7.858		29.29	−	59.859		66	40.775	±	7.158		28.374	−	56.347						67	30.37		4.316		22.754		39.638		67	29.42		4.221		21.972
	67		72.107	±	7.745		59.761	−	90.016		67		65.43	±	10.138		47.799	−	87.321		67	62.69	±	9.191		46.362	−	82.317		IX	Split of Cophylinae and Scaphiophryninae			68	50.071		5.461		40.27		61.702		68	48.359		5.287		38.982
	68		81.899	±	7.968		69.938	−	100.752		68		74.427	±	10.954		55.237	−	97.977		68	71.355	±	9.893		53.681	−	92.31						69	19.285		3.273		13.382		26.236		69	18.406		3.238		12.614
	69		83.874	±	8		72.073	−	102.961		69		76.25	±	11.108		56.735	−	100.159		69	73.132	±	10.034		55.13	−	94.332		VIII	Split of Gastrophryninae from Cophylinae + Scaphiophryninae lineage			70	23.169		3.342		17.227		30.311		70	22.127		3.34		16.248
	70		85.778	±	8.033		74.167	−	105.1		70		77.996	±	11.269		58.154	−	102.235		70	74.805	±	10.177		56.579	−	96.361		IV	Split of Gastrophryninae + (Cophylinae + Scaphiophryninae) lineage from other microhylids			71	30.193		3.67		23.621		38.057		71	28.779		3.699		22.236
	71		88.677	±	8.358		76.344	−	108.571		71		80.744	±	11.614		60.27	−	105.701		71	77.44	±	10.488		58.688	−	99.642		III	2nd basal split of microhylid subfamilies (branching of Hoplophryninae)			72	10.946		2.462		6.543		16.2		72	10.364		2.357		6.201
	72		90.292	±	8.531		77.572	−	110.554		72		82.294	±	11.78		61.571	−	107.614		72	78.92	±	10.629		59.884	−	101.358		II	1st split of living microhylid subfamily (Split of Phrynomerinae from other microhylids)			73	17.368		3.162		11.768		24.137		73	16.385		3.052		11.012
	73		143.18	±	12.461		121.64	−	170.33		73		134.568	±	15.591		106.439	−	167.28		73	129.967	±	14.154		103.805	−	159.34		I	Split of microhylid lineage from other ranoids			74	36.602		4.085		29.301		45.354		74	34.819		4.133		27.504
	74		179.854	±	14.8		153.098	−	211.071		74		172.426	±	17.249		140.936	−	208.314		74	168.521	±	16.101		138.771	−	201.766						75	38.768		4.105		31.517		47.677		75	36.866		4.188		29.513
	75		226.599	±	17.257		194.281	−	261.815		75		221.154	±	19.257		184.38	−	260.026		75	217.603	±	18.49		182.37	−	254.883						76	23.968		3.87		17.004		32.207		76	22.627		3.776		15.926
	76		236.135	±	17.38		203.477	−	271.54		76		231.104	±	19.28		194.135	−	269.728		76	227.635	±	18.579		191.989	−	265.126						77	17.735		3.535		11.493		25.292		77	16.615		3.4		10.625
	77		247.478	±	17.508		214.407	−	282.896		77		243.294	±	19.179		206.246	−	281.563		77	240.179	±	18.611		204.612	−	277.458						78	15.613		3.209		9.979		22.556		78	14.529		3.042		9.209
	78		347.088	±	17.89		312.631	−	382.169		78		348.758	±	18.141		313.95	−	384.824		78	346.965	±	18.012		312.332	−	382.816		F3	> 230 Ma	Split of Anura and Caudata		79	23.849		4.15		16.519		32.712		79	22.22		3.979		15.274
	79		373.169	±	15.038		344.467	−	402.793		79		376.091	±	15.082		347.863	−	405.35		79	374.952	±	14.999		347.043	−	404.589		F1	> 330 Ma	Split of Amphibia and Amniota		80	46.754		5.26		37.323		57.922		80	43.92		5.26		34.516
	80		396.99	±	13.229		366.289	−	415.078		80		410.026	±	3.425		404.323	−	415.689		80	409.98	±	3.429		404.312	−	415.681		F9	> 404 Ma	Split of Lungfish and Tetrapoda		81	52.394		5.225		43.126		63.612		81	49.309		5.312		39.929
																																		82	64.992		4.179		58.159		74.963		82	61.352		4.721		53.395
* Actual nodes are shown in Additional file 2.																																		83	67.363		3.914		61.763		77.289		83	63.641		4.576		56.296
	Major divergence events of microhylid taxa. Roman numbers showing corresponding nodes in Fig. 1 and Table 3.																																	84	69.144		3.766		65.121		79.041		84	65.351		4.524		58.346
	Calibration points used in each calibrations.																																	85	5.876		2.607		1.099		11.3		85	5.691		2.532		1.076
	Evidences and constraint ages of the calibration points used.																																	86	72.603		4.372		66.423		83.316		86	69.728		4.185		65.149
																																		(86)	72.603		4.372		66.423		83.316		(86)	69.728		4.185		65.149
																																		87	76.805		5.031		68.946		88.582		87	73.888		4.854		66.895
																																		88	81.768		5.559		72.742		94.534		88	78.788		5.343		70.494
																																		89	83.815		5.812		74.29		97.069		89	80.803		5.595		71.957
																																		90	87.691		6.364		77.073		102.08		90	84.632		6.12		74.689
																																		91	92.347		7.061		80.315		108.045		91	89.289		6.787		78.013
																																		92	136.598		10.335		118.141		158.559		92	133.013		9.962		115.258
																																		93	177.704		14.186		151.768		207.283		93	174.405		13.424		150.113
																																		94	234.901		17.923		201.422		271.548		94	232.017		17.518		199.167
																																		95	247.82		17.759		214.506		284.266		95	245.127		17.479		211.89
																																		96	255.296		17.982		221.376		291.977		96	253.134		17.608		219.353
																																		97	261.018		18.106		226.904		297.782		97	259.625		17.669		225.598
																																		98	372.447		19.063		332.633		405.61		98	382.641		15.876		348.466
																																		99	393.573		13.667		363.792		414.468		99	397.92		11.932		370.977
																																		* Actual nodes are shown in Additional file 2.
																																			Major divergence events of microhylid taxa. Roman numbers showing corresponding nodes in Fig. 1 and Table 3.
																																			Calibration points used in each calibrations.
																																			Evidences and constraint ages of the calibration points used.
[truncated: 9 more columns]
