# Supplementary material for: From Antarctica or Asia? New colonization scenario for Australian-New Guinean narrow mouth toads suggested from the findings on a mysterious genus Gastrophrynoides
Source: BMC Evol Biol. 2011 Jun 21;11:175. doi: 10.1186/1471-2148-11-175 (PMC3141433; doi:10.1186/1471-2148-11-175)
Supplement: Additional file 5 — Estimated ages from the calibrations G-J. Detailed estimated ages from the calibrations A-F are written in tabular form. [file 1471-2148-11-175-S5.XLS]

## Sheet: Aln2 Aln1topol Ccal.table
Additional file 5. Estimated divergence ages from calibrations G-I.
Calibration G (Aln-2d + ML topology from Aln-2)								Calibration H (Aln-2d + ML topology from Aln-2)								Nodes of calibration points and major microhylid divergences				Calibration I (Aln-3d + ML topology from Aln-3)									Calibration J (Aln-3d + ML topology from Aln-3)								Nodes of calibration points and major microhylid divergences
Node	Estimated age		S.D.	95 % CI Min - Max				Node	Estimated age		S.D.	95 % CI Min - Max								Node	Estimated age		S.D.	95 % CI Min - Max				Node	Estimated age		S.D.	95 % CI Min - Max
1	323.627	±	7.297	312.513	−	337.029		1	324.897	±	7.341	312.725	−	337.222		F2	338-312 Ma	Split of Diapsida and Synapsida		1	255.595	±	25.329	206.195	−	305.62		1	256.965	±	25.293	207.256	−	306.041
2	8.995	±	3.689	2.934	−	17.501		2	9.326	±	3.103	5.256	−	16.876		G5	> 5 Ma	Mediterranean salinity crisis		2	140.101	±	20.096	103.818	−	182.621		2	141.909	±	20.576	103.823	−	184.686
3	163.816	±	19.021	128.856	−	203.142		3	157.511	±	19.371	122.416	−	198.391		G1	> 110 Ma	Fragmentation of SE America and Africa		3	324.083	±	7.397	312.561	−	337.168		3	322.474	±	5.679	312.658	−	331.53		F2	338-312 Ma	Split of Diapsida and Synapsida
4	158.883	±	19.309	123.794	−	199.221		4	152.716	±	19.767	116.957	−	194.211						4	183.774	±	23.958	139.306	−	233.624		4	219.855	±	21.44	178.531	−	262.707
5	55.884	±	8.75	43.058	−	76.227		5	52.961	±	7.847	42.548	−	71.763		G3	> 42 Ma	Fragmentation of SE America and Australia		5	104.781	±	18.611	72.14	−	144.865		5	154.939	±	8.265	146.246	−	176.709		F6	> 146 Ma	Split of Cryptobranchidae and Hynobiidae
6	73.013	±	10.586	55.562	−	96.639		6	68.748	±	9.958	52.78	−	91.52						6	204.26	±	24.311	158.558	−	254.15		6	247.541	±	18.576	212.807	−	285.632
7	29.552	±	5.94	19.333	−	42.672		7	26.621	±	5.62	17.096	−	38.922						7	173.298	±	20.167	135.895	−	214.651		7	182.207	±	20.334	144.29	−	223.89
8	50.838	±	8.267	36.39	−	68.648		8	45.822	±	8.083	31.871	−	63.484						8	198.753	±	21.05	159.59	−	242.643		8	205.788	±	21.555	166.3	−	250.719
9	91.947	±	11.481	71.557	−	116.671		9	83.058	±	11.945	61.877	−	108.644						9	142.788	±	19.071	112.838	−	185.396		9	145.558	±	21.403	106.899	−	190.944		G1	> 110 Ma	Fragmentation of SE America and Africa
10	67.571	±	9.467	50.728	−	88.236		10	60.799	±	9.607	43.998	−	81.429						10	201.025	±	20.464	163.875	−	244.025		10	207.409	±	21.158	168.52	−	251.576		F5	> 151 Ma	Split of Rhinophrynidae and Pipidae
11	75.208	±	9.933	57.741	−	96.68		11	67.689	±	10.29	49.788	−	89.734						11	131.48	±	19.324	96.963	−	172.078		11	133.825	±	19.787	98.334	−	175.483
12	94.533	±	11.138	74.792	−	118.536		12	85.175	±	11.918	64.084	−	110.738						12	62.973	±	11.556	42.661	−	87.96		12	65.078	±	12.086	43.88	−	91.187
13	127.439	±	12.455	105.717	−	154.691		13	115.195	±	14.094	89.926	−	145.428						13	170.718	±	20.131	134.047	−	212.729		13	174.921	±	20.368	138.109	−	217.812
14	14.776	±	3.648	8.574	−	22.877		14	11.745	±	2.048	7.391	−	14.832		G4	< 15 Ma	Uplift of Comoro Islands		14	24.412	±	5.487	15.078	−	36.481		14	25.448	±	5.392	16.25	−	37.41
15	28.941	±	5.448	19.595	−	41.055		15	24.486	±	4.265	16.796	−	33.458						15	54.358	±	9.158	38.716	−	74.474		15	56.915	±	8.408	43.683	−	76.33
16	61.403	±	8.285	47.237	−	79.494		16	53.826	±	7.889	39.792	−	70.584						16	64.427	±	10.052	47.304	−	86.308		16	67.506	±	8.852	55.617	−	88.666		F7	> 55 Ma	Split of Bufonidae and other hyloids
17	22.01	±	4.611	14.146	−	32.13		17	19.311	±	4.239	12.174	−	28.647						17	37.702	±	7.83	24.411	−	54.869		17	38.731	±	7.781	25.496	−	55.9
18	43.441	±	6.834	31.945	−	58.496		18	38.218	±	6.507	26.885	−	52.297		F8	> 29Ma	Split of Rana from other ranid genera		18	60.775	±	9.619	44.736	−	81.888		18	63.082	±	9.27	48.019	−	84.036		G3	> 42 Ma	Fragmentation of SE America and Australia
19	66.665	±	8.645	51.899	−	85.569		19	58.649	±	8.419	43.714	−	76.689						19	71.872	±	10.658	54.043	−	95.217		19	74.801	±	9.75	60.011	−	97.333
20	22.824	±	4.457	15.141	−	32.631		20	19.979	±	4.465	12.473	−	29.903						20	78.35	±	10.682	59.671	−	101.693		20	79.648	±	10.799	60.728	−	102.892
21	1.224	±	0.854	0.061	−	3.242		21	1.06	±	0.758	0.033	−	2.859						21	85.425	±	10.551	67.414	−	108.756		21	86.931	±	10.735	68.516	−	110.346
22	22.86	±	4.116	15.779	−	31.902		22	19.963	±	4.127	12.956	−	28.992						22	36.487	±	6.59	24.943	−	50.921		22	37.191	±	6.866	25.329	−	52.202
23	32.244	±	4.944	23.738	−	43.1		23	28.178	±	5.182	19.291	−	39.46						23	45.498	±	7.324	32.731	−	61.452		23	46.406	±	7.655	33.192	−	63.064
24	34.935	±	5.195	26.036	−	46.423		24	30.501	±	5.498	21.159	−	42.37						24	54.263	±	8.012	40.433	−	71.833		24	55.446	±	8.32	41.098	−	73.578
25	41.471	±	5.792	31.604	−	54.313		25	36.203	±	6.279	25.427	−	49.905						25	60.094	±	8.464	45.589	−	78.996		25	61.351	±	8.704	46.354	−	80.294
26	66.934	±	7.323	54.681	−	83.537		26	58.337	±	8.837	42.832	−	77.264						26	62.294	±	9.589	45.54	−	83.115		26	63.735	±	9.785	46.669	−	84.928
27	71.372	±	7.384	59.226	−	88.299		27	62.165	±	9.153	46.095	−	81.865						27	79.133	±	9.916	62.26	−	101.257		27	80.784	±	10.131	63.265	−	103.099
28	79.174	±	7.364	67.553	−	96.522		28	68.932	±	9.698	51.871	−	89.948						28	31.839	±	6.426	20.706	−	45.87		28	32.69	±	6.586	21.258	−	47.056
29	5.868	±	1.999	2.378	−	10.199		29	5.091	±	1.801	2.021	−	9.055						29	70.975	±	9.629	54.2	−	91.825		29	72.422	±	9.875	55.233	−	94.068
30	57.166	±	6.92	45.346	−	72.462		30	49.517	±	7.953	35.595	−	66.698						30	76.855	±	9.724	60.248	−	98.427		30	78.45	±	9.964	61.506	−	100.53
31	81.526	±	7.377	70.142	−	99.077		31	70.926	±	9.869	53.566	−	92.434						31	63.585	±	9.36	47.299	−	84.137		31	65.045	±	9.581	48.232	−	85.996
32	27.685	±	4.869	19.195	−	38.366		32	23.921	±	4.894	15.563	−	34.682						32	21.222	±	4.837	12.812	−	31.811		32	21.724	±	5.023	13.099	−	32.77
33	55.276	±	6.518	44.363	−	69.889		33	47.789	±	7.608	34.587	−	64.411		XI	Split of Cophylinae and Scaphiophryninae			33	38.42	±	6.112	29.667	−	52.639		33	39.349	±	6.464	29.807	−	54.186		F8	> 29 Ma	Split of Rana from other ranid genera
34	21.274	±	4.06	14.242	−	30.226		34	18.121	±	4.049	11.279	−	27.151						34	51.747	±	7.702	38.847	−	69.031		34	53.223	±	8.056	39.741	−	71.341
35	20.859	±	4.63	12.495	−	30.728		35	18.026	±	4.434	10.304	−	27.687						35	73.205	±	9.377	57.256	−	93.997		35	74.911	±	9.606	58.409	−	96.032
36	20.65	±	4.089	13.531	−	29.529		36	17.714	±	4.013	10.914	−	26.586						36	78.525	±	9.677	61.982	−	99.911		36	80.245	±	9.891	63.373	−	101.985
37	26.405	±	4.52	18.624	−	36.364		37	22.623	±	4.607	14.842	−	32.767						37	82.545	±	9.942	65.692	−	104.8		37	84.248	±	10.125	66.957	−	106.565
38	31.408	±	4.818	23.147	−	41.923		38	26.88	±	5.088	18.248	−	38.103						38	85.045	±	10.177	67.76	−	107.646		38	86.734	±	10.341	68.991	−	109.442
39	15.343	±	3.654	8.986	−	23.373		39	13.046	±	3.422	7.249	−	20.653						39	90.683	±	10.725	72.429	−	114.648		39	92.327	±	10.899	73.672	−	116.354
40	34.85	±	4.999	26.339	−	45.959		40	29.767	±	5.415	20.56	−	41.655						40	99.452	±	11.789	79.345	−	125.552		40	101.11	±	11.988	80.473	−	127.247
41	38.295	±	5.229	29.497	−	49.998		41	32.766	±	5.793	22.889	−	45.502						41	47.818	±	8.347	33.179	−	65.707		41	48.793	±	8.636	33.686	−	67.482
42	67.497	±	6.615	57.055	−	83.081		42	58.335	±	8.549	43.412	−	76.89						42	83.778	±	11.755	63.251	−	109.125		42	85.113	±	11.997	64.234	−	111.312
43	15.159	±	3.213	9.594	−	22.21		43	13.126	±	3.159	7.887	−	20.113						43	0.908	±	0.74	0.036	−	2.82		43	0.93	±	0.78	0.034	−	2.898
44	8.12	±	2.247	4.204	−	13.044		44	7.041	±	2.09	3.564	−	11.686						44	71.003	±	10.72	52.243	−	94.284		44	71.751	±	10.957	52.586	−	95.544
45	22.469	±	3.917	15.66	−	31.107		45	19.418	±	3.992	12.669	−	28.233						45	77.175	±	11.006	57.992	−	101.003		45	78.087	±	11.197	58.504	−	102.606
46	24.952	±	4.172	17.733	−	34.131		46	21.579	±	4.292	14.358	−	31.157		XI	Divergence of non-Gastrophrynoides asterophryines			46	99.722	±	12.686	77.589	−	127.277		46	100.888	±	12.751	78.51	−	128.43
47	52.242	±	5.97	42.303	−	65.79		47	45.001	±	7.23	32.486	−	60.844		X	Split of Gastrophrynoides from other Asterophryinae			47	114.603	±	13.127	92.157	−	143.255		47	116.118	±	13.319	93.037	−	145.341
48	62.28	±	5.886	53.187	−	76.55		48	53.648	±	7.989	39.645	−	70.765						48	1.818	±	1.287	0.092	−	4.918		48	1.908	±	1.346	0.113	−	5.092
49	23.739	±	4.179	16.516	−	32.824		49	20.536	±	4.297	13.215	−	30.011						49	10.002	±	3.178	4.273	−	16.746		49	10.263	±	3.292	4.321	−	17.339
50	20.792	±	3.803	14.29	−	29.222		50	18.019	±	3.831	11.544	−	26.591						50	78.014	±	8.892	63.559	−	98.403		50	79.245	±	9.206	64.353	−	100.672
51	19.504	±	3.662	13.251	−	27.546		51	17.17	±	3.668	10.98	−	25.289						51	38.301	±	6.504	26.917	−	52.458		51	38.64	±	6.708	27.13	−	53.495
52	21.605	±	3.909	14.902	−	30.219		52	19.007	±	3.96	12.277	−	27.858						52	46.089	±	7.174	33.634	−	61.834		52	46.477	±	7.4	33.844	−	62.853
53	27.024	±	4.69	19.057	−	37.245		53	23.721	±	4.82	15.595	−	34.458						53	73.969	±	8.63	59.917	−	93.732		53	74.813	±	8.996	60.306	−	95.64
54	47.648	±	5.9	37.703	−	60.819		54	41.39	±	6.842	29.451	−	56.221						54	44.336	±	8.35	29.559	−	62.25		54	45.023	±	8.637	29.651	−	63.859
55	54.155	±	6.083	44.15	−	68.176		55	46.92	±	7.413	33.953	−	62.968						55	9.736	±	2.718	4.857	−	15.561		55	9.836	±	2.807	4.933	−	15.943
56	65.943	±	5.802	57.59	−	80.255		56	56.786	±	8.215	42.421	−	74.497						56	12.41	±	2.994	7.216	−	18.918		56	12.518	±	3.122	7.208	−	19.369
57	9.036	±	2.525	4.692	−	14.57		57	7.794	±	2.322	3.932	−	12.966						57	14.12	±	3.197	8.653	−	21.107		57	14.251	±	3.346	8.651	−	21.719
58	18.749	±	3.68	12.332	−	26.804		58	16.19	±	3.669	10.06	−	24.3						58	73.856	±	8.146	61	−	92.987		58	74.811	±	8.517	61.272	−	94.831
59	40.156	±	4.876	31.832	−	51.1		59	34.441	±	5.779	24.436	−	47.135						59	77.288	±	8.161	64.872	−	96.668		59	78.271	±	8.529	65.253	−	98.787
60	22.332	±	4.073	15.165	−	31.221		60	19.107	±	4.11	12.095	−	28.058						60	10.359	±	2.78	5.443	−	16.421		60	10.618	±	2.914	5.562	−	16.996
61	34.918	±	4.633	26.935	−	45.227		61	29.896	±	5.288	20.731	−	41.361						61	18.984	±	3.695	12.543	−	27.025		61	19.427	±	3.88	12.704	−	27.848
62	42.488	±	4.959	34.12	−	53.648		62	36.407	±	5.995	26.049	−	49.541						62	22.456	±	3.904	15.739	−	31.061		62	23.017	±	4.148	15.904	−	32.285
63	67.459	±	5.831	59.324	−	81.921		63	58.056	±	8.346	43.46	−	76.031						63	25.209	±	4.211	17.997	−	34.609		63	25.794	±	4.471	18.225	−	35.83
64	8.328	±	2.607	3.677	−	13.932		64	7.102	±	2.373	3.058	−	12.399						64	29.9	±	4.822	21.761	−	40.731		64	30.548	±	5.045	22.149	−	41.863
65	20.383	±	3.88	13.57	−	28.764		65	17.34	±	3.887	10.755	−	25.95						65	31.534	±	5.008	23.016	−	42.732		65	32.219	±	5.27	23.45	−	44.097		XI	Divergence of non-Gastrophrynoides asterophryines
66	71.794	±	5.843	65.211	−	86.816		66	61.649	±	8.753	46.33	−	80.62		G2	>65Ma	Fragmentation of India and Madagascar		66	52.281	±	7.122	40.416	−	68.022		66	53.211	±	7.485	40.796	−	70.215		X	Split of Gastrophrynoides from other Asterophryinae
(66)	71.794	±	5.843	65.211	−	86.816		(66)	61.649	±	8.753	46.33	−	80.62		VII	Split of Dyscophinae and Microhylidae			67	23.263	±	4.794	14.877	−	33.597		67	23.298	±	4.864	14.853	−	33.975
67	74.203	±	6.165	66.36	−	89.777		67	63.915	±	8.992	48.17	−	83.35		VI	Split of Asterophryinae from Dyscophinae and Microhylidae lineage			68	22.228	±	4.797	13.889	−	32.694		68	22.017	±	4.837	13.617	−	32.514
68	77.087	±	6.536	68.149	−	93.391		68	66.622	±	9.28	50.43	−	86.666		V	Split of Kalophryninae from Asterophryinae, Dyscophinae and Microhylidae lineage			69	17.176	±	4.165	9.968	−	26.261		69	16.986	±	4.126	9.833	−	26.025
69	79.564	±	6.812	69.999	−	96.3		69	68.915	±	9.547	52.245	−	89.505						70	29.216	±	5.725	19.342	−	41.589		70	28.861	±	5.795	18.962	−	41.576
70	81.26	±	7.001	71.215	−	98.345		70	70.48	±	9.727	53.442	−	91.343						71	47.502	±	7.03	35.395	−	63.181		71	47.314	±	7.188	35.091	−	63.344
71	84.368	±	7.343	73.526	−	102.117		71	73.335	±	10.062	55.705	−	95.081		II	1st split of living microhylid subfamily			72	53.676	±	7.279	41.328	−	70.008		72	53.562	±	7.481	41.096	−	70.567
72	136.117	±	12.253	115.098	−	163.313		72	122.275	±	14.422	96.402	−	152.747		I	Split of microhylid lineage from other ranoids			73	11.345	±	3.28	5.468	−	18.398		73	11.503	±	3.376	5.473	−	18.741
73	142.475	±	12.702	120.729	−	170.422		73	128.79	±	14.87	102.133	−	160.318						74	19.237	±	4.185	11.903	−	28.46		74	19.414	±	4.269	11.984	−	28.786
74	185.918	±	16.284	157.148	−	221.191		74	173.654	±	18.09	141.705	−	211.709						75	18.419	±	3.949	11.415	−	26.958		75	18.658	±	4.026	11.477	−	27.432
75	237.304	±	19.453	202	−	277.685		75	227.508	±	21.23	188.492	−	270.843						76	21.991	±	4.068	14.949	−	31		76	22.32	±	4.179	15.093	−	31.599
76	245.883	±	19.664	209.877	−	286.895		76	236.681	±	21.361	197.315	−	280.548						77	27.936	±	4.587	20.055	−	38.026		77	28.29	±	4.736	20.142	−	38.822
77	255.342	±	20.109	218.288	−	296.876		77	247.248	±	21.613	206.914	−	291.819						78	34.044	±	5.186	25.247	−	45.719		78	34.49	±	5.384	25.454	−	46.71
78	351.413	±	20.203	311.747	−	389.62		78	355.181	±	20.927	312.679	−	393.532		F3	> 230 Ma	Split of Anura and Caudata		79	41.072	±	5.901	31.249	−	54.469		79	41.477	±	6.109	31.309	−	55.38
79	371.709	±	16.018	340.578	−	402.354		79	378.526	±	15.889	346.473	−	406.404		F1	> 330 Ma	Split of Amphibia and Amniota		80	64.95	±	7.044	54.13	−	81.564		80	65.386	±	7.433	54.089	−	83.33
80	389.896	±	16.105	354.572	−	414.378		80	409.658	±	3.426	404.271	−	415.615		F9	> 404 Ma	Split of Lungfish and Tetrapoda		81	67.835	±	7.094	57.338	−	84.71		81	68.334	±	7.507	57.372	−	86.629
																				82	69.992	±	7.159	59.757	−	87.178		82	70.547	±	7.574	59.702	−	89.128
* Actual nodes are shown in Additional file 4.																				83	3.815	±	2.116	0.368	−	8.451		83	3.895	±	2.161	0.394	−	8.626
	Major divergence events of microhylid taxa discussed in the text. Events III, IV, and VIII are not supported in the tree topology used here. Roman numbers showing corresponding nodes in Fig. 1 and Table 3.																			84	73.821	±	7.153	65.314	−	91.568		84	74.512	±	7.583	65.38	−	93.351		G2	> 65 Ma	Fragmentation of India and Madagascar
	Calibration points used in each calibration.																			（84）	73.821	±	7.153	65.314	−	91.568		（84）	74.512	±	7.583	65.38	−	93.351		VII	Split of Dyscophinae and Microhylidae
	Evidences and constraint ages of the calibration points used.																			85	77.177	±	7.662	66.864	−	95.847		85	78.015	±	8.056	67.038	−	97.721		VI	Split of Asterophryinae from Dyscophinae and Microhylidae lineage
																				86	81.111	±	8.172	69.307	−	100.811		86	82.128	±	8.581	69.744	−	103.006		V	Split of Kalophryninae from Asterophryinae, Dyscophinae and Microhylidae lineage
																				87	83.925	±	8.522	71.24	−	104.185		87	84.956	±	8.921	71.666	−	106.18
																				88	86.624	±	8.897	73.237	−	107.658		88	87.728	±	9.279	73.722	−	109.803
																				89	91.044	±	9.552	76.227	−	113.202		89	92.274	±	9.877	76.981	−	115.341		III	2nd basal split of microhylid subfamilies (branching of Hoplophryninae)
																				90	95.392	±	10.175	79.304	−	118.898		90	96.697	±	10.498	80.102	−	121.074		II	1st split of living microhylid subfamily (Split of Phrynomerinae from other microhylids)
																				91	136.745	±	14.051	113.051	−	168.077		91	138.487	±	14.17	114.521	−	169.87		I	Split of microhylid lineage from other ranoids
																				92	142.336	±	14.342	118.252	−	174.08		92	144.207	±	14.418	119.852	−	175.944
																				93	167.259	±	17.411	137.123	−	205.291		93	170.708	±	17.102	141.198	−	208.495
																				94	218.86	±	20.599	180.731	−	261.456		94	225.307	±	20.797	187.401	−	269.108
																				95	237.044	±	20.312	199.645	−	278.296		95	244.65	±	20.377	206.985	−	286.891
																				96	243.116	±	20.517	204.736	−	285.155		96	251.188	±	20.572	213.163	−	293.766		F4	> 164 Ma	Split of Costata (Alytidae and Bombinatoridae) from other anurans
																				97	248.248	±	20.838	209.234	−	290.755		97	256.907	±	20.835	218.522	−	299.325
																				98	362.061	±	22.23	316.701	−	402.128		98	381.303	±	16.723	345.514	−	409.291		F3	> 230 Ma	Split of Anura and Caudata
																				99	381.629	±	17.986	344.853	−	412.605		99	393.702	±	14.221	362.31	−	414.624		F1	> 330 Ma	Split of Amphibia and Amniota
																												* Actual nodes are shown in Additional file 4.
																													Major divergence events of microhylid taxa discussed in the text. Events IV, VIII, and XI are not supported in the tree topology used here. Roman numbers showing corresponding nodes in Fig. 1 and Table 3.
																													Calibration points used in each calibration.
																													Events and constraint ages of the calibration points used.
