# Supplementary material for: From Antarctica or Asia? New colonization scenario for Australian-New Guinean narrow mouth toads suggested from the findings on a mysterious genus Gastrophrynoides
Source: BMC Evol Biol. 2011 Jun 21;11:175. doi: 10.1186/1471-2148-11-175 (PMC3141433; doi:10.1186/1471-2148-11-175)
Supplement: Additional file 6 — Information of sequence data and substitution models. Data partitions and fitted nucleotide substitution model for each partition in the alignment datasets are shown. [file 1471-2148-11-175-S6.XLS]

## Sheet: Sheet1
Additional file 6. Information of sequence data and nucleotide substitution models in each alignment dataset.
Aln-1 (Long data: including 7164 nucleotide sites from eight gene partitions. This alignment was made from our data and data from Van Bocxlaer et al. [2] and van der Meijden et al. [3])
OTUs	Microhylids	Natatanurans	Afrobatrachians	Hyloids (= outgroup)	Total OTUs
	29	5	6	2	42
Sequences	rag1	rag2	tyr	bdnf	cox1	cxcr4	ncx1	16S	Total length
Alignment length	1515	1110	594	684	852	696	1311	402	7164
Variable sites	741	682	348	199	401	339	528	156	3394
Informative sites	605	540	285	132	359	277	448	118	2764
Substitution Models (suggested by AICc1 and BIC1 implemented in KAKUSAN3)
AICc1 (Used in ML analyses)	GTR + G (a = 0.338)	TVM+G(0.535)	J2+G(0.194)	J2+G(0.404)	J2+G(0.131)	TVM+G(0.315)	GTR+G(0.255)	J2+G(0.249) + I (k = 0.260)
BIC1 (Used in Bayesian Interference)	GTR+G	HKY85+G	HKY85+G	K80+G	SYM+G	HKY85+G	GTR+G	GTR+G
Aln-2 (Middle length data including 4122 nucleotide sites from five gene portions. This alignment was made from our data and data of van der Meijden et al. [3])
OTUs	Microhylids	Natatanurans	Afrobatrachians	Hyloids	Archaeobatrachians	Caudata	Other vertebrates	Total OTUs
	53	7	8	3	6	1	4 (Zebrafish was used as outgroup)	82
Sequences	rag1	rag2	tyrosinase	bdnf	cox1	Total length
Alignment length	1509	774	576	687	576	4122
Variable sites	901	581	386	341	284	2493
Informative sites	745	510	341	240	253	2089
Substitution Models (suggested by AICc1 and BIC1 implemented in KAKUSAN3)
AICc1 (Used in ML analyses)	GTR+G(0.323)	TN+G(0.541)	J2+G(0.407)	J2+G(0.292)	J2+G(0.142)
BIC1 (Used in Bayesian Interference)	GTR+G	TN93+G	J2+G	J2+G	J2+G
Aln-2d (deleted cox1 and tyr sequences from the original Aln-2) (only used for molecular dating analyses)
Aln-3 (Short length data including 2813 nucleotide sites from four gene portions. This alignment was made from our data and data from Van Bocxlaer et al. [2])
OTUs	Microhylids	Natatanurans	Afrobatrachians	Hyloids (= outgroup)	Total OTUs
	44	9	8	2	63
Sequences	rag1	cxcr4	ncx1	16S	Total length
Alignment length	537	642	1272	362	2813
Variable sites	274	344	529	160	1307
Informative sites	225	290	464	132	1111
Substitution Models (suggested by AICc1 and BIC1 implemented in KAKUSAN3)
AICc1 (Used in ML analyses)	TVM+G(0.288)	TVM+G(0.337)	GTR+G(0.244)	J2+G(0.180)
BIC1 (Used in Bayesian Interference)	K81uf+G	HKY85+G	J2+G	J2+G
Aln-3d (38 OTUs were added to the original Aln-3 data and slightly shorter (2739) than the original due to deleting ambiguous sites) (only used for molecular dating analyses)
OTUs	Microhylids	Natatanurans	Afrobatrachians	Hyloids	Archaeobatrachians	Caudates	Other vertebrates	Total OTUs
	44	23	7	7	11	4	5 (Zebrafish was used as outgroup)	101
Sequences	rag1	cxcr4	ncx1	16S	Total length
Alignment length	525	612	1269	333	2739
Variable sites	315	372	625	186	1498
Informative sites	264	329	557	153	1303
Substitution Models (suggested by AICc1 and BIC1 implemented in KAKUSAN3)
AICc1 (Used in ML analyses)	J3+G(0.301)	J2+G(0.323)	GTR+G(0.252)	GTR+G(0.184)
BIC1 (Used in Bayesian Interference)	K81uf+G	J2+G	J2+G	J2+G
