# Supplementary material for: From Antarctica or Asia? New colonization scenario for Australian-New Guinean narrow mouth toads suggested from the findings on a mysterious genus Gastrophrynoides
Source: BMC Evol Biol. 2011 Jun 21;11:175. doi: 10.1186/1471-2148-11-175 (PMC3141433; doi:10.1186/1471-2148-11-175)
Supplement: Additional file 7 — Information of OTUs and sequence accession numbers. List of taxa used for this study and their sequence accession numbers. [file 1471-2148-11-175-S7.XLS]

## Sheet: Sheet1
Additional file 7. Information of OTUs and sequence accession numbers.
Aln-1											Aln-2 and Aln-2d								Aln-3 and Aln-3d
No.	OTUs	Genes									No.	OTUs	Genes						No.	OTUs	Genes
Microhylidae		rag1	rag2	tyr	bdnf	cox1	cxcr4	ncx1	16S		Microhylidae		rag1	rag2	tyr	bdnf	cox1		Microhylidae		rag1	cxcr4	ncx1	16S
1	Barygenys flavigularis	AB611856	AB611857	AB611858	AB611859	AB611860	AY948800	AY948845	AY948767		1	Anodonthyla boulengerii	EF396072	EF396110	EF395959	EF395994	EF396036		1	Barygenys flavigularis	AB611856	AY948800	AY948845	AY948767
2	Calluella guttulata	AB611861	AB611862	AB611863	AB611864	EF396041	EF017975	EF018031	DQ283144		2	Anodonthyla montana	EF396071	EF396111	EF395960	EF395995	EF396037		2	Calluella guttulata	AB611861	EF017975	EF018031	DQ283144
3	Chaperina fusca	AB611865	AB611866	AB611867	AB611868	AB611869	AB611870	AB611871	AB611872		3	Asterophrys turpicola	EF396074	EF396113	EF395961	EF395996	EF396038		3	Chaperina fusca	AB611865	AB611870	AB611871	AB611872
4	Cophixalus cryptotympanum	AB611873	AB611874	AB611875	AB611876	AB611877	AB611878	AB611879	AB611880		4	Barygenys flavigularis	AB611856	AB611857	AB611858	AB611859	AB611860		4	Cophixalus cryptotympanum	AB611873	AB611878	AB611879	AB611880
5	Ctenophryne geayi	AB611881	AB611882	AB611883	AB611884	AB611885	AB611886	AB611887	AB611888		5	Calluella guttulata	AB611861	AB611862	AB611863	AB611864	EF396041		5	Cophixalus sp. (B)	DQ347276	EF017967	EF018004	DQ347334
6	Dermatonotus muelleri	EF396082	EF396120	EF395969	EF396004	EF396046	AY948785	AY948825	AY948747		6	Chaperina fusca	AB611865	AB611866	AB611867	AB611868	AB611869		6	Ctenophryne geayi	AB611881	AB611886	AB611887	AB611888
7	Dyscophus antongili	EF396084	EF396122	EF395970	EF396005	EF396047	AY948790	AY948832	AY948754		7	Chiasmocleis hudsoni	EF396079	EF396118	EF395967	EF396001	EF396043		7	Dermatonotus muelleri	EF396082	AY948785	AY948825	AY948747
8	Dyscophus guineti	AB611889	AB611890	AB611891	AB611892	AB611893	AB611894	AB611895	DQ283434		8	Chiasmocleis shudikarensis	EF396080	EF396117	EF395966	EF396002	EF396044		8	Dyscophus antongili	EF396084	AY948790	AY948832	AY948754
9	Elachistocleis ovalis	EF396085	EF396123	EF395972	EF396007	EF396049	EF017969	EF018006	DQ347340		9	Cophixalus cryptotympanum	AB611873	AB611874	AB611875	AB611876	AB611877		9	Dyscophus guineti	AB611889	AB611894	AB611895	DQ283434
10	Gastrophryne olivacea	AB611896	AB611897	AB611898	AB611899	AB611900	EF017968	EF018005	DQ347338		10	Cophixalus sp. (A)	EF396081	EF396119	EF395968	EF396003	EF396045		10	Elachistocleis ovalis	EF396085	EF017969	EF018006	DQ347340
11	Gastrophrynoides immaculatus	AB611901	AB611902	AB611903	AB611904	AB611905	AB611906	AB611907	AB611908		11	Ctenophryne geayi	AB611881	AB611882	AB611883	AB611884	AB611885		11	Gastrophryne olivacea	AB611896	EF017968	EF018005	DQ347338
12	Glyphoglossus molossus	EF396087	EF396125	EF395974	EF396009	EF396051	AY948777	AY948812	AY948734		12	Dermatonotus muelleri	EF396082	EF396120	EF395969	EF396004	EF396046		12	Gastrophrynoides immaculatus	AB611901	AB611906	AB611907	AB611908
13	Hoplophryne rogersi	EF018047	EF396128	EF395976	EF396012	na	EF017980	EF018036	EF017961		13	Dyscophus antongili	EF396084	EF396122	EF395970	EF396005	EF396047		13	Glyphoglossus molossus	EF396087	AY948777	AY948812	AY948734
14	Kalophrynus interlineatus	AB611909	AB611910	AB611911	AB611912	AB611913	AB611914	AB611915	AB611916		14	Dyscophus guineti	AB611889	AB611890	AB611891	AB611892	AB611893		14	Hoplophryne rogersi	EF018047	EF017980	EF018036	EF017961
15	Kalophrynus pleurostigma	AB611917	AB611918	AB611919	AB611920	AB611921	AY948776	AY948811	DQ283146		15	Dyscophus insularis	EF396083	EF396121	EF395971	EF396006	EF396048		15	Hylophorbus rufescens	EF018047	EF017977	EF018033	EF017958
16	Kaloula pulchra	EF396091	AY323790	EF395978	EF396015	AY458595	EF017974	EF018030	DQ283398		16	Elachistocleis ovalis	EF396085	EF396123	EF395972	EF396007	EF396049		16	Kalophrynus baluensis	EF018042	EF017972	EF018028	EF017953
17	Kaloula taprobanica	AB611922	AB611923	AB611924	AB611925	AB611926	AY948772	AY948807	AF249057		17	Gastrophryne carolinensis	EF396086	EF396124	EF395973	EF396008	EF396050		17	Kalophrynus interlineatus	AB611909	AB611914	AB611915	AB611916
18	Metaphrynella pollicaris	AB611927	AB611928	AB611929	AB611930	AB611931	AB611932	AB611933	AB611934		18	Gastrophryne olivacea	AB611896	AB611897	AB611898	AB611899	AB611900		18	Kalophrynus intermedius	EF018041	EF017971	EF018027	EF017952
19	Metaphrynella sundana	AB611935	AB611936	AB611937	AB611938	AB611939	EF017973	EF018029	EF017954		19	Gastrophrynoides immaculatus	AB611901	AB611902	AB611903	AB611904	AB611905		19	Kalophrynus pleurostigma	AB611917	AY948776	AY948811	DQ283146
20	Microhyla annectens	AB611940	AB611941	AB611942	AB611943	AB611944	AB611945	AB611946	AB611947		20	Glyphoglossus molossus	EF396087	EF396125	EF395974	EF396009	EF396051		20	Kaloula pulchra	EF396091	EF017974	EF018030	DQ283398
21	Microhyla marmoratus	AB611948	AB611949	AB611950	AB611951	AB611952	AB611953	AB611954	AB611955		21	Hamptophryne boliviana	EF396088	EF396126	na	EF396010	na		21	Kaloula taprobanica	AB611922	AY948772	AY948807	AF249057
22	Microhyla okinavensis	AB611956	AB611957	AB611958	AB611959	AB303950	AB611960	AB611961	AB303950		22	Hoplophryne rogersi	EF018047	EF396128	EF395976	EF396012	na		22	Melanobatrachus indicus	EF018053	EF017983	EF018039	EF017964
23	Micryletta inornata	AB611962	AB611963	AB611964	EF396022	AB611965	AB611966	AB611967	AB611968		23	Hypopachus variolosus	EF396090	EF396129	EF395977	EF396014	EF396052		23	Metaphrynella pollicaris	AB611927	AB611932	AB611933	AB611934
24	Phrynella pulchra	AB611969	AB611970	AB611971	AB611972	AB611973	AB611974	AB611975	AB611976		24	Kalophrynus interlineatus	AB611909	AB611910	AB611911	AB611912	AB611913		24	Metaphrynella sundana	AB611935	EF017973	EF018029	EF017954
25	Phrynomantis bifasciatus	EF396100	EF396138	EF395984	EF396026	EF396061	AY948775	AY948810	AY948732		25	Kalophrynus pleurostigma	AB611917	AB611918	AB611919	AB611920	AB611921		25	Microhyla annectens	AB611940	AB611945	AB611946	AB611947
26	Phrynomantis microps	AB611977	AB611978	AB611979	AB611980	AB611981	AB611982	AB611983	AB611984		26	Kaloula pulchra	EF396091	AY323790	EF395978	EF396015	AY458595		26	Microhyla borneensis	EF018040	EF017970	EF018026	EF017951
27	Plethodontohyla inguinalis	AB611985	AB611986	AB611987	AB611988	AB611989	AB611990	AB611991	AB611992		27	Kaloula taprobanica	AB611922	AB611923	AB611924	AB611925	AB611926		27	Microhyla marmoratus	AB611948	AB611953	AB611954	AB611955
28	Ramanella montana	AB611993	AB611994	AB611995	AB611996	AB611997	AB611998	AB611999	AB612000		28	Metaphrynella pollicaris	AB611927	AB611928	AB611929	AB611930	AB611931		28	Microhyla okinavensis	AB611956	AB611960	AB611961	AB303950
29	Scaphiophryne madagascariensis	AB612001	AB612002	AB612003	AB612004	AB612005	AB612006	AB612007	AB612008		29	Metaphrynella sundana	AB611935	AB611936	AB611937	AB611938	AB611939		29	Microhyla ornata	AY364198	AY364168	AY948806	AF249060
Afrobatrachia											30	Microhyla annectens	AB611940	AB611941	AB611942	AB611943	AB611944		30	Micryletta inornata	AB611962	AB611966	AB611967	AB611968
30	Arthroleptis variabilis	EF396073	EF396112	AY341756	AB612009	AB612010	AY364180	AB612011	AB612012		31	Microhyla butleri	EF396094	EF396132	na	EF396019	EF396054		31	Oreophryne sp.	EF018046	EF017976	EF018032	EF017957
31	Breviceps mossambicus	EF396076	EF396114	EF395963	EF395998	EF396040	EF017965	EF018002	EF017947		32	Microhyla heymonsi	EF396095	EF396133	EF395979	EF396020	EF396055		32	Phrynella pulchra	AB611969	AB611974	AB611975	AB611976
32	Callulina kreffti	EF396077	EF396116	EF395965	EF396000	EF396042	EF017966	EF018003	DQ347339		33	Microhyla marmoratus	AB611948	AB611949	AB611950	AB611951	AB611952		33	Phrynomantis bifasciatus	EF396100	AY948775	AY948810	AY948732
33	Hemisus marmoratus	AB612013	EF396127	EF395975	AB612014	AB612015	AY364186	AY948827	AB612016		34	Microhyla okinavensis	AB611956	AB611957	AB611958	AB611959	AB303950		34	Phrynomantis microps	AB611977	AB611982	AB611983	AB611984
34	Hyperolius viridiflavus	AY323769	AY323789	AB612017	EF396013	AB612018	AB612019	AB612020	AB612021		35	Microhyla pulchra	EF396093	EF396134	EF395980	EF396021	EF396056		35	Plethodontohyla inguinalis	AB611985	AB611990	AB611991	AB611992
35	Trichobatrachus robustus	EF396109	AB612022	AY844192	EF396035	AB612023	AB612024	AB612025	AB612026		36	Micryletta inornata	AB611962	AB611963	AB611964	EF396022	AB611965		36	Ramanella montana	AB611993	AB611998	AB611999	AB612000
Natatanura											37	Otophryne pyburni	EF396097	EF396136	EF395982	EF396023	EF396058		37	Ramanella variegata	EF018052	EF017982	EF018038	EF017963
36	Blommersia wittei	AY323774	AY323795	AY341751	AY323774	AB612027	AB612028	AB612029	AB612030		38	Paradoxophyla palmata	EF396098	EF396137	EF395983	EF396024	EF396059		38	Rhombophryne alluaudi	AY571661	na	na	AY594112
37	Buergeria buergeri	AB612031	AB612032	AB612033	AB612034	AB127977	AB612035	AB612036	AB127977		39	Phrynella pulchra	AB611969	AB611970	AB611971	AB611972	AB611973		39	Scaphiophryne madagascariensis	AB612001	AB612006	AB612007	AB612008
38	Lithobates catesbeianus	AB612037	AB612038	AB612039	AB612040	AB511303	AB612041	AB612042	X12841		40	Phrynomantis annectens	EF396099	EF396139	EF395985	EF396025	EF396060		40	Scaphiophryne marmoratus	AY364205	AY364175	AY523712	AY364367
39	Mantella madagascariensis	AB612043	AB612044	AB612045	AB612046	AB212225	AB612047	AB612048	AB212225		41	Phrynomantis bifasciatus	EF396100	EF396138	EF395984	EF396026	EF396061		41	Sphenophryne cornuta	AY948942	AY948799	AY948844	AY948766
40	Staurois latopalmatus	AB612049	AB612050	AB612051	AB612052	AB511311	EF017987	EF018011	AB511310		42	Phrynomantis microps	AB611977	AB611978	AB611979	AB611980	AB611981		42	Synapturanus sp	EF018051	EF017981	EF018037	EF017962
Hyloides											43	Platypelis grandis	EF396101	EF396140	EF395986	EF396027	EF396062		43	Uperodon systoma	EF018049	EF017979	EF018035	EF017960
41	Agalychnis callidryas (=outgroup)	AY323765	AY323780	DQ283018	AY323765	AB612053	AB612054	AB612055	AB612056		44	Plethodontohyla inguinalis	AB611985	AB611986	AB611987	AB611988	AB611989		44	Xenobatrachus obesus	EF018048	EF017978	EF018034	EF017959
42	Bufo japonicus (=outgroup)	AB612057	AB612058	AB612059	AB612060	AB303363	AB612061	AB612062	AB303363		45	Plethodontohyla brevipes	EF396103	EF396142	EF395987	EF396029	EF396064		Afrobatrachia
											46	Ramanella cf. obscura	EF396104	EF396143	EF395989	EF396030	EF396065		45	Arthroleptis variabilis	EF396073	AY364180	AB612011	AB612012
											47	Ramanella montana	AB611993	AB611994	AB611995	AB611996	AB611997		46	Breviceps mossambicus	EF396076	EF017965	EF018002	EF017947
											48	Rhombophryne alluaudi	EF396102	EF396141	EF395988	EF396028	EF396063		47	Callulina kreffti	EF396077	EF017966	EF018003	DQ347339
											49	Rhombophryne testudo	EF396105	EF396144	EF395990	EF396031	EF396066		48	Hemisus marmoratus	AB612013	AY364186	AY948827	AB612016
											50	Scaphiophryne calcarata	EF396106	EF396145	EF395991	EF396032	EF396067		49	Hyperolius sp.	AY364208	AY364178	AY948814	AF249033
											51	Scaphiophryne madagascariensis	AB612001	AB612002	AB612003	AB612004	AB612005		50	Hyperolius viridiflavus	AY323769	AB612019	AB612020	AB612021
											52	Stumpffia psologlossa	EF396107	na	EF395992	EF396033	EF396068		51	Leptopelis kivuensis	AY364211	AY364181	AY523717	AY322245
											53	Stumpffia pygmaea	EF396108	EF396146	EF395993	EF396034	EF396069		Natatanura
											Afrobatrachia								52	Blommersia wittei	AY323774	AB612028	AB612029	AB612030
											54	Arthroleptis variabilis	EF396073	EF396112	AY341756	AB612009	AB612010		53	Buergeria buergeri	AB612031	AB612035	AB612036	AB127977
											55	Breviceps fuscus	EF396075	DQ019520	EF395962	EF395997	EF396039		54	Lithobates catesbeianus	AB612037	AB612041	AB612042	X12841
											56	Breviceps mossambicus	EF396076	EF396114	EF395963	EF395998	EF396040		55	Mantella madagascariensis	AB612043	AB612047	AB612048	AB212225
											57	Callulina kreffti	EF396077	EF396116	EF395965	EF396000	EF396042		56	Mantidactylus cf. ulcerosus	AY948922	AY948779	AY948815	AF249035
											58	Hemisus marmoratus	AB612013	EF396127	EF395975	AB612014	AB612015		57	Pseudophilautus wynaadensis	AF249059	AY364169	EF018008	AY364199
											59	Hyperolius viridiflavus	AY323769	AY323789	AB612017	EF396013	AB612018		58	Ptychadena spp.	DQ347245	EF017992	EF018017	DQ347306
											60	Leptopelis natalensis	EF396092	EF396131	AY341755	EF396016	na		59	Rana temporaria	DQ347231	EF017988	EF018012	AF249048
											61	Trichobatrachus robustus	EF396109	AB612022	AY844192	EF396035	AB612023		60	Staurois latopalmatus	AB612049	EF017987	EF018011	AB511310
											Natatanura								61	Trichobatrachus robustus	EF396109	AB612024	AB612025	AB612026
											62	Blommersia sp. "Comoro"	AY323775	AY323794	AY341750	EF396017	na		Hyloides
											63	Blommersia wittei	AY323774	AY323795	AY341751	AY323774	AB612027		62	Agalychnis callidryas (=outgroup in Aln-3)	AY323765	AB612054	AB612055	AB612056
											64	Buergeria buergeri	AB612031	AB612032	AB612033	AB612034	AB127977		63	Bufo japonicus (=outgroup in Aln-3)	AB612057	AB612061	AB612062	AB303363
											65	Lithobates catesbeianus	AB612037	AB612038	AB612039	AB612040	AB511303		Additional OTUs for Aln-3d
											66	Rana temporaria	AY323776	AY323803	AF249182	EF407507	na		Natatanura
											67	Mantella madagascariensis	AB612043	AB612044	AB612045	AB612046	AB212225		64	Boophis xerophilus	AY364209	AY364179	EF018013	AF249038
											68	Staurois latopalmatus	AB612049	AB612050	AB612051	AB612052	AB511311		65	Cacosternum boettgeri	AY948924	AY948781	AY948818	DQ347299
											Hyloides								66	Ceratobatrachus guentheri	DQ347272	AY948788	AY948830	DQ347330
											69	Agalychnis callidryas	AY323765	AY323780	DQ283018	AY323765	AB612053		67	Indirana sp. (A)	DQ347204	EF017984	EF018007	AF249051
											70	Bufo japonicus	AB612057	AB612058	AB612059	AB612060	AB303363		68	Laliostoma labrosum	AY948923	AY948780	AY948816	AF249037
											71	Litoria caerulea	AY323767	AY323793	AY844131	EF407509	na		69	Limnonectes magnus	DQ347252	EF017994	EF018019	DQ347314
											Archaeobatrachia								70	Meristogenys kinabaluensis	AB360209	AY364176	AY523704	AY322292
											72	Alytes dickhilleni	DQ019494	DQ019517	EF407506	EF407511	na		71	Micrixalus spp.	AY948914	AY948771	AY948804	AF249056
											73	Alytes muletensis	AY323755	AY323781	AY341747	EF407510	na		72	Nyctibatrachus cf. major	AY948913	AY948770	AY948803	AF249052
											74	Megophrys nasuta	AB612063	AB612064	AB612065	AB612066	not used		73	Occidozyga laevis	DQ347254	EF017995	EF018020	AY322300
											75	Pipa parva	AY874304	AY323799	AY341762	EF407512	na		74	Petropedetes cf. parkeri	AY364213	AY364183	AY948819	AY364369
											76	Scaphiopus holbrookii	AB612071	AB612072	AB612073	AB612074	not used		75	Phrynobatrachus krefftii	DQ347284	EF017997	EF018022	DQ347342
											77	Xenopus spp.	AY874355	L19325	AY333967	BC082887	not used		76	Platymantis hazelae	DQ347248	EF017993	EF018018	DQ347310
											Caudata								Hyloides
											78	Caudata spp.	AY456261	AY323797	AY341765	AF497712	not used		77	Dendrobates auratus	AY364214	AY364184	AY948823	AY364370
											Amniota								78	Duttaphrynus melanostictus	AY364197	AY364167	AY948805	AF249061
											79	Gallus gallus	XM_421090	AY443150	D88349	XM_419645	not used		79	Litoria caerulea	AY948926	AY948783	AY948821	AY948743
											80	Homo sapiens	M29474	NM_000536	U01873	AF411339	not used		80	Melanophryniscus stelzneri	AY948927	AY948784	AY948822	AY948744
											Dipnoi								81	Phyllomedusa hypochondrialis	AY948929	AY948786	AY948826	AY948748
											81	Protopterus spp.	AY442928	AF369086	na	U93369	not used		Archaeobatrachia
											Teleostei								82	Ascaphus truei	AY523751	AY523695	AY523731	AY523780
											82	Danio rerio (=outgroup)	NM_131389	NM_131385	NM_131013	NM_131595	not used		83	Bombina orientalis	AY364207	AY364177	AY523715	AY364368
											na	Not applicable							84	Discoglossus pictus	AY364202	AY364172	AY523708	AY364364
											spp.	OTUs of which sequence data were from several congeneric species or species from the same order.							85	Leiopelma hochstetteri	AY523753	AY523696	AY523734	AY523784
												(e.g., data of Caudata spp. were from Lyciasalamandra atifi and Hynobius kimurae).							86	Megophrys nasuta	AB612063	AB612068	AB612069	AB612070
																			87	Pelobates cultripes	AY364201	AY364171	AY523707	AY364363
																			88	Pipa pipa	AY364204	AY364174	AY523711	AY364366
																			89	Rhinophrynus dorsalis	AY523747	AY523699	AY523722	AY523781
																			90	Scaphiopus holbrookii	AB612071	AB612076	AB612077	AB612078
																			91	Spea multiplicata	AY523749	AY523701	AY523724	AY523786
																			92	Xenopus sp.	AY523743	AY523691	AY523716	AY523771
																			Caudata
																			93	Andrias davidianus	AY948944	AY948801	AY948847	EF107209
																			94	Bolitoglossa mexicana	EF018055	EF018000	EF018025	EF017950
																			95	Hynobius formosanus	DQ347285	EF018001	AY523732	AY523782
																			96	Salamandra salamandra	DQ347230	EF017999	EF018024	EF017949
																			Amniota
																			97	Homo sapiens	M29474	Y14739	X91213	AF347015
																			98	Mus musculus	NM_009019	NM_009911	AF423306	AB042523
																			99	Gallus gallus	M58530	NM_204617	XM_415002	X52392
																			100	Lacerta lepida	EF110996	EF110995	EF110998	EF110994
																			Teleostei
																			101	Danio rerio (=outgroup in Aln-3d)	NM_131389	AY057095	AY934776	AY788011
																			na	Not applicable
																			spp.	OTUs of which sequence data were from several congeneric species.
