# Supplementary material for: From Antarctica or Asia? New colonization scenario for Australian-New Guinean narrow mouth toads suggested from the findings on a mysterious genus Gastrophrynoides
Source: BMC Evol Biol. 2011 Jun 21;11:175. doi: 10.1186/1471-2148-11-175 (PMC3141433; doi:10.1186/1471-2148-11-175)
Supplement: Additional file 8 — Alignment datasets. All alignment datasets used (Aln-1, 2, 2 d, 3, and 3 d) are provided in nexus format. [file 1471-2148-11-175-S8.TXT]

Additional file 8. Alignment datasets used.


-------------------- Aln-1 ----------------------------

#NEXUS

Begin Data;
	Dimensions NTax=42 NChar=7164;
	Format DataType=DNA Gap=- Missing=?;
	Matrix
Dyscophus_guineti          		CGGACAGTCAAAGCCACAACTGGTCGTCAGATCTTTCAGCCACTCCATGCTCTCAGAAATGCAGAGAAGGCCTTGCTGCCAGGGTATCATCCTTTTGAATGGAAGCCTCCTTTGAAAAATGTTTCCAGTAGTACAGATGTTGGCATCATGGATGGCCTTTCAGGTCTGAATCGCTCTGTGGATGAATACCCTGTTGAAGTGATTTCCAAAAGGTTTAGGTATGATGCAGCTTTAGTGTCTACTTTGAAAGACATGGAAGAAGATATCCTTGAAGGCCTAAAATCACATGACTTGGAGGAATACCTAAGTGGCCCTTTCACTGTGGTGATCAAAGAATCTTGTGATGGGATGGGAGATGTCAGTGAGAAGCATGGCAGTGGCCCAGCAGTCCCAGAGAAAGCAGTACGATTCTCGTTTACGATCATGAATATCTCTGTTCCCAGCAACAATGACTCTGTTCGAATTTTTGAAGAGAGCAAACCAAACTCCGAACTTTGCTGCAAACCCCTGTGTTTAATGCTTGCTGATGAATCAGACCATGAGACTCTAACAGCCATCTTAAACCCTCTGATAGCTGAAAGAGAAGCTATGAAATCCAGCGAGCTCATGCTGGAAATTGGTGGAATTCTCAGAAATTTTACATTTGAATTTCGTGGCACAGGTTATGATGAGAAGCTTATTAGGGAAGTGGAAGGACTTGAAGCTTCAGGTTCTATTTATATCTGTACCCTGTGTGATGCTACACGACAGGAAGCTTCCCAGAATTTAGTCTTCCATTCTATCACCAGAAGCCATTCTGAGAACTTGCAGCGCTATGAGACATGGAGAGCTAATCCCTACCACGAATCAGTTGACGATCTTCGTGATCGAGTTAAAGGGGTTTCAGCAAAACCCTTTATTGAAACCCTCCCATCGATTGATGCATTACATTGTGATATTGGAAATGCAGCTGAATTTTATAGAATATTCCAGCTAGAAATAGGAGAGGTCTACAAAAACCCCAAATCAACAAAAGAAGAGCGAAAGAAATGGCAAAATATATTGGACAAACATCTTAAAAAGAAGATGAACCTCAAACCGATTATGAGAATGAATGGAAACTTTGCACGGAAACTTATGAGTGAGGAGACAGTAGATGCAGTATGTGAATTAATACATTGTGAAGAAAGACAAATTGCACTGAAGGAACTTATGGATCTGTATCTTAAAATGAAACCAGTATGGCGCTCTTCATGCCCAGCCAAAGAGTGCCCAGAGTTGCTCTGCCAATATAGTTACCACTCTCAACGTTTTGCAGAGCTTTTGTCCACCAAGTTCAAGTACAGATATGAGGGCACAATTACCAACTATTTCCACAAAACCCTAGCCCATGTTCCAGAGATAATTGAACGTGATGGTTCCATCGGAGCTTGGGCTAGTGAAGGCAATGAGTCCGGCAACAAGTTATTTAGGCGCTTCCGGAAGATGAATGCTCGGCAGTCCAAAATCTACGAGATGGAAGATGTTTTGAAGCATTTCCTGGTGAACCTAAAAAACAATGAGTTGAAACTTCGACCCACCACTTTCACTAATGATTCTTGTTACCTGCCTCCGTTGAGGCATCCTGCTTTGACCAGCTTCTCAAACTATCTGATACACGGAGGAAGGACACCAAACAATGAATTGTCTCAAAGACTGTACATCATGTCTATGGATTCATCAGTCAAGAAGATACTTCGCTGTTTAGAAAAAGACTTAGTGGGTGATGTTCCAGAAGCAAGGTATGGTCATTCCATGAATGCTGTTCACTGCAGAGGCAAAAATGCTGTTGTACTGTTTGGGGGGAGGTCATTTTTACCTAAAAATGAAAGGACTACAGATAAATGGAACACTGTTGTTGACTGCCAGCCAATGATCTATCTTATCGATCTTCAGTTTGGCTGTTCCAGCATGTACACCATAAAGGAAATTGAAAACGGGCTCTCTTTTCACGTTTCAGTATCAAGTAAAGATACAGTCTACATTATGGGTGGTCATACCCTTGAAAGCAACATAAGGCCACCAAATATCTACAAGGTTAAAGTAGACCTCCCACTTGGAAGTCCAAACATAACTTGTACCATTCTACAAAGCCGCTTATCTGTTTCAAGCGCTATTGTGACTCATAGCAGCCCTGATGAGTTCCTGATTGTTGGTGGTTATGAATCTGACCACCAAAAAAGGATGACTTGTAGCAAAGTTTTCATAAATAATGATTCTATTGACATCCAAGAGATAGAGACACCTGAGTGGACAGGAGACATCAAGCAAAGTAAGACTTGGTTTGGTGCCAATATGGGCCTTGGAGCTGTGCTCTTGGGAATTCCAGGAGATAGCAAGAACCAAAATTCAGATAGCAGCTTTTTTTTCTACATACTAAACTTTGGCCAGGAGGAAAACTTAATGCAGTCATGCAGCCAAGGATCTCTTGATGAACAGGAAGACTCCATGCCGCTGGAAGACTCAGAAGAGTTCACCTTCGGCGGATACAATGAAGATGATGAGGAGGATGAGTCAGAGGCAGGTTACTGGATCAGATGTTGTACTGGCTGTGAGCTGGATGTCAACACCTGGGTCCCATATTACTCTACAGAGCTCAATAGGCCAATTTCATACTTAAGTTGCATGAAAGCTGCCCCAATGAAAGAAGCCAATGTCAGAGGACAAAGTGGCCTGGCTTATCCGGGTCTTCGGACCCACGGTACTCTGGAAAACATAGGTGGGCCGATAGGTGGTTCAAGAGGAGGTCTTCCATCCCTGACAGATACCTTTGAGCATGTTATAGAGGAACTCCTAGAAGAGGAACAAACCATAAGGCAGAGTGAAGAAAAGAAGGACGACTTGTATTCTAGAGTTATGCTGAGCACTCAAGTGCCTTTGGAGCCACCTTTGCTTTTTCTCCTTGAGGAGTACAAAAACTACCTGGATGCTGCAAACATGTCCATGAGAGTGAGGCGCCACTCTGATCCTGCTCGACGCGGGGAACTGAGCGTCTGTGACAGTATTAGTGAATGGGTGACTGCGGCTGACAAGAAAACTGCAGTGGACATGGCGGGGCAAACAGTTACTGTTCTTGAAAAAGTCCCAGTACCCAAAGGTCAACTGAAACAATATTTCTATGAGACCAAATGCAATCCTATGGGCTACATGAAGGAAGGTTGCAGGGGCATTGACAAAAGGTACTGGAACTCGCAATGCCGAACTACCCAGTCTTATGTGCGTGCGCTCACCATGGATAGCAAAAAAAAAGTTGGCTGGCGCTTTATAAGGATAGACACTTCTTGTGTATGTCCGATTTGGCCAGGAGATGGTTCTATTTGTGGAGAAGCTTCAGGCAGAGGAAATTGCCAAGATGTGGTTGTCCCTAGCTCCCCTGTGGGTCCCCAGTTCCCTTTCTCTGGTGTGGATGACCGAGAAAACTGGCCCATGGTCTTCTACAACAGGACCTGTCAATGTCAAGGCAACTTCATGGGCTATAATTGTGGTGAGTGCAAGTTTGGCTACAGAGGGCCAAACTGCACTGAAAGGCGCACCATGATCAGAAAGGAGCTCTTCAAGTTGACCACAGCAGAGAAAGACAAGTTCATTGCCTATCTCAACTTGGCCAAGCGCACCACCAGCCAGGACTTTGTCATTGCCACTGGCACATATGAGCAGATGAACAACGGCTCAGACCCACTCTTTGCAGATATCAACGTCTATGACCTATTTGTGTGGCTGCATTACTACGCCTCTAGGAATGCTTTCCTTGAAGGAGATTCCGTGTGGGAGAACATAGACTTTGCTCACGAGGCTCCTGGTTTCGCCCCTTGGCACAGGTTCTTTTTACTGCTTTGGGAACGTGAAATCCAAAAGATGGCAGGGGATGAAGACTTCACTATTCCCATAATAACCCGCTGACTATTCTCCACCAACCACAAAGATATTGGTACCCTGTACCTAATTTTTGGGGCTTGGGCCGGAATGGTGGGGACTGCCCTTAGCCTGCTAATTCGAGCTGAATTAAGCCAACCTGGGACCCTACTAGGCGACGACCAAATTTACAACGTCATCGTCACTGCTCACGCCTTTGTAATAATCTTTTTTATAGTGATACCAATCATGATTGGAGGATTTGGAAATTGACTAGTCCCACTAATAATTGGGGCCCCCGACATAGCATTTCCCCGAATAAACAATATAAGCTTTTGGCTTCTCCCCCCCTCTTTCCTCCTTCTTCTTGCCTCCTCTGCAGTAGAAGCCGGTGCAGGCACAGGTTGAACAGTTTATCCCCCTTTAGCCGGAAATCTTGCCCATGCAGGACCATCCGTTGATTTAACAATCTTCTCTTTGCACCTAGCAGGGGTTTCCTCTATTCTTGGTGCAATTAATTTCATCACAACCATTATTAATATAAAACCCCCATCAGGAACTCAATATCAAACCCCCTTATTTGTGTGATCCGTTCTTATTACAGCAGTACTACTTCTGCTTTCACTCCCTGTTCTTGCAGCTGGTATTACAATACTCCTTACTGACCGAAATCTTAATACCACCTTTTTCGATCCCGCAGGTGGAGGAGACCCGGTCTTATATCAACATCTTTTCTGATTCTTTGGCCACCCAGAAGTATATATTCTAATCCTCCCCGGATTTGGTATTATCTCCCATGTCG????????????????????????????????????????????????????????????????????????????????????????????????????????TACAGGCTTCACCTCTCAGTGGCCGACTTGCTCTTTGTGTTCACCCTTCCGTTTTGGTCAGTGGATGCCGCCATCGGTTGGTACTTTAAGGATTTCTTGTGCAAAGCTGTCCACGTCATCTACACAGTCAATCTCTACGGTAGCGTCTTGATCTTGGCTTTTATCAGCCTGGATCGGTACTTGGCAATTGTCCATGCCACCAACAGCCAGGGGTCCAGAAAACTGTTGGCTGAGAAGATAGTGTATGCTGGAGTCTGGCTTCCAGCTATTCTGTTGACTGTGCCCGACTTGGTGTTTGCCCGTGTGGACGGGTTTATCTGTGACCGTATCTACCCACTTGAGAACAGGGAGAACTGGACAATCGGATTCCGTTTTCTCCACATCATGGTTGGCTTTCTGTTGCCTGGACTTGTCATCCTCATCTGCTACTGTGTCATCATTTCAAAGCTGTCACACTCGAAAGGCCACCAGAAACGCAAGGCCCTGAAGACCACTGTCATTCTCATTGTGGCTTTCTTTGCTTGTTGGTTGCCATACTACATCTGTCTTACCATAGAAACTTTCGGAAGGCTTGGAATCCTCAAGCTTGACTGTGAAATGGATAATACCATCCACAAGTGGATTTCTATTACAGAAGCCTTGGCCTTTTTCCACTGTTGCCTCAACCCAATCTTGCTAGGAGTATCTATTATAGCTGACAGATTCATGTCTTCTATTGAAGTCATTACATCCCAAGAGAAGGAAATAACCATCAAGAAACCAAATGGTGAAACCACAAAGACAACAGTAAGGATATGGAACGAGACTGTTTCTAACTTGACCCTTATGGCTCTTGGTTCGTCTGCTCCTGAAATTCTCCTGTCTGTGATTGAAGTCTGTGGACATGGCTTTGAGGCAGGGGACCTTGGTCCAAGTACCATTGTAGGCAGTGCTGCATTTAACATGTTTATCATCATTGCTCTCTGTGTCTATGTTGTCCCTGATGGGGAAATAAGGAAGATAAAACATCTTAGAGTCTTCTTCGTCACTGCAGCATGGAGCATTTTTGCCTACACTTGGCTGTACATGATCTTGTCTGTTTTTTCACCTGGTGTTGTTGAGGTCTGGGAAAGCTTACTAACTTTTTTCTTCTTTCCAATTTGTGTCGTTTTTGCTTGGGTCGCAGACCGGAGGCTGTTGTTTTACAAGTATGTGTACAAAAGGTACCGTGCTGGAAAACAAAGAGGGATGATCATTGAAACGGAAGGTGATAGGCCATCATCCAAAGCAGATATCGAAATGGATGGGAAGGTTCTGAACTCCCACACAGAAAACTTCCTTGATGGCTCAGTTTTGGAAGTTGATAAGGACCAGGATGATGAAGAAGCCAGGAGAGATATGGCTAGGATCTTGAAAGAGTTGAAGCAAAAACACCCTGATAAAGAAATGGAACAGTTAATTGAGCTGGCAAACTATCAGGTCTTGAGTCAACAGCAAAAAAGCAGGGCATTTTATCGCATCCAAGCCACTCGTCTGATGACCGGTGCTGGGAATATATTAAAGAGACATGCTGCAGATCAAGCAAGGAAAGCGGTCAGCATGCATGAGGTTAACAATGAAGCTATAGAAAATGATCCCATCAGCAAGGTTTACTTTGAGCAGTCAACTTACCAATGCCTAGAGAACTGTGGGACTGTTGCTCTAACAATAGTTCGAAGGGGAGGAGATTTGACCAACACAGTGTTTGTAGATTTTAGAACAGAAGATGGCAGTGCTAATGCAGGCTCAGATTATGAATTTACTGAAGGAACTGTAGTTTTCAAACCTGGAGAGACCCAGAAGGAGATTAGAGTAGGCATCATAGATGATGATATCTTTGAAGAAGACGAAAACTTCCTGGTTCACCTCAGCAATGTTCGAGCCAACTCTGAAACAGTGAACCCAGAGTCTAATCACGTGACAGCTCTTGCATGTCTTGGACAACCCTCCACAGCCACAGTTACTATCATAGGAGGTCCCGCCTGCCCAGTGACTTCAACGGCCGCGGTACCCTAACCGCGCGAAGGTAGCGCAATCACTTGTCCTTTAAATGTGGACTAGTATGAACGGCATAACGAGGGTTATACTGTCTCCCTCTTCCAATCAGTGAAACTGATCTCCCCGTGAAGAAGCGGGGATAACATTATAAGACGAGAAGACCCCATGGAGCTTTAAACTTTCGGTTGGGGTGACCGCGGAGCAAAATAAAACCTCCACGATGAAAAGAATCAAAACGATCAACGAACCAAGTTACCCTGGGGATAACAGCGCATAGAGCTCCTATCGACAAATGGGTTTACGACCTCGATGTTGGATCAGGGTATCCCAGTGGTGTAGCCGCTACTAAAGGTTCGTTTGTTCAACGATTAA
Kalophrynus_pleurostigma   		AGGACTGTCAAAGCCATAACTGGCCGTCAGATTTTTCAGCCACTTCATGCTCTCAGAAATGCGGAAAAGGCCTTGCTGCCGGGGTATCATTCTTTTGAATGGAAGCCTGCTTTGAAAAATGTTTCCAGCAACACCGATTCAGGTATCATGGATGGTCTTTCAGGTCTAAATCGCTCTGTGGATGAATATCCTGTCGAAGTGATTTCAAAAAGGTTTAGGTATGATGCAGCTTTAGTGTCTACTTTGAAAGACATGGAGGAAGATATCCTTGAAGGCCTAAAATCTCAAGACTTGGAGGAATATCTAAGCGGACCTTTCACAGTGGTGATCAAAGAATCTTGTGATGGCATGGGAGATGTAAGCGAGAAGCATGGCTGCGGTCCAGCAGTCCCTGAGAAAGCAGTACGTTTCTCATTTACAATCATGACCATCACTGTTTCCAGCAATGATGCCCCTATTAGAATTTTTGAAGAGAGCAAACCAAACTCTGAACTTTGCTGCAAACCCCTTTGTTTAATGCTTGCTGATGAATCGGACCATGAGACTCTAACAGCCATCTTGAACCCTCTGATAGCTGAAAGGGAGGCCATAAAATCCAGCCAGCTCATTTTGGAAATTGGTGGAATTCTCAGAAATTTCATATTCACCTTCTGTGGGACAGGTTATGATGAGAAGCTTGTTAGGGAAGTGGAAGGACTTGAAGCTTCGGGTTCTGTTTATATTTGTACCTTGTGTGATGCTACCCGACTGGAAGCTTCCCAGAATTTAGTCTTTCATTCTATCACAAGAAGCCACTCTGAGAACCTGCAGCGCTACGAGACGTGGAGAGCTAATCCCTACAATGAATCGGTTGATGAACTCCGTGATCGAGTAAAAGGTGTTTCCGCGAAACCTTTTATTGAAACCCTCCCATCCATTGATGCGTTACACTGTGATATTGGAAATGCAGCAGAATTCTATAGGATATTCCAAATGGAAATAGGAGAGGTCTACAAAAACCCAAATGCGACAAAAGAAGAGAGAAAGAAATGGCAAAATATATTGGACAAACATCTTAGAAAGACCATGAACCTCAAGCCAATTATGAGAATGAATGGAAACTTTGCACGAAAACTTATGGCCAAGGAGACGGTAGATGCAGTCTGTGAATTAGTACATAGCGAAGAGAGACAAGCAGCACTTAAAGAGCTTATGGACCTGTATCTAAAAATGAAACCAGTATGGCGCTCTTCATGTCCAGCAAAAGAGTGCCCAGAGCTGCTGTGCCAATATAGTTACCACTCTCAACGATTTGCCGAACTTTTGTCCATCAAGTTCAAGTACAGATATGAAGGCAAGATTACCAACTATTTCCACAAGACTCTAGCCCACGTTCCAGAGATCATTGAACGTGATGGCTCCATCGGAGCTTGGGCCAGTGAAGGCAACGAGTCTGGTAACAAGTTATTCAGGCGCTTCCGAAAGATGAATGCTCGACAGTCCAAAATCTATGAGATGGAAGATGTTTTGAAGCACTTCCTCATCAACCTGAAGAAGAATGAGTTGAAGCTTAGACCGATAACTTTCACTAATGATTCCTGTTACCTGCCTCCGCTGAGACATCCAGCCTTAACCAGCTTTTCGAGCTACTTAATACATGGAGGAAGAACCCCAAACAATGAACTATCTCAGAAGCTTTACATCATGTCTATGGAGTCATCGGTCAAGAAGATACTTCGTTGTTTAGAAAAAGACTTAGTGGGTGATGTTCCAGAAGCAAGGTATGGTCATTCCATGAATGTTGTTCATTGCAGAGGCAAAAATGCCGTGGTACTATTTGGGGGGAGGTCTTTTATCCCTATAAACCAAAGGTCAACAGATAAATGGAACAGTGTCATTGACTGCCAGCCAGTGGTCTATCTTATCGATCTTCAATTTGGCTGTTCTACCATGTACACCATAAAGGAAATTCAGGATGGGCTTTCCTTTCACGTTTCTGTATCAAGTAACGATACAGTCTACATTATGGGTGGTCATACCCTTGAAAGCAACTTAAGGTCTCCAAAAATCTACAAGCTTAAAGTAGACCTCCCACTTGGAAGTCCAAACATAACTTGTACTGTCCTACAAAGCCGCTTATCTGTCTCGAGCGCTATTGTGACCCATACCAGCCCTGGTGAGTTCCTGATTGTCGGTGGATATGAATCCGACAGCCAAAAAAGGATGACTTGCAACAAGGTTTATATAAGTAAAGACTCTATTGACATCCAAGAGGTAGAGATGCCTGAATGGACAGGAGACATCAAGCATAGTAAGACCTGGTTTGGTGCCAATATGGGTCTTGGGGTGGTGCTCTTGGGAATTCCAGGAGACAACAAGAACCAAAATTCAGATAGCAGCTTCTTTTTTTACATGCTCAACCTTGGTCAAGAGGAAGACTTGATGCAGTCATGCAGCCAAGGATCTCTTGAAGAACAGGAAGACTCCATGCCGTTGGAAGACTCAGAAGAGTTCACTTTCTGTGGGTACAATGAAGATGATGAGGAGAACGAGTCGGAGACGGGTTACTGGATCACGTGTTGCACTGGCTGTGAGTTGGATGTAAACACCTGGGTCCCGTATTACTCTACAGAACTCAACAGGCCAATTTCATACTTAAGTTGCTTGAAAGCTGCTCCAATGAAAGAAGCCAATGTCAGAGGACAAAGTGGCCTGACCTATCCGGGTCTTCGGACCCATGGTACTCTGGAGAACATAGGTGGGCCGATAGGTGGTTCAAGAGGAGGTCTTCCATCCCTGACAGATACCTTTGAGCATGTTATAGAGGAACTCCTAGAAGAGGAACAGACCATAAGGCAGAGTGAGGAGAAGAAGGACGATATGTATTCTAGAGTTATGCTGAGCACTCAAGTGCCTTTGGAGCCGCCTTTGCTTTTTCTTCTTGAGGAGTACAAAAACTACCTGGATGCTGCAAACATGTCCATGAGGGTGAGGCGCCACTCTGACCCAGCTCGACGTGGGGAATTGAGCGTCTGTGACAGTATTAGTGAATGGGTGACGGCGGCCGACAAGAAAACTGCAGTGGACATGGCAGGGCAAACAGTTACCGTTCTTGAAAAAGTCCCAGTACCCAAAGGTCAACTGAAACAATATTTCTATGAGACCAAATGCAATCCTATGGGCTACATGAAGGATGGTTGCAGGGGCATTGACAAGAGGTACTGGAATTCGCAATGCCGAACTACCCAGTCTTATGTGCGTGCGCTCACCATGGATAGCAAAAAAAAAGTTGGCTGGCGCTTCATAAGGATAGACACTACTTGTGTATGTCCGGTTTGGCCAGGAGATGGTTCTGTTTGTGGTGAAGCTTCAGGCAGAGGGACTTGCCAAGATGTGGTTATCTCCAATTCCCCTGTGGGTTCCCAGTTCCCTTTCTCTGGCATCGATGATCGAGAAAACTGGCCCATCGTCTTCTACAACAGGACCTGCCAATGCCAGGGCAACTTCATGGGCCATCATTGTGGTGAGTGCAGGTTTGGCTCCAGAGGATCAAACTGCACTGAGAGGCACACCGTGATCAGAAAGGGGATTTTCAAGTTGACCACAGCAGAAAAAGACAAGTTCATCGCCTTTCTCAATTTGGCCAAACGCACCACCAGCCAGGACTTTGTCATTGCTACTGGGACCTATGAGCAGATGAACAACGGCTCCAACCCTCTCTTCGCTAATATCAGTGTCTATGACCTGTTTGTGTGGCTGCATTACTATGCCTCCAGGAATGCTTTTCTTCCAGGTGAAGGCGTGTGGGAGAACATAGACTTTGCTCATGAGGCTCCTGGATTCGCCCCTTGGCACAGGTTCTTTTTACTGCTTTGGGAGCGTGAAATCCAAAAGTTGACGGGGGATGAAGACTTCACCATTCCTATAATTACCCGCTGACTCTTTTCAACAAACCACAAAGATATTGGCACTCTCTATCTTGTCTTCGGTGCCTGAGCCGGAATGGTTGGCACTGCCCTGAGCCTCCTTATTCGTGCTGAATTAAGCCAACCAGGAACTCTTCTTGGAGATGACCAGATTTATAATGTCATCGTCACTGCTCATGCATTCGTAATAATTTTTTTTATAGTTATACCCATTATGATTGGCGGTTTTGGTAATTGATTAGTACCCCTTATAATTGGCGCCCCGGATATAGCGTTTCCGCGTATAAATAATATAAGCTTTTGACTATTACCACCATCATTTTTTCTTCTTCTAGCCTCTTCAGCAGTTGAAGCCGGTGCAGGTACTGGTTGAACTGTCTACCCACCTCTTGCCGGAAATCTTGCACACGCAGGACCATCTGTTGACCTAACTATTTTCTCCCTTCACTTAGCCGGTGTATCATCTATTTTAGGTGCTATTAATTTTATTACAACTATTATAAATATAAAACCCCCATCCATTACTCAATATCAAACACCATTATTTGTTTGATCAGTTTTAATTACGGCTGTACTTCTTCTTCTTTCACTCCCTGTTTTAGCCGCAGGAATTACAATACTTCTCACTGATCGAAACTTAAATACAACATTTTTTGACCCTGCCGGAGGAGGAGACCCAATTTTATACCAACACTTGTTTTGATTTTTTGGCCACCCAGAAGTCTATATCTTAATTCTCCCAGGATTTGGAATTATTTCTCATGTAGTCGCATTTTACTCAAGTAAAAAAGAACCATTTGGTTATATAGGGATAGTTTGAGCAATAATATCAATTGGCCTCCTAGGATTT???????????????????????CAGACTTCACCTCTCAGTGGCKGACTTGCTCTTTGTGTTTACCCTTCCGTTTTGGTCTGTGGATGCTGCCATCGGTTGGTACTTCAAGGATTTCTTGTGCAAAGCAGTCCATGTTATCTACACAGTCAACCTCTACGGTAGTGTCTTGATCTTGGCTTTCATCAGCCTGGATCGCTACTTGGCAATCGTCCATGCCACCAACAGCCAGGGGTCCAGAAAACTCTTGGCTGAGAAAATTGTGTATGCCGGAGTCTGGCTTCCAGCTCTCCTTTTGACTGTGCCYGACTTCGTGTTTGCCAGTGTGGATGGGTATATTTGTGACCGTATCTACCCAGCTGAAAACCGTGACACCTGGACAATCGGATTCCGTTTCGTACACATCATGGTTGGTCTTCTCTTGCCTGGACTTATCATCCTCATCTGCTACTGTGTCATCATTTCAAAGCTCTCACACTCGAAAGGCCACCAGAAACGCAAGGCTCTGAAGACCACCGTCATTCTCATTGTGGCTTTCTTTGCCTGCTGGTTGCCATACTACATCTGTCTTACCATAGAAACTTTTGGTAAGCTTGGATTCATCAAGCTTGATTGTGACATGGATAATACCATCCACAAATGGATTTCTATTACAGAAGCTTTG?????????????????????????????????????????????????????????????????????????????????ATTACATCGCAAGAGAAGGAAATAACTATCAAAAAACCCAATGGCGAAACCACCAAGACCACCGTAAGGATATGGAATGAGACTGTTTCTAATTTGACCCTTATGGCACTTGGTTCTTCTGCTCCTGAAATTCTTCTGTCTGTGATTGAAGTCTGTGGACACGGCTTTGAGGCAGGTGACCTTGGTCCAAGTACCATTGTAGGCAGTGCTGCATTTAACATGTTCATCATCATTGCTCTTTGTGTCTATGTTGTTCCTGATGGAGAAATAAGGAAGATAAAACATCAGAGAGTCTTTTTTGTTACTGCAGCATGGAGCATTTTTGCCTACACTTGGCTGTATATGATCCTCTCCGTTTTTTCGCCCGGTGTTGTTGAGGTCTGGGAAAGTTTACTAACTTTTTTCTTCTTTCCCATTTGTGTTGTGTTTGCTTGGGTTGCAGACCGGAGGCTGTTGTTTTACAAGTATATGTACAAGAGGTACCGTGCTGGAAAACAAAGAGGAATGATCATTGAAACAGAAGGTGGCCGACCATCATCCAAAGCAGACATTGAAATGGATGGGAAGGTTCTGAACTCCCACACAGAAAACTTCCTAGATGGATCAGTTTTGGAAGTTGACAAGGACCAAGATGATGAAGAAGCCAGGAGAGATATGGCTAGGATCTTGAAAGAACTGAAGCAAAAACACCCTGAAAAAGAAATGGAACAGTTAATTGAGCTGGCAAACTATCAAGTCTTGAGCCAACAGCAAAAAAGCAGAGCTTTTTATCGCATCCAAGCCACTCGCCTGATGACTGGTGCAGGAAACATATTAAAGAGACATGCCGCAGATCAAGCAAGAAAAGCAGTCAGCATGCATGAAGTTAACAACGAAGCTTTGGAAAATGACCCCATCAGCAAAGTTTACTTTGAGCAGTCAACTTACCAATGCCTTGAAAACTGTGGGACTGTAGCTCTAACAGTTGTTCGGAGRGGAGGAGATTTGACCAACACAGTGTTTGTAGATTTTAGAACAGAAGATGGAACTGCCAATGCAGGCTCAGATTATGAATTTACTGAAGGGACTGTTGTTTTCAAACCTGGCGAGACCCAGAAGGAGATTAGAGTAGGCATTATAGACGATGATATCTTTGAAGAAGATGAGAACTTCCTGGTCCACCTCAGCAATGTTAGAGTTGAATCTGAAACAGTGAACCCAGAATCTAATCATGTGACAGCTCTTGCATGCCTTGGACAACTCTCCACAGCCACAGTTACT???ATACAAGGTCCAGCCTGCCCAGTGATTTTAACGGCCGCGGTACCCTAACCGTGCGAAGGTAGCGCAATCACTTGTTCCTTAAATAGGGACTAGTATGAATGGCATCACGAGGGTTATTCTGTCTCCCCCTTTCAATCAGTGAAACTGATCTCCCCGTGAAGAAGCGGGGATATTTATATAAGACGAGAAGACCCCATGGAGCTTTAAACTTTCGGTTGGGGTGACCACGGAGTACAACACAACCTCCTTGATGAAACAAATCAATATGATCAACGAACCAAGTTACCCTGGGGATAACAGCGCAAAGAGCCCATATCGACAAATGGGTTTACGACCTCGATGTTGGATCAGGGTATCCTAGTGGTGCAGCCGCTACTAAAGGTTCGTTTGTTCAACGATTAA
Ramanella_montana          		AGGACAGTCAAAGCCACAACTGGTCGTCAGATCTTTCAGCCACTCCATGCTCTTAGAAATGCTGAGAAGGCCTTGCTGCCAGGGTACCATCCTTTTGAATGGAAGCCTCCTTTGAAAAATGTTTCCAGTAGTACAGATGTTGGCATCATGGATGGCCTGTCAGGTCTTAATCGTTCCGTAGATGAATACCCTGTTGAAGTGATTTCCAAAAGGTTTAGGTATGATGCAGCTTTAGTGTCTACTCTGAAAGACATGGAAGAAGATATCCTTGAAGGCCTAAAATCACAAGACTTAGAGGAATACCTAAGTGGTCCCTTCACTGTGGTGATCAAAGAATCTTGTGACGGGATGGGAGATGTCAGTGAGAAGCATGGCAGTGGTCCAGCAGTCCCTGAAAAAGCAGTCCGTTTCTCATTTACGATCATGAACATCTCTGTTCCCAGCAACAATGCCTCTGTTCGTATTTTTGAAGAGAGCAAACCAAATTCCGAACTTTGCTGCAAACCCCTTTGTTTAATGCTTGCGGATGAATCTGACCATGAGACTCTAACAGCCATCCTGAATCCTCTAATAGCTGAAAGAGAAGCTATGAAATCCAGTGAACTCCTACTGGAAATTGGTGGGATTCTCCGAAACTTTAAATTTGTCTTTCGTGGAACGGGTTATGATGAGAAGCTTGTTAGGGAAGTGGAAGGACTTGAAGCTTCAGGTTCTGTCTACATTTGTACCCTGTGTGATGCTACACGACTGGAAGCTTCCCAGAATATAGTCTTCCATTCTATCACCAGAAGCCACTCTGAGAACTTGCAGCGCTATGAGACATGGAGAGCCAATCCCTACCATGAATCAGTTGACGAACTCCGTGATAGAGTAAAAGGTGTTTCAGCAAAGCCCTTTATTGAAACCCTACCATCCATCGATGCATTACACTGTGATATTGGAAACGCAGCTGAGTTTTTTAGAATTTTCCAWTTAGAAATAGGAGAGGCCTACAAGAAAGCAAACGCTACAAAAGAAGAGCGAAAGAAATGGCAAAATATATTGGACAAACATCTTAGAAAGAAGATGAACCTCAAACCGATTATGAGAATGAATGGAAACTTTGCACGGAAACTTATGACCAAGGAGACAGTAGAAGCAGTCTGTGAATTAGTACATTGTGAAGAACGACAAGAAGCACTTAGGGAACTTATGGACCTGTATCTCCAAATGAAACCAGTGTGGCGCTCTTCATGTCCAGCCAAAGAGTGCCCAGAGCTGCTGTGCCAATATAGTTACCACTCTCAACGATTTGCAGAGCTTTTATCTACCAAGTTCAAGTACAGATATGAGGGCAAGATTACCAACTATTTTCACAAAACCCTAGCCCATGTTCCAGAGATTATTGAACGTGATGGTTCWATCGGAGCTTGGGCAAGCGAAGGCAACGAGTCCGGCAACAAGTTATTCAGGCGCTTCCGGAAGATGAATGCTCGGCAGTCCAAAATCTATGAGATGGAGGATGTTTTGAAGCATTTCCTGGTCCACCTGAAAAACAATGAGTTGAAGCTTCGACCCACTACTTTCACTAATGATTCTTGTTACTTGCCTCCGTTGAGGCATCCAGCCTTGACCAGCTTCTCGAACTACCTAATCCATGGAGGAAGGACCCCAAACAATGAATTGTCTCCAAAACTGTACATCATGTCTTTGGATTCATCAGTCAAGAAGATACTTCGCTGTTTAGAAAAAGACTTAGTGGGTGATGTTCCTGAAGCAAGGTATGGTCATTCCATGAATGTTGTTCACTGCAGAGGCAAAACTGCTGTGGTACTATTTGGGGGAAGGTCATTTTTACCATTAAATCAAAGGACAACAGAAAAATGGAACAGTGTTGTTGACTGCCAGCCGGTGGTCTATCTTATCGATCTTCAGTTTGGCTGTTCTAGCATGTATACTATAAAAGAGATTCAAGACGGATTGTCCTTTCACGTTTCACTATCAAATAATGATATAGTCTACATTATGGGTGGTCATACACTTGAAAGCAACATAAGGTCACCAAACATCTATAGGATTAAGGTAGACCTCCTACTTGGAAGTCCAAACATAACTTGTACCATTCTGCAAGGTCGTTTATGTGTCTCCAGCGCTATTGTGACTCATACCAGCCCTACTGAGTTCCTGATTGTTGGTGGCTATGAATCTGACAACCAGAAAAGGATGACTTGTAACAAAGTATTCCTAAATAATGACTTAATTGACATTGAAGAGGTAGAGACAGCTGAATGGACAGGAGACATCAAGCATAGTAAGACTTGGTTTGGTGCCAATATGGGTCATGGAGTTGTGCTCTTGGGAATTCCAGGAGACAACAAGAACCAAAATTCAGATAGCAGCTTCTTTTTCTACATGCTCAACCTTGGACAAGAGGAGGACTTGATGCAATCATGCAGCCAAGGATCTCTAGATGAACAGGAAGACTCTGTGCCGTTGGAAGACTCAGAAGAGTTATTCTTCGGTGGATACAATGAAGATGATGAGGAGGATGAGTCAGAGACAGGTTACTGGATCCAATGTTGTGCTGGCTGTGAGCTGGACGTGAACACCTGGGTCCCGTATTACTCTACTGAGCTCAACAAGCCGATTTCATACTTAAGTTGCATGAAAGCTGCCCCAATGAAAGAAGCCAATGTCAGAGGACAAAGTGGCCTAGCTTATCCGGGTCTTCGGACCCATGGTACTGTGGAGAACATAGCTGGGCCGATAGGTGGTTCAAGAGGAGGTATTCCATCCTTGACAGATACCTTTGAGCACGTTATAGAGGAACTCCTAGAAGAGGAACAGACCATAAGGCAGAGTGAAGAGAACAAGGACGACATGTATTCTAGAGTTATGCTGAGCACTCAAGTGCCTTTGGAGCCACCTTTGCTTTTTCTCCTTGAGGAGTACAAAAACTACCTGGATGCTGCAAACATGTCCATGAGGGTGAGGCGCCACTCTGACCCCGCTCGACGTGGGGAACTGAGCGTCTGTGACAGTATTAGTGAATGGGTAACTGCGGCAGACAAGAAAACTGCAGTGGACATGGCGGGGCAAACGGTTACTGTTCTTGAAAAAGTCCCAGTACCCAAAGGTCAACTGAAACAATATTTCTATGAGACCAAATGCAATCCTATGGGCTACATGAAGGAAGGTTGCAGGGGCATTGACAAAAGGTACTGGAACTCGCAATGCCGAACTACCCAGTCTTATGTGCGTGCGCTCACCATGGATAGCAAAAAAAAAGTTGGCTGGCGATTTATAAGGATAGACACTACTTGTGTATGTCCGCTTTGGCCAGGAGATGGTTCTCCTTGTGGAGAAGCTTCAGGCAGAGGAACTTGCCAAGATGTGGTGGTCTCCAACTCCCTGGTGGGGTCCCAGTTCCCGTTTTCCGGTATAGATGACAGAGAAAACTGGCCCATTGTCTTCTACAACAGGACCTGCCAATGTCAGGGCAACTTCATGGGCTATAATTGTGGCGAGTGCAAGTTCGGCTACAGAGGGTCTAACTGCACTGAAAGGCGCACAATGATCAGAAAGGAGCTCTTCAAGCTGACCACAGCAGAGAAAGACAAGTTCATTGCCTATCTTAACTTGGCCAAGCACACCACCAGCCAGGAGTTTGTCATTGCTACCGGCACATACGAGCAGATGAACAACGGCTCAGACCCTCTCTTTGCCGATATCAACGTCTATGACCTCTTTGTGTGGCTGCATTACTACGCTTCCAGGGATGCTTTCCTTGAAGGGGAAGCTGTGTGGGAGAACATAGACTTTGCTCATGAGGCTCCTGGCTTTGCCCCTTGGCATAGGTTCTTCTTGCTGCTTTGGGAACGCGAAATCCAAAAGATGGCAGGAGATGAAGACTTCACTATTCCCATAATCACCCGCTGACTATTTTCAACCAACCATAAAGACATTGGTACCCTCTATCTCATCTTTGGTGCATGGGCCGGAATAGTGGGCACAGCCCTAAGCCTGCTTATTCGTGCTGAGCTCAGCCAGCCTGGAACCCTTCTAGGCGACGATCAAATTTACAACGTCATCGTTACTGCCCACGCTTTCGTAATAATTTTCTTCATAGTGATGCCTATTATAATCGGCGGATTTGGAAACTGATTGGTGCCCCTAATAATTGGTGCCCCTGACATAGCCTTCCCACGAATAAATAACATAAGCTTCTGACTGCTCCCCCCATCCTTTCTACTCCTACTTGCCTCCTCCGCTGTTGAAGCCGGTGCCGGCACCGGCTGAACAGTCTATCCCCCCCTGGCCGGTAACCTTGCTCACGCCGGACCCTCTGTGGATCTCACCATCTTCTCCCTTCACCTTGCAGGGGTTTCTTCTATTCTAGGTGCTATTAATTTTATTACCACAATCCTAAATATAAAACCCCCATCAGTTACCCAGTATCAAACACCTCTTTTCGTTTGATCCGTCCTAATTACGGCTGTCCTACTACTTCTCTCCCTCCCCGTTCTGGCAGCGGGAATCACCATACTTCTGACGGACCGAAACCTAAACACGACATTTTTTGATCCGGCAGGGGGCGGAGATCCCATCCTCTATCAGCACCTGTTCTGATTCTTTGGCCACCCGGAGGTATATATTCTCATTCTACCAGGATTTGGAATTATTTCACATGTTGTTGCCTATTATTC????????????????????????????????????????????????????????????????????????????????????????GAGTACAGACTTCACCTCTCAGTGGCTGACTTGCTGTTTGTGTTCACCCTTCCGTTTTGGTCTGTGGATGCCGCCATTGGTTGGTACTTCAAGGAATTCTTGTGCAAAGCTGTCCACGTCATCTATACGGTCAACCTCTACGGTAGCGTCTTGATCTTGGCTTTTATCAGCCTGGATCGCTACTTGGCAATTGTCCATGCCACTAACAGCCAGGGTTCCAGAAAACTGTTGGCTGAGAAAATAGTATATGCAGGAGTCTGGCTTCCCGCTATTCTGTTGACTGTGCCAGACTTGGTGTTTGCTCGTGTGGATGGATTTATTTGTGACCGTATCTACCCACCTGAGAACCGGGAGACCTGGACAATTGGATTCCGTTTTCTTCACATCATGGTTGGTCTTCTCTTGCCAGGACTTATCATCCTCATCTGCTACTGTGTCATCATTTCAAAGCTGTCACACTCAAAAGGCCACCAGAAACGCAAAGCCCTGAAGACCACGGTCATTCTCATTGTGGCTTTCTTTGCCTGTTGGTTGCCATACTACATCTGTCTGACCATAGAGACCTTTGGCAAGCTTGAAATCATCAAGCTTGATTGTGAAACAGACAATACCATCCACAAGTGGATTTCTATTACAGAAGCCTTGGCATTCTTCCACTGTTGCCTCAACCCCATCCTGCTAGGAGTATCTATTATAGCTGATCGATTCATGTCCTCTATTGAAGTCATTACGTCCCAAGAGAAGGAAATAACTATCAAGAAACCCAATGGTGAAACCACAAAGACAACAGTAAGGATATGGAACGAGACTGTTTCTAACTTGACCCTTATGGCTCTTGGTTCGTCTGCTCCTGAAATTCTTCTGTCTGTGATTGAAGTCTGTGGACATGGCTTTGAGGCAGGGGACCTAGGTCCAAGTACCATTGTAGGCAGCGCTGCATTTAACATGTTTATCATCATCGCTCTCTGTGTCTATGTTGTTCCTGACGGGGAAATAAGGAAGATAAAGCATCTTAGAGTCTTCTTCGTCACTGCTGCTTGGAGCATTTTTGCCTACACTTGGCTATACATGATCTTGTCATTTTTTTCACCCGGTGTTGTTGAAGTCTGGGAAAGTTTACTGACCTTTTTCTTCTTTCCCATTTGTGTTGTTTTTGCTTGGGTGGCAGACCGGCGGCTGTTGTTTTACAAGTATGTATACAAAAGGTACCGTGCCGGAAAACAAAGAGGAATGATCATTGAGACAGAAGGTGATAGGCCATCATCCAAAGCAGACATTGAAATGGATGGGAAGGCTCTGAACTCCCACACTGAAAACTTCCTTGATGGATCAGTTCTGGAAGTTGATAAAGACCAAGATGATGATGAAGCCAGGCGAGACATGGCCAGGATCTTGAAAGAGTTGAAGCAAAAACACCCTGAAAAAGAAATGGAACAGTTAATTGAGCTGGCAAACTATCAAGTCTTGAGCCAGCAGCAAAAGAGTAGAGCCTTTTATCGCATCCAAGCCACTCGTCTGATGACCGGTGCTGGGAATATATTAAAGAGGCATGCCGCAGATCAAGCTAGAAAAGCAGTCAGCATGCATGAGGTTAATGCTGAAGCTGTAGAAAATGATCCCATAAGCAAGGTTTACTTTGAGCAGGCAACATACCAATGCCTAGAGAATTGTGGGACTGTTGCTCTAACTATTGTTCGGAGAGGAGGAGATTTGACCAACACCGTGTTTGTAGACTTTAGAACAGAAGATGGCACTGCCAATGCAGGCTCAGATTATGAATTTACCGAAGGGACTGTAGTTTTTAAACCTGGAGAGACCCAGAAGGAGATTAGAGTAGGCATTATAGATGATGATATCTTTGAAGAAGACGAAAACTTCCTGGTCCACCTCAGCAATGTTCGAGTCAACTCTGAAACAGTGAACCCAGAATCTAATCACGTCACAGCTCTTGCATGTCTCGGACAACCCTCCACAGCCACAGTTACTATCATAAGAGGTCCAGCCTGCCCAGTGACTTAAACGGCCGCGGTACCCTAACCGTGCGAAGGTAGCGCAATCACTTGTTCTTTAAATGAGGACTAGTATGAACGGCATCACGAAGGTTATACTGTCTCCTTCCTCCAATCAGTGAAACTGACCCCCCCGTGAAGAGGCGGGGATAAAAATATAAGACGAGAAGACCCCATGGAGCTTTAAACTTTCGGTTGGGGTGACCACGGAGCAAAACAAAACCTCCATGATGAAAAGAATCAATAAGATCAACGAACCAAGTTACCCTGGGGATAACAGCGCAAAGAGCCCCTATCGACAAGTGGGTTTACGACCTCGATGTTGGATCAGGGTATCCTAGTGGTGCAGCCGCTACTAATGGTTCGTTTGTTCAACGATTAA
Microhyla_okinavensis      		CGGACAGTCAAAGCCACAACTGGTCGTCAGATCTTTCAGCCGCTTCATGCTCTTAGAAATGCAGAGAAGGCCCTGCTGCCAGGGTACCATCCATTTGAATGGAAACCTCCTTTGAAAAATGTGTCCAGCAGTACAGATGTTGGCATCATGGATGGCCTTTCGGGTCTGAATCGCAATGTTGACGAATACCCAGTAGAAGTAATTTCCAAAAGGTTTCGGTATGATGCAGCTTTAGTGTCTACTCTGAAAGACATGGAGGAAGATATACTTGAAGGTCTAACATCAAATGAGCTGGAGGAATACCTAAGCGGTCCTTTCACTGTGGTCATCAAAGAATCTTGTGATGGGATGGGGGACGTCAGTGAGAAGCATGGCAGTGGTCCGGCAGTCCCTGAGAAAGCAGTGCGTTTCTCTTTTACCATCATGACCATCTCCGTTCCCTGTAATAACAACTCTGTTAGAATTTTTGAAGAGAGCAAACCAAACTCAGAACTTTGCTGCAAACCCGTGTGTTTAATGCTTGCTGATGAATCAGACCATGAGACTCTAACGGCCATCTTGAACCCTCTCATAGCTGAAAGAGAAGCAATGAAATCCAGTGAGCTCCTACTGGAAATTGGTGGAATTCTCAGAAGCTTTATATTTGTTTTTAGAGGAACAGGTTACGATGAGAAGCTGGTTAGGGAGGTCGAAGGACTTGAAGCTTCAGGTTCTGTTTATATTTGTACCCTATGTGATGCTACGCGACTGGAAGCTTCTCGAAATTTGGTCTACCATTCTATCACTAGAAATCATGGTGAGAACTTGCAGCGCTATGAGACCTGGAGAGCTAATCCTTACCATGAATCAGTTGAGGAACTTCGTGATAGAGTAAAAGGTGTCTCAGCAAAGCCTTTTATTGAAACCCTTCCCTCCATTGATGCTTTACATTGTGATATTGGAAATGCAGCAGAATTTTATAGAATATTCACATTAGAAATAGGAGAGGTCTACAAGAAACCAAATGCAACAAAAGAAGAGAAAAAGAAATGGCACAATATATTGGATAAACATCTTCGGAAGAAGATGAACCTCAAGCCAATCATGAGAATGAATGGAAACTTTGCTCGGAAACTTATGACCAAGGAGACAGTAGATGCAGTCTGTGAATTAATCCATTGTGAAGAAAGACAAGCAGCCCTTAAAGAGCTCATGGACCTGTATCTCAAAATGAAACCAGTATGGCGCTCTTCATGTCCAGCCAAAGAGTGTCCAGAGTTGCTGTGCCAATACAGTTACCACTCTCAACGATTTGCAGAGCTTTTGTCCACCAAGTTCAAGTACAGATATAAGGGAACAATTACCAACTACTTCCACAAAACCCTGGCCCACGTTCCAGAGATCATCGAACGTGACGGCTCCATCGGAGCATGGGCCAGTGAAGGCAACGAGTCCGGCAACAAGTTATTCCGACGCTTTCGGAAGATGAACGCTCGGCAGTCCAAAATCTATGAGATGGAAGATGTTTTGAAGCATTTCCTGCTCCACCTGAAGAACAATGAGCTGAAACTCCGACCCACTACTTTCTCTAACGATTCTTGCTACCTCCCTCCACTGAGGCATCCAGCCTTGACCAGCTTTTCGGGCTACCTCATACACGGAGGAAGAACCCCAAATAATGATTTGTCTCAGAAGCTGTACATCATGTCTGTGGATTCAGTGGTCAAGAAGATCCTTTGCTGTTTAGAGAAAGACTTGGTTGGAGATGTTCCAGAAGCAAGGTATGGTCACTCCATGAATGTGGTTCACTGCAGAGGCAAAAATGCGGTGGTGCTATTTGGAGGAAGGTCATTTTTACCTATGAATCAAAGGACTTCAGAAAAATGGAACAGTGTTGTTGACTGCCAGCCATCGGTATATCTTATCGACCTTCAGTTTGGCTGTGCCAGTATGTATACAATAAAGGAAATTCAAGATGGCCTTTCATTTCATGTCTCAGTATCAAGTCAGGACACAGTCTACATTATGGGCGGTCATACACTGCAGAGCAACATAAGGCCTCCAAACATCTACAGGCTTAAAGTAGACCTCCCTTTGGGAAGTCCAAACATATCCTGTACCATCCTTCAAGGCCAACTATCCGTCTCAAGTGCTATAGTGACTCACATCAGTCCCGATGAGTTCCTGATTGTTGGTGGATATGAATCCGACAGCCAGAAAAGGTTGACTTGTAACAAAGCCTTCATAAATGATGACTCTATTGACATCAAGGAGGTAGAGACTCCTGAATGGACAGGTGACATCAAGCATAGTAAGACTTGGTTTGGTGCCGATATGGGCCTTGGAGTTGTGCTCTTGGGTATTCCGGGAGACAACAAGAACCAAAATTCAGATAGCAGCTTCTTTTTCTACATGCTGAACCTTGGCCTGGAGGAAGACCTGATGCAGTCATGCAGCCAAGGTTCTGTGGAGGAGCAGGAAGATTCCATGCCGTTGGAAGACTCAGAAGAGTTCCTCTTTGATGGATACAATGAAGATGATGAGGAGGATGAGACAGAGACGGGTTACTGGATCACATGTTGTGCTGGCTGTGAAGTAGATGTGAACACCTGGGTGCCGAAATACTCCACAGAACTCAACAAGCCAATTTCATACTTAAGTTGCATGAAAGCTGCCCCAATGAAAGAAGCCAATGTCAGAGGACAAAGTGGCCTGGCTTATCCGGGTCTTCGGACCCACGGTACTCTGGAGAACATAGGTGGGCCGATAGGTGGTTCAAGAGGAGGTCTTCCATCGCTGACAGATACCTTCGAGCAGGTTATAGAGGAACTCCTAGAAGAGGAACAGACCATGAGGCAGAGTGAAGAGAACAAGGACGACATGTATTCTAGAGTAATGCTAAGCACTCAAGTGCCTTTGGAGCCACCATTGCTTTTTCTCCTTGAGGAGTACAAAAACTACTTGGATGCTGCAAACATGTCCATGAGGGTGAGGCGCCACTCCGACCCCGCTCGGCGCGGGGAACTGAGCGTCTGTGACAGTATTAGCGAATGGGTGACTGCGGCCGACAAGAAAACCGCAGTGGACATGGCGGGGCAAACGGTTACTGTTCTGGAAAAAGTCCCAGTACCCAAAGGTCAACTGAAACAATATTTCTATGAGACCAAATGCAATCCTATGGGCTACATGAAGGAAGGTTGCAGGGGCATTGACAAAAGGTACTGGAACTCGCAATGCCGAACTACCCAGTCTTATGTGCGTGCGCTCACCATGGATAGCAAAAAAAAAGTTGGCTGGCGCTTTATAAGGATAGACACTTCTTGTGTATGTCCCGCCTGGCCGGGCGATGGCTCTTCATGTGGAGAAGCTTCTGGCAGAGGAACCTGCCAAGATGTGGTCATCTCCACCTCCCCCACGGGTCCGCAGTTCCCTTTCTCCGGTATAGACGACCGAGAAAACTGGCCGGTGGTCTTCTATAACCGGACCTGCCGGTGTCAAGGCAACTTCATGGGCCACCACTGCGGAGAGTGCAAGTTTGGCTACAGAGGGGCAGACTGCAGTGAAAGGCAGACCATTGTCAGGAAGGAGCTCTTCAAGCTGACCACGGCTGAGAAGGAAAAGTTCCTTGCCTATCTCATCCTGGCCAAGCACACCACCAACCAGGACTTTGTCATCGCCACCGGCACCTATGATCAGATGAACAACGGCTCCAACCCGCTCTTTGCCGACATCAATGTCTACGACCTGTTTGTGTGGATGCATTACTACGCCTCCAGGGACGCCTTCCTGGAGGGCCAAGCCGTGTGGGAAAACATCGACTTTGCCCACGAGGCCCCTGGCTTTGCCCCCTGGCACCGGTTCTTCTTGCTGCTTTGGGAACGCGAGATCCAGAAGATGACAGGAGATGAGGACTTCTCTATTCCCATAATTACACGCTGACTATTTTCAACCAACCACAAAGACATTGGCACCCTCTACCTTATTTTTGGCGCCTGAGCCGGAATAGTAGGAACTGCCCTAAGCCTCTTAATTCGTGCAGAACTAAGCCAGCCTGGCACCTTACTAGGCGACGATCAAATTTACAACGTCATTGTTACCGCTCACGCATTTGTAATAATTTTTTTTATGGTTATACCAATCATGATTGGGGGTTTCGGCAACTGACTAGTTCCGCTAATAATTGGGGCACCCGATATGGCATTCCCCCGAATAAATAATATGAGCTTCTGACTGCTCCCCCCATCTTTCCTTCTTCTGTTAGCCTCATCAGCAGTAGAAGCTGGGGCCGGAACTGGGTGAACAGTCTATCCACCTCTGGCAGGCAATCTTGCACATGCCGGTCCATCTGTAGATTTAACAATTTTTTCTCTGCATCTGGCAGGGGTTTCTTCTATTCTTGGGGCAATCAATTTTATTACCACAATTATTAACATGAAACCCCCATCAGTAACCCAATACCAAACACCCCTGTTTGTTTGATCTGTTTTAATTACTGCCGTGCTTCTCCTTTTATCTCTACCAGTTCTTGCTGCAGGAATCACTATACTTTTGACTGACCGTAATCTTAATACCACATTTTTTGATCCGGCAGGGGGAGGGGACCCAGTTCTTTATCAACATCTTTTCTGATTTTTTGGCCACCCAGAAGTATATATTCTTATTCTTCCCGGGTTCGGAATTATCTCTCATGTAGTAGCTTACTACTCAAGCAAAAAAGAACCTTTTGGCTATATAGGAATAGTTTGGGCAATAATGTCAATCGGCCTTCTAGGCTTT???????????????GACAAGTACAGACTCCACCTCTCAGTGGCGGACTTGCTCTTTGTGTTCACCCTTCCCTTTTGGTCTGTGGATGCCGCCATCGGTTGGTACTTCAAGGATTTTTTGTGCAAAGCTGTTCACGTCATCTACACAGTCAACCTTTATGGAAGCGTTTTGATCTTGGCTTTCATCAGCTTGGATCGGTACTTGGCAATTGTCCATGCCACCAACAGCCAGGGCTCCAGAAAACTGTTGGCTGAGAAAATTGTGTATGCTGGAGTCTGGCTTCCAGCTATTCTGTTAACTGTGCCAGATTTGGTGTTTGCCCGTGTGGAAGGGTTTATCTGTGACCGTATCTATCCTCTTGAGAACCGTGTCGACTGGACAATCGGATTCCGTTTTCTCCACATCATGGTTGGTCTTATCTTACCTGGACTTATCATCCTCATCTGCTATTGTGTCATTATTTCCAAGCTGTCACACTCAAAAGGCCACCAGAAACGCAAGGCCCTGAAGACCACGGTCATACTCATCGTTGCTTTCTTTGCCTGTTGGTTACCATACTACATCTGCCTAACCATAGATACTTTTGGTAAACTTGGACTCATCAAGCTTGACTGTGACATGGATAATACCGTCCACAAGTGGGTTACTATTACTGAAGCTTTGGCTTTTTTCCACTGTTGCCTCAACCCCATCTTGCTAGGAGTATCTATTATAGCTGATCGATTCATGTCTTCTATCGAAGTCATTACATCCCAAGAGAAGGAAATCACTATCAAGAAACCAAACGGCGAAACCACAAAGACAACAGTGAGGATATGGAACGAGACCGTTTCTAACTTGACCCTCATGGCTCTTGGTTCGTCTGCTCCGGAAATTCTCCTATCTGTGATTGAAGTCTGTGGACACGGCTTCCAGGCTGGGGACCTAGGTCCAAGTACCATTGTAGGCAGCGCTGCGTTTAACATGTTTATCATCATTGCGCTGTGTGTCTATGTCGTTCCTGATGGGGAAATAAGGAAGATCAAGCATCTTCGAGTGTTCTTTGTCACCGCAGCTTGGAGCATTTTTGCCTACACATGGCTCTACTTGATTCTGTCCTTTTTTTCACCGGGTGTCGTTGAGGTCTGGGAGAGTTTACTCACCTTTTTCTTCTTTCCAATTTGCGTTGTGTTTGCTTGGGTCGCAGACCGGAGGCTTTTGTTTTACAAGTATGTGTACAAGAGGTACCGCGCTGGAAAGCAAAGAGGAATGATCATCGAAACAGAAGGTGATAGGCCATCGTCCAAAGCAGACATCGAAATGGACGGGAAGGTTATGAACTCTCACACAGAAAACTTCCTTGATGGCTCAGTTTTGGAAGTTGACAAGGACCAAGATGACGATGAAGCCAGGAGAGATATGGCCAGGATCTTGAAAGAGTTGAAGCAAAAACACCCTGAAAAGGAAATGGAACAGTTAATTGAGCTGGCGAACTATCAAGTCTTGAGTCAGCAGCAAAAAAGCAGAGCATTTTATCGCATCCAAGCCACTCGTCTGATGACCGGTGCTGGAAATATATTAAAGAGACATGCTGCAGATCAAGCAAGGAAAGCGGTCAGCATGCACGAGGTCAACACTGAAGCCATAGAGAACGATCCCATCAGCAAAGTTTACTTTGAGCAGTTAACTTACCAATGCCTGGAGAATTGTGGCACTGTTGCTCTAACAATTGTTCGGAAGGGAGGAGATTTAACCAACACAGTGTTTGTAGATTTTAGAACAGAAGATGGCACTGCCAATGCAGGATCAGATTATGAGTTCACTGAAGGGACTGTCGTTTTCAAACCCGGAGAGACCCAGAAGGAGATTAGAGTTGGCATTATAGATGATGATATCTTTGAAGAAGATGAAAATTTCCTGGTCCACCTCAGCAATGTTCGAGTCAACTCCGAAACAGTGAACCCAGACTCTAACCACGTGACAACTCTTGCATGTCTCGGACAACCCTCCACAGCCACAGTTACTATCATAGGAGGTCCAGCCTGCCCAGTGACTTAAACGGCCGCGGTACCCTAACCGTGCAAAGGTAGCGCAATCACTTGTTCTTTAAATGAGGACTAGTATGAACGGCATCACGAGGGTTATGCTGTCTCCCCACTCTATTCAGTGAAACTGATTTTCCCGTGAAGAAGCGGGAATAAAAATATAAGACGAGAAGACCCCATGGAGCTTTAAACTTTCGGTTGGGGTGACCACGGAGTAAAACTAAACCTCCATGATGAAAAGTATCAACAAGATCAACGAACCAAGTTACCCTGGGGATAACAGCGCAAAGAGCTCATATCGACAAATGGGTTTACGACCTCGATGTTGGATCAGGGTATCCCAGTGGCGCAGCTGCTACTAACGGTTCGTTTGTTCAACGATTAA
Calluella_guttulata        		???ACGGTCAAAGCCACGACGGGCCGTCAGATCTTTCAGCCACTCCATGCTCTCAGAAATGCCGAGAAGGCCTTGCTGCCAGGGTACCATGCTTTTGAATGGAAGCCTCCTTTGAAAAATGTCTCCAGCAATACAGATGTTGGCATCATGGATGGCCTTTCAGGTCTGAATCGCAATGTGGATGAATACCCCGTTGAAGTGATTTCCAAAAGGTTTAGGTATGATGCAGCTTTAGTGTCTACTTTGAAAGACATGGAGGAAGACATCCTTGAAGGCCTGAAATCACACGACTTGGAGGAATACCTGAGTGGTCCTTTCACGGTGGTGGTCAAAGAATCTTGTGACGGGATGGGAGATGTCAGTGAGAAGCACGGCAGTGGTCCAGCRGTCCCTGAGAAAGCGGTACGTTTCTCATTTACGGTCATGAACATCTCCGTCCCCAGTAACAATAACTCTCTCCGRATTTTCGAAGAGAGCAAACCAAACTCCGAACTTTGCTGCAAACCCTTGTGTTTAATGCTTGCCGATGAATCAGACCATGAGACTCTAACAGCCATCTTGAACCCTCTGATAGCTGAAAGAGAAGCTATGAAATCCAGTGAGCTCATGCTGGAAATTGGGGGAATTCTCCGAAGTTTTAAATTTGTCTTTCGAGGAACGGGTTACGATGAGAAACTTGTTAGGGAAGTTGAAGGACTRGAAGCTTCAGGTTCTGTTTACATTTGCACCCTATGTGATGCTACACGACTGGAAGCTTCTCAGAATTTAGTCTTCCATTCCATCACCAGAAGCCACGCCGAGAACTTACAGCGCTATGAGACCTGGAGAGCAAATCCCTACCATGAATCGGTCGACGAGCTTCGTGATCGAGTAAAAGGTGTTTCGGCAAAGGCGTTCATTGAAACCCTTCCATCCATTGATGCGCTACACTGCGATATTGGAAATGCAGCTGAATTTTATAGAATATTCCAACTAGAAATAGGAGAGGTCTACAAGAAGCCAGATGCAACGAAACAAGAGAGAAAGAAATGGCAAAATATATTGGACAAACATCTAAGAAAGAAGATGAGCCTCAAACCAATCATGAGAATGAATGGAAACTTTGCACGGAAACTTATGTCCAAGGAAACAGTGGATGCCGTCTGTGAATTAGTCCATTGTGAAGAAAGACAAGCAGCCCTTCAAGAACTTATGGACTTGTATCTCAAAATGAAGCCAGTATGGCGCTCTTCATGCCCAGCCAAAGAGTGCCCAGAGTTGCTTTGCCAATACAGTTACCACTCTCAACGTTTTGCAGAGCTTTTGTCCACCAAGTTCAAGTACAGATACGAGGGCAAGATTACCAACTATTTCCACAAGACCCTCGCCCACGTTCCGGAGATCATCGAGCGTGACGGTTCMATCGGAGCTTGGGCCAGCGAAGGCAACGAGTCCGGCAACAAGTTATTCAGGCACTTCCGGAAGATGAACGCTCGGCAGTCCAAGATCTATGAGATGGAAGATGTTCTGAAGCATTTCCACCTCCACCTGAAAAACAATGAGTTGAAACTCCGACCCACCACGTTCACGAATGATTCTTGCTACCTACCTCCCCTGAGGCATCCAGCCTTGACCAGCTTCTCCAACTACCTCATACATGGAGGAAGGACACCAAATAATGAATTGTCTCAGAAACTGTACATCATGTCTACGGACTCATCGGGCAAGAAGATACTTCGCTGTGCAGAGAAAGACTTAGTGGGCGATGTTCCAGAAGCGAGGTACGGTCATTCCATGAATGTTGTTCACTGCAGAGGCAAACATGCTGTGGTTCTATTTGGAGGAAGGTCATTTTTACCTTTAAATCAAAGGACTTCTGAGAAATGGAACAGTGTGGTTGACTGCCAGCCAATGGTCTATCTTATCGATCTTCACTTCGGCTGTGCTAGCATGTATACCGTAAAGGAAATTCAAGACGGGCTTTCATTCCATGTTTCGGTATCAAATGATGATACAGTCTACATCATGGGTGGTCATACACTTGAGAGCAACATAAGACCACCAAACATCTACATGGTTAAAGTAGACCTCCCACTTGGAAGTCCAAGCATAACCTGCACCATTCTACAAGGCCACTTATCTGTCTCAAGCGCTATAGTGACTCATATCAGCCCCGAAGAGTTCCTGATTGTTGGTGGATATGAATCTGACAGCCAAAAAAGAATGACTTGTAACAAAGTTTACATAAACAATAACTCAATTGACATTAAAGAGGTAGAGGCACCAGAATGGACAGGTGACATCAAGCATAGTAAGACTTGGTTTGGTGCCGAGATGGGTCCTGGAGTTGTGCTCTTGGGAATTCCTGGAGACAACAAGAACCAAAATTCAGATAGCAGCTTCTTTTTCTACATATTGAACCTTGGCCAAGAGGAAGACTTGATGCAGTCATGCAGCCAGGGTTCTCTGGAGGAACAGGAAGACTCCATGCCGTTGGAAGACTCAGAAGAGTTCCTCTTCGATGGATACAATGAAGATGATGAGGAGGATGAGTCGCAGACAGGTTACTGGATCACATGCTGTGCTGGCTGTGAGCTAGATGTAAACACCTGGGTCCCGAATTACTCTACAGAACTCAACAAGCCAATTTCATACTTAAGTTGCATGAAAGCTGCCCCAATGAAAGAAGCCAGTGTCAGAGGACAAAGTGGCCTGGCTTATCCGGGTCTTAGGACCCATGGTACTCTGGAAAACATAGGTGGGCCGATAGGTGGTTCAAGAGGAGGTCTCCCATCCCTGACAGATACCTTTGAGCATGTTATAGAGGAGCTCCTAGAAGAGGAACAGACCATAAGGCAGAGTGAAGAGAACAAGGACGACATGTATTCTAGAGTTATGCTGAGCACTCAAGTGCCTTTGGAGCCACCTTTGCTTTTTCTCCTTGAGGAGTACAAAAACTACTTGGATGCTGCAAACATGACCATGAGGGTGAGGCGCCACTCTGACCCAGCTCGACGCGGGGAACTGAGCGTCTGTGACAGTATTAGCGAATGGGTGACTGCGGCCGACAAGAAAACTGCAGTGGACATGGCGGGGCAAACAGTTACTGTTCTCGAAAAAGTCCCAGTACCCAAAGGTCAACTGAAACAATATTTCTATGAGACCAAATGCAATCCTATGGGTTACATGAAGGAAGGTTGCAGGGGCATTGACAAAAGGTACTGGAACTCCCAATGCCGAACTACCCAGTCATATGTGCGTGCGCTCACCATGGATAGCAAAAAAAAAGTTGGCTGGCGCTTTATAAGGATAGACACTTCTTGTGTATGTCCGGTCTGGTCTGGAGACGGCTCTGCTTGTGGAGAAGCTTCAGGCAGAGGGACTTGCCAAGATGTGGTCGTCTCCAACGCCCCGGTGGGTTCCCAGTTCCCTTTCTCCGGTATAGATGACCGAGAAAACTGGCCCGTGGTCTTCTACAACAGGACCTGCCGATGCCAGGGCAACTTCATGGGCCATCACTGCGGCGAGTGCAAGTTCGGCTACAGAGGGTCAGACTGCACCGAAAGGCGCACCATGGTCAGGAAGGAGCTCTTTAAGTTGACCACGGCAGAGAAAGAAAAGTTCATTGCCTATCTCAACTTGGCCAAACGCACCACCAGCCAGGACTTTGTCATCGTGACCGGCACCCATCAGCAGATGGACAATGGCTCCAACCCTCTCTTCGCAGACATCAACGTCTACGACCTGTTTGTGTGGATGCATTACTACGCCTCCAGGGATGCTTTCCTGGAGGGACAGGCCGTGTGGGAGAACATAGACTTTGCTCACGAGGCTCCCGGCTTCGTCCCTTGGCACCGGTTCTTTTTGCTGCTTTGGGAACGTGAAATCCAGAAGATGACGGGAGATGAAGACTTCACTATTCCC????????????????????????????????????????????????????????????????????????????????????????????????????????????????????????????????????????????????GACGATCAGATTTATAATGTAATCGTCACCGCCCACGCTTTCGTAATAATTTTCTTTATAGTCATACCAATTATGATTGGCGGATTTGGCAACTGACTAGTCCCCTTAATAATCGGAGCCCCCGATATAGCATTCCCACGAATAAATAATATGAGCTTTTGACTCCTCCCTCCATCATTCCTCCTCCTCCTGGCCTCATCTGCAGTAGAGGCTGGAGCCGGAACAGGCTGAACAGTCTACCCGCCCCTAGCAGGAAACCTAGCTCATGCGGGCCCATCAGTCGACTTAACAATCTTCTCCCTTCACCTGGCCGGTGTTTCCTCTATTCTTGGGGCAATTAATTTTATTACCACCATTATCAACATAAAACCCCCATCAGTCACTCAATACCAAACTCCCCTGTTTGTCTGATCCGTTCTAATTACAGCCGTACTTCTCCTCCTCTCCCTCCCAGTTCTTGCCGCAGGGATTACTATGCTACTAACTGATCGCAACCTAAACACCACCTTTTTCGACCCTGCTGGGGGAGGTGACCCAATCCTATACCAACACCTATTCTGATTCTTTGG???????????????????????????????????????????????????????????????????????????????????????????????????????????????????????????????????????????TCCAGAACCATGACTGACAAGTACAGACTTCACCTCTCAGTGGCTGACTTGCTCTTCGTGTTCACCCTTCCATTTTGGTCYGTGGATGCCGCCATTGGTTGGTACTTCAAGGATTTTTTATGCAAAGCTGTCCACGTCATCTACACGGTCAACCTCTACGGCAGCGTCTTGATCTTGGCTTTTATCAGCTTGGATCGGTATTTGGCAATTGTCCACGCCACCAATAGCCARGGGTCGAGAAAACTGTTGGCAGAGAAAATCGTATATGCTGGAGTCTGGCTTCCAGCTATTCTGTTGACTGTRCCCGACTTGGTGTTTGCCCGTGTGGAAGGGTTTATCTGTGACCGTATCTACCCAGCTGAGAACCGCGAGGACTGGACAATCGGATTCCGTTTTCTCCACATCATGGTTGGCCTTCTCTTRCCTGGACTTATCATCCTCATCTGCTACTGCGTCATCATCTCAAAGCTGTCACACTCGAAAGGCCACCAGAAACGCAARGCCCTGAAGACCACCGTCATTCTCATTGTGGCTTTCTTCGCCTGTTGGTTACCATACTACATCTGTCTAACCATAGATACTTTTGGTAAGCTTGGAATCATCAAGCTTGACTGTGAAATGGATAATATCATCCACAAGTGGATTTCTATAACAGAAGCCCTGGCCTTTTTCCATTGTTGCCTCAACCCCATCTTGCTAGGAGTATCTATTATAGCTGACCGATTCATGTCTTCTATCGAAGTCATTACATCCCAAGAAAAGGAAATAACCATCAAGAGGCCAAATGGCGAAACCACAAAGACAACAGTAAGGATATGGAATGAGACTGTTTCTAACTTGACCCTTATGGCTCTCGGTTCGTCTGCTCCTGAAATACTCCTATCTGTGATTGAAGTCTGTGGACATGGCTTTGAGGCAGGGGACCTAGGTCCAAGCACCATTGTAGGCAGCGCTGCATTTAACATGTTTATCATCATTGCGCTCTGTGTCTATGTTGTTCCTGATGGGGAAACACGGAAAATCAAACATCTTAGAGTCTTCTTTGTCACTGCAGCTTGGAGCATTTTTGCCTATACATGGCTATACATGATTTTGTCCGTTTTTTCGCCTGGTGTTGTTGAGGTCTGGGAAAGTTTACTCACTTTTTTCTTTTTTCCAATTTGTGTTGTGTTTGCTTGGGTCGCAGACCGGAGGCTGTTGTTTTACAAGTATATGTACAAAAGGTACCGTGCTGGAAAGCAAAGAGGAATGATCATTGAAACAGAAGGAGATAGGCCATCATCCAAAGCAGACATCGAAATGGATGGGAAGGCTCTGAACTCTCACACTGAAAACTTCCTTGATGGCTCAGTTTTGGAAGTTGATAAGGACCAAGATGATGAAGAAGCCAGGAGAGATATGGCCAGGATCTTGAAAGAGTTGAAGCAAAAACACCCCGAAAAAGAAATGGAACAGTTAATTGAGCTGGCAAACTATCAAGTCTTGAGTCAGCAGCAAAAAAGCAGAGCATTTTATCGCATCCAAGCAACTCGTCTGATGACCGGTGCTGGAAATATATTAAAGAGGCATGCCGCAGATCAAGCAAGGAAAGCAGTCAGCATGCATGAGGTTAACACTGAAGCAGTAGAAAATGATCCCATCAGCAAAGTTTACTTTGAGCAGTCAACTTACCAATGCCTAGAGAATTGTGGGACTGTTGCACTAACAATTGTTCGGAAGGGAGGAGATTTAACCAACACAGTGTTTGTAGATTTTAGAACAGAAGATGGCACTGCCAATGCAGGCTCTGATTATGAGTTTACTGAAGGGACTGTAGTTTTTAAACCTGGAGAGACCCAGAAGGAAATTAGGGTAGGCATTATAGATGATGATATCTTTGAAGAAGACGAAAATTTCCTAGTCCACCTCAGCAACATTCGAGTCAACTCTGAAGCATTAAACCCAGAATCTAACCACGTGACAGCTCTTGCATGCCTTGGACAATCATCCACTGCCACAGTCACTATAATAAGAGGTCCAGCCTGCCCAGTGACTTAAACGGCCGCGGTACCCTAACCGTGCAAAGGTAGCGCAATCACTTGTTCTTTAAATGAGGACTAGTATGAATGGCATCACGAGGGTTATACTGTCTCCCCCATCTAATCAGTGAAACTGACCCTCCCGTGAAGAAGCGGGAATAAAAATATAAGACGAGAAGACCCCATGGAGCTTCAAACTTTCGGTTGGGGTGACCGCGGAGTAAAACGAAACCTCCGCGATGAAAAGAATCAATAAGATCAACGAACCAAGTTACCCTGGGGATAACAGCGCAAAGAGCCCCTATCGACAAATGGGTTTACGACCTCGATGTTGGATCAGGGTATCCAAGTGGCGCAGCCGCTACTAACGGTTCGTTTGTTCAACGATTAA
Plethodontohyla_inguinalis  	AGGACGGTCAAAGCCACAACTGGTCGTCAGATCTTTCAGCCACTCCATGCTCTCAGAAATGCTGAGAAGGCCTTGCTGCCAGGGTATCATCCTTTTGAATGGAAGCCTCCTTTGAAAAATGTTTCCAGCAGTACAGATGTTGGCATCATGGATGGCATTTCAGGTCTGAATCGCTCTGTGGATGAATACCCTGTTGAAGCAATTTCCAAAAGGTTTAGATATGACGCAGCCTTAGTGTCTACATTGAAAGACATGGAAGAAGATATTCTTGAAGGCCTAAAATCACAAGATTTGGAGGAATACCTAAGTGGTCCTTTTACTGTGGTGGTCAAAGAATCTTGTGATGGGATGGGAGATGTCAGTGAGAAGCATGGCAGCGGTCCTGCAGTCCCCGAGAAAGCAGTACGTTTCTCGTTTACGATCATGAACATCACTGTTTCCAGCAACAATGCCTCTGTTCGGGTTTTTGAAGAGAGCAAACCTAACTCTGAACTTTGCTGCAAGCCCCTGTGTTTAATGCTTGCTGATGAATCAGACCATGAGACTCTAACAGCCATCTTGAACCCTCTGATAGCTGAAAGAGAAGCCATGAAAACCAGTGAGCTCATATTGGAAATTGGTGGAATTCTCAGAAGTTTTAAATTTAGCTTCCGTGGCACGGGTTATGATGAGAAGCTCGTTAGGGAAGTGGAAGGACTTGAAGCTTCAGGTTCTATTTACATTTGTACCTTGTGTGATGCTACACGACTGGAAGCTTCTCAGAATTTAGTCTTCCATTCCATCACCAGAAGCCATTCTGAGAACTTGCAGCGCTACGAGACATGGAGAGCTAATCCCTACCACGAACCAGTTGACGAACTTCGTGATCGGGTAAAAGGTGTTTCATCAAAGCCCTTTATTGAAACCCTTCCATCCATTGATGCGTTACACTGCGATATTGGAAATGCAGCTGAATTTTATAGAATATTCCAACTAGAAATAGGGGAGGTCTACAAAAACCCAAATGCAACTAAAGAAGAGCGAAAAAAATGGTATAGTATATTGGACAAACATCTTAAAAAGAAGATGAACCTCAAACCAATTATGAGAATGAATGGAAACTTTGCACGGAAACTTATGACCAAGGAAACAGTAAATGCCGTCTGTGAATTAGTRCGTTGTGAAAAGAGACAAGAAGCACTTAAAGAACTTATGGACCTGTATCTCAAAATGAAACCAGTATGGCGCTCTTCATGCCCAGCCAAAGAGTGCCCAGAGTTGCTGTGCCAATATAGTTACCATTCTCAACGTTTTGCAGAGCTTTTGTCCACCAAGTTCAAGTACAGATATAAGGGCACGATTACCAACTATTTCCACAAAACCCTAGCCCACGTTCCAGAGATCATTGAACGCTATGGTTCCATCGGAGCTTGGGCCAGTGAAGGGAACGAGTCCGGCAACAAGTTATTCAGGCGCTTCCGAAAGATGAATGCTCGGCAGTCCAAAATCTACGAGATGGAAGATGTTTTGAAGCATTTCCTGGTCGGCCTGAAAAACAATGAGTTGAAACTTCGACCCATTACTTTCACTAATGACTCTTCTTACCTGCCTCCATTGAGGCATCCAGCCTTGACCAGCTTCTCGAACTACCTAATACATGGAGGAAGGACCCCAAACAATGAACTGTCTCCAAAACTGTACATTATGTCTAAGGATTCATCGGCCAAGAAGATTCTTCGTTGTTTAGAAAAAGACTTAGTGGGTGATGTTCCAGAAGCAAGGTATGGTCATTCCATGAATGTTGTTCACTGCAGAGGCAAAAATGCTGTGGTACTATTTGGAGGAAGGTCATTCATACCTATAAATCAAAGGACTACAGAAAAATGGAACAGTGTCATTGACTGCCAACCATTGGTCTATCTAATTGACCTTCAGTTTGGCTGTTCTAGCATGTACACCATAAAGGAAATTCAAGATGGGTTGTCGTTTCATGTTTCGGTATCAAGTAATGATACAGTCTACATTATGGGTGGTCATACCCTGGAAAGCAACATAAGGTCGCCAAAYATCTACAAGATTAAAGTAGATCTCCCACTGGGAAGTCCAGCCATAACTTGTACCGTTCTAGAAGGCCGCTTATCTGTCTCGAGCGCCATTGTGACTCATACCTGCCCGGATGAGTTCCTGATTGTTGGTGGATATGAATCTGACAACCAAAAAAGGATGACTTGTAACAAAGTTTTCCTAAGTAATGACTCTATTGACATCCAAGAGGTAGAGACACCTGAATGGACAGGAGATATCAAGCATAGTAAAACATGGTTTGGTGCCGATATGGGTCTTGGAGTGGTGCTCTTAGGAATTCCGGGTGACAACAAGAACCAAAATTCAGATAGCAGCTTCTTTTTCTACATTCTCAACCTTGGCCAAGAGGAAGACTTGATGCAGTCATGCAGCCAAGGATCTCTGGATGAACAGGAAGACTCTGTGCCGCTGGAAGACTCAGAAGAGTTCATGTTCGGTGGATACAATGAAGATGATGAGGAGGATGAGTCGGAGACGGGTTATTGGATCACATGTTGTTCTGGCTGTGAGCTAGATGTAAACACCTGGGTCCCGTATTACTCTACAGAGCTCAACAAGCCAATTTCATACTTAAGTTGCATGAAAGCTGCCCCAATGAAAGAAGCCAATGTCAGAGGACAAAGTGGCCTGGCCTATCCGGGTCTTCGGACCCACGGTACTCTGGACAACATAGGTGGGCCGATAGGTGGTTCAAGAGGAGGTCTTCCATCCCTGACAGATACCTTTGAGCATGTTATAGAGGAACTCCTAGAAGAGGAACAGACCATAAGGCAGAGTGAAGAGAACAAGGACGACTTGTATTCTAGAGTTATGCTGAGCACTCAAGTGCCTTTGGAGCCGCCTTTGCTTTTTCTTCTTGAGGAGTACAAAAACTACCTGGATGCTGCAAACATGTCCATGAGGGTGAGGCGCCACTCTGACCCAGCTCGACGTGGGGAACTGAGCGTCTGTGACAGTATTAGTGAATGGGTGACTGCGGCCGACAAGAAAACTGCAGTGGACATGGCGGGGCAAACAGTTACTGTTCTTGAAAAAGTCCCAGTGCCCAAAGGTCAACTGAAACAATATTTCTATGAGACCAAATGCAATCCTATGGGCTACATGAAGGAAGGTTGCAGGGGCATTGACAAGAGGTACTGGAACTCGCAATGCCGAACTACCCAGTCTTATGTGCGCGCGCTCACCATGGATAGCAAAAAAAAAGTTGGCTGGCGCTTTATAAGGATAGACACTTCTTGTGTATGTCCGGTTTGGCCAGGAGATGGTTCTCCTTGTGGAGAAGCTTCAGGCAGAGGAACTTGCCAAGATGTGGTTGTCTCCAACTCAACTGTGGGTTCCCAGTTCCCTTTCTCTGGTGTTGATGACCGAGAAAACTGGCCCGTGGTCTTCTACAACAGGACCTGCCAATGTCAGGGCAACTTCATGGGCTTTAATTGTGGTGAGTGCAAGTTTGGCTACAGAGGGTCAAACTGCACTGAGAGACGCACCATAATCAGAAAGGAGATCTTCAAGTTGACCACAGCAGAGAAAGACAAGTTCATTGCCTATCTCAACTTGGCCAAGCGCACCACTGACCGGGACTTTGTCATTGCTACTGGCACGTATGAGCAGATGAACAATGGCTCAGACCCTCTCTTTGCAGATATCAATGTCTATGACCTGTTTGTGTGGCTGCATTACTATGCCTCCAGGGATGCTTTCCTTGAAGGGGATGCTGTGTGGGAGAACATAGACTTTGCTCATGAGGCTCCAGGCTTTGCCCCTTGGCACAGGATCTTTTTACTGATTTGGGAACGTGAAATCCAAAAGATGACTGGGGATGAGGACTTCACTATTCCCATAATTACCCGCTGACTATTTTCAACAAATCACAAAGACATCGGAACCCTTTACTTTATCTTCGGCACCTGGGCCGGAATAATCGGAACCGCACTCAGTTTGATAATTCGAACCGAACTAGGCCAACCTGGGTCCCTCCTGGGTGATGACCAGATCTATAACGTAATCGTCACCTCTCACGCCTTCATTATAATCTTCTTTATAGTGATACCCATCATAATCGGGGGATTTGGAAACTGACTAACCCCCCTCATAATCGGTGCACCTGACATAGCATTTCCACGCATAAATAACATAAGCTTCTGACTCCTCCCACCATCTCTCTTCCTACTTCTCGCCTCTTCCGCTACAGAGGCCGGGGCCGGGACCGGTTGAACTGTCTACCCACCCCTGGCTGGAAACCTCGCCCACGCCGGCCCATCTGTAGACCTGGCCATCTTTTCCCTCCACCTTGCCGGGGTCTCATCAATCCTCGGGGCCATCAACTTCATTACTACAATTATTAACATGCAACCATCTTCAGCCTCCTACTATCACACCCCATTATTTGTCTGATCTGTCTTTACCACTGCAGTACTACTCCTTCTCTCCCTCCCAGTTCTAGCCGCAGGAATCACTATACTTTTAACTGACCGAAACTTAAATACAACCTTTTTTGACCCAGCCGGGGGTGGTGACCCTATTCTCTACCAACACCTATTCTGATTCTTTGGCCACCCAGAAGTATATATCCTCATCCTCCCTGGGTTTGGCATGGTTTCCCACATCATCACCCACTACTCAACAAAAAAACGACCATTCGGCTATATAGGAATGGTCTGAGCTATTGTTTCCATCGGCCTT????????????????????????GAYAAGTACAGACTTCACCTCTCAGTGGCCGACTTGCTCTTTGTGTTCACCCTTCCGTTCTGGTCTGTGGATGCCGCCATTGGTTGGTACTTCAAGGATTTTTTGTGCAAAGCTGTCCATGTCATCTACACGGTCAACCTCTACAGTAGCGTCTTGATCTTGGCTTTTATAAGCCTGGATCGGTACTTGGCAATTGTCCATGCCACCAATAGCCAGGGGTCTAGAAAACTGTTGGCTGAGAAGATTGTGTATGCTGGAGTTTGGCTTCCAGCTATTCTGTTGACTGTGCCTGACTTGGTGTTTGCCTGTGTGGACGGGTTTATTTGTGATCGTATCTACCCAGTCGAGAACCAGGGGAACTGGACAATCGGATTCAGTTTCCTCCACATCATGGTTGGTCTTCTCTTGCCTGGACTTATCATCCTTATCTGCTATTGTGTCATCATTTCAAGGCTGTCACACTCAAAAGGCCACCAGAAACGCAAGGCCCTGAAGACCACTGTCATTCTTATTGTGGCTTTCTTTGCCTGTTGGTTGCCATACTACATCTGTCTTACCATAGATACTTTTGGCAAGCTTGAAATCATCAAGTTTGATTGTAACATGGATGATACCATCCACAAGTGGATTTCTATTACAGAAGCCTTGGCYTTCTTCCACTGTTGCCTCAACCCAATCTTGCTAGGAGTATCTATTATAGCCGATCGATTCATGTCTTCAATTGAAGTCATTACATCCCAGGAGAAGGAAATAACCATCAAGAAACCAAATGGCGAAACCACAAAGACAACTGTAAGGATATGGAACGAGACTGTTTCTAACTTGACCCTTATGGCTCTTGGTTCGTCTGCTCCTGAAATTCTTCTGTCTGTGATTGAAGTCTGTGGACATGGCTTTGAGGCAGGAGATCTTGGTCCAAGTACCATTGTCGGCAGTGCTGCATTTAACATGTTTATCATCATTGCTCTCTGTGTCTATGTTGTTCCAGATGGGGAAATAAGGAAGATAAAACATCTTAGAGTCTTCTTTGTCACTGCAGCATGGAGCATTTTTGCTTACACTTGGCTGTATATGATCTTGTCCGTTTTTTCGCCTGGTGTTGTTGAGGTCTGGGAAAGTTTACTAACTTTTTTCTTCTTTCCAATTTGTGTTATGTTTGCTTGGGTCGCAGACCGGAGGCTTTTGTTTTACAAGTATGTGTACAAAAGGTACCGTGCTGGAAAACAAAGAGGAATGATCATTGAAACGGAAGGCGATAGGCCATCATCCAAAGCAGATATCGAAATGGATGGGAAGGTTCTAAACTCCCACACAGAAAACTTCCTTGATGGCTCAGTTTTGGAAGTTGATAAGGACCAAGATGACGAAGAAGCCAGGAGAGATATGGCTAGGATCTTGAAAGAACTGAAGCAAAAACACCCTGAAAAAGAAATGGAACAGTTAATTGAGCTGGCAAACTATCAAGTCTTGAGTCAACAGCAAAAAAGCAGAGCATTTTATCGCATCCAAGCCACTCGCCTTATGACCGGTGCTGGGAACATATTAAAGAGACATGCAGCAGATCAAGCAAGAAAAGCAGTCAGCATGCATGAGGTTAACAATGAAGCTATAGAAAATGATCCCATCAGCAAAGTTTTCTTTGAGCAGTCAACTTACCAATGCCTAGAGAACTGTGGGACTGTAGCTCTAACAATTGTTCGCAGAGGAGGAGATCTGACCAACACAGTGTTTGTAGATTTTAGAACAGAAGATGGCACTGCCAATGCAGGCTCAGATTATGAATTTACTGAAGGGATTGTTGTTTTCAAACCTGGAGAGACCCAGAAGGAGATTAGAGTAGGCATTATAGATGATGATATCTTTGAAGAAGATGAAAACTTCCTGGTCCACCTCAGCAATATTCGAGTCAACTCTGAAACAGTTAACCCAGAATTGAATCATGTGACAGCTCTTGCCTGTCTTGGACAACCCTCCACAGCCACAGTTACTATCATAAGAGGTCCAGCCTGCCCAGTGACTTAAACGGCCGCGGTACCCTAACCGTGCAAAGGTAGCACAATCACTTGTTCTTTAAATCAGGACTAGTATGAACGGCCCCACGAGAGCTATACTGTCTCCCCCCCTTAATCAGTGAAACTGATCTCCCCGTGAAGAAGCGGGGATATTCATATAAGACGAGAAGACCCCATGGAGCTTTAAACTTTCGGCTGGGGCGACCACGGAGAAAAACTAAACCTCCACGATGAAAAAAATCAACAAGATCAACGAACCAAGTTACCCTGGGGATAACAGCGCAAAGAGACCCCATCGACAAATGGGCTTACGACCTCGATGTTGGATCAGGGTATCCCAGTGGTGCAGCCGCTACTAAAGGTTCGTTTGTTCAACGATTAA
Scaphiophryne_madagascariensis 	AGGACAGTCAAAGCCACAACTGGTCGTCAGATCTTTCAGCCACTTCATGCTCTCAGAAATGCAGAGAAGGCCTTACTGCCAGGGTATCATCCTTTTGAATGGAAGCCTCCTTTGAAAAATGTTTCCAGCAGTACAGATGTTGGCATCATGGATGGCCTTTCAGGTCTCAACCGTTGTGTAGATGAATACCCTGTTGAAGTCATTTCCAAAAGGTTTAGGTATGATGCAGCCTTAGTGTCAACTTTGAAGGACATGGAAGAAGATATCCTTGAAGGGCTAAAAGCACAAGACTTGGAGGAATACCTAAGTGGTCCTTTTACTGTTGTAGTCAAAGAATCTTGTGATGGTATGGGAGATGTCAGTGAGAAGCATGGCAGCGGTCCTGCAGTTCCCGAGAAAGCAGTACGTTTCTCATTTACGATCATGACCATCAATGTTCCCAGCAACAATGCCTCAGTTCGAATYTTTGAAGAGAGCAAACCAAACTCTGAACTTTCCTGCAAACCATTATGTTTAATGCTTGCTGATGAATCAGACCATGAGACTCTAACAGCCATCTTAAACCCTCTGATAGCTGAAAGAGAAGCCATGAAATCCAGTGAGCTTATATTAGAAATTGGTGGAATTCTTAGAAGTTTTAAATTTAGCTTCCGCGGCACGGGTTACGATGAGAAACTTGTTAGGGAAGTGGAAGGACTCGAAGCTTCAGGTTCTGTTTACATTTGTACCCTGTGTGATGCTACACGACTGGAAGCTTCTCAGAATTTAGTCTTCCATTCCATCACCAGAAGCCACTCTGAGAACTTGCAGCGCTATGAGACATGGAGAGCTAATCCCTACCATGAATCAGTTGAGGAACTTCGTGATCGAGTAAAAGGGGTTTCAGCAAAGCCCTTTATCGAAACCCTCCCATCCATTGATGCATTACACTGTGATATCGGAAATGCGGCTGAATTTTATAGAATATTTACTCTAGAAATAGGAGAGGTCTACAAAAACCCAAATGCAACAAAAGAAGAGCGAAAAAAATGGCACAATATATTGGACAAACATCTTAAAAAGAAGATGAACCTCAAACCAATTATGAGAATGAATGGAAACTTTGCACGGAAGCTTATGACCAAGGAAACAGTAGATGCGGTCTGTGAATTAGTACACTGTGAAGAGAGACAAGAAGCCCTTAAAGAACTTATGGACTTGTACCTCAAAATGAAACCAGTATGGCGCTCTTCATGCCCAGCCAAAGAGTGCCCCGAGTTTCTGTGCCAGTACAGTTACCACTCTCAGCGTTTTGCAAAGATTTTGTCCACAAAGTTCAAGTACAGATATGAGGGCAAGATTACMAACTATTTCCACAAAACCCTAGCCCACGTTCCAGAGATCATTGAACGCGATGGTTCCATCGGAGCTTGGGCCAGTGAAGGCAACGAGTCGGGCAACAAGTTATTCAGGCGCTTCCGAAAGATGAACGCTCGGCAGTCCAAAATCTATGAGATGGAAGATGTTTTGAAGCATTTCCTGGTCGCCCTAAAAAACAATGAGTTGAAGCTTCGACCCACTACTTTCACTAATGATTCTTGTTACCTGCCTCCGTTGAGGTATCCAGCCTTGACCAGCTTCTCAAGCTACCTCATACATGGAGGAAGGACCCCAAACAATGAACTCTCTCAAAAACTGTACATCATGTCTATGGATTACTCGGTCAAGAAGATACTTCGCTGTTTAGAAAAGGACTTAGTGGGTGATGTTCCAGAAGCAAGGTATGGTCATTCCATGAATGTTGTCCACAGCAGAGGCAAAAATGCTGTGGTGCTATTTGGGGGGAGGTCATTCATACCTATTAACCAAAGGACTACAGACAAATGGAACAGTGTCCTTGACTGCCAGCCATCGATCTACCTTATTGATCTTCAGTTTGGTTGTTCAAGCATGTACCCCGTAAAAGAAATTCAAGACGGGCTCTCGTTTCATGTTTCGATATCAAGAAATGATACAGTCTACATTATGGGTGGTCATACCCTCGAAAACAACATAAGGTCGCCAAATATCTACAAGGTTAAAGTAGACCTCCCACTCGGAAGTCCAGCCATAACGTGTACCATTCTGCAAGGCCGCTTATCGATATCGAGCGCTATTGTGACTCATACCTGCCCGGATGAGTTCCTGATTGTTGGTGGGTATGAATCTGACAACCAAAAAAGGATGACCTGTAACAAAATCTTCCTAAGTAATGACTCTATTGACATCCAAGAGGTAGAGACACCTGAATGGTCAGGAGAAATTAAGCATAGTAAGACTTGGTTTGGTGCCGATATGGGTCTTGGAGTTGTGCTCTTGGGAATTCCAGGAGACAACAAGAACCAAAATTCGGATAGCAGCTTCTTTTTCTACATACTCAACCTCGGCCAAGAGGAAGACTTGATGCAGTCATGCAGCCAAGGTTCTCTGGATGAACTGGAAAACTCCATGCCGCTGGAAGACTCAGAAGAGTTTACCTTCGGTGGATACAATGAAGATGATGAGGAGGATGAGTCAGAGACAGGTTACTGGATCACATGTTGCGTTGGCTGCGAGCTGGATGTAAACACTTGGGTCCCATATTACTCTACAGAACTGAACAAGCCAATTTCATACTTAAGTTGCATGAAAGCTGCCCCAATGAAAGAAGCCAATGTCAGAGGACAAAGTGGCCTGGCCTATCCAGGTCTTCGGACCCACGGTACTCTGGAGAACATAGGTGGGCCGATAGGTGGTTCAAGAGGAGGCCTTCCATCCCTGACAGATACCTTTGAGCAAGTTATAGAGGAACTCCTAGAAGAGGAACAGACCATAAGGCAGAGTGAGGAGAACAAGGACGACATGTATTCTAGAGTTATGCTGAGCACTCAAGTGCCTTTGGAGCCCCCTTTGCTTTTTCTTCTTGAGGAGTACAAAAACTACCTGGATGCTGCAAACATGTCTATGAGGGTGAGGCGCCACTCTGACCCCGCTCGACGCGGGGAACTTAGCGTGTGTGACAGTATTAGTGAATGGGTGACTGCAGCCGACAAGAAAACTGCAGTGGACATGGCGGGGCAAACCGTTACAGTTCTTGAAAAAGTCCCAGTACCCAAAGGTCAACTGAAACAATATTTCTATGAGACCAAATGCAATCCTATGGGCTACATGAAGGAAGGTTGCAGGGGCATTGACAAGAGGTACTGGAACTCGCAATGCCGAACTACCCAGTCTTATGTACGTGCGCTCACCATGGATAGCAAAAAAAAAGTTGGCTGGCGCATTATTAGGATAGACACTTCTTGTGTATGTCCGATTTGGCCAGGAGATGGTTCTCCTTGTGGAGAAGCTTCAGGCAGAGGGACTTGCCAAGATGTGGTCATCTCCAACTCCCCTGTGGGTTCCCAGTTTCCTTTCTCTGGTGTAGATGACAGAGAAAACTGGCCTATTGTCTTCTACAACAGGACCTGCCAATGCCAGGGCAACTTCATGGGCTATAATTGTGGAGAGTGCAGGTTTGGCTACAGAGGGTCAAACTGCACTGAAAGACGCACCATGATCAGAAAGGAGATGTTCAAGTTGACCACTGCAGAGAAAGACAAGTTTATTGCCTACCTCAATTTAGCCAAGCGCACCACCAGCCAGGAGTTTGTCATTGCCACTGGCACCTATGCTCAGATGAACAACGGCTCAGACCCTCGTTTTGCAGATATCAACGTCTATGACTTGTTTGTGTGGCTGCATTACTATGCCTCCAGGGATGCTTTCCTCGAAGGGGGTGCGGTGTGGCAAAACATAGACTTTGCTCATGAGGCTCCTGGCTTTGCCCCTTGGCACAGGTTCTTTTTACTGCTTTGGGAGCGTGAAATCCAAAAGATGGCTGGGGATGAAGACTTCACTATTCCCATAATTACCCGTTGATTCTTTTCAACCAATCATAAAGACATTGGTACCCTCTATCTAGTGTTTGGGGCCTGAACCGGAATGGTAGGCACTGCACTGAGCCTGCTTATTCGGGCAGAACTCAGCCAACCCGGAACCCTTCTTGGTGATGACCAGATCTACAATGTTGTAGTTACTGCCCACGCCTTCATTATAATTTTCTTCATGGTCATGCCGATCATAATTGGCGGATTTGGAAACTGACTTGTCCCTTTAATAATTGGGGCACCAGACATAGCCTTCCCACGAATAAATAATATAAGCTTCTGACTTCTTCCACCATCTTTTCTCCTGCTACTCGCCTCTTCAGCAGTAGAAGCTGGAGCCGGAACCGGTTGAACTGTATATCCCCCACTAGCTGGGAATCTTGCTCATGCCGGCCCATCTGTAGACCTAACAATCTTTTCCCTTCACCTAGCTGGGGTTTCATCTATTTTAGGGGCAATTAATTTCATCACTACTATTATTAACATGAAACCCCCCTCAGTTACCCAATATCAAACCCCGCTCTTCGTCTGATCTGTTTTAATTACAGCAGTCCTTCTTCTCCTCTCCCTTCCAGTCCTTGCTGCAGGAATTACAATACTTCTAACTGATCGAAATCTAAACACAACTTTCTTTGACCCTGCTGGAGGAGGAGATCCTATTCTTTATCAACACCTGTTTTGATTCTTTGGCCACCCAGAAGTATATATTCTTATCCTCCCAGGATTTGGCATTATTTCACATGTCGTAGCATACTACTCAAGCAAAAA?????????????????????????????????????????????????????????????TCCAGAACAATGACCGACAAGTATAGACTTCACCTCTCAGTGGCTGACTTGCTCTTTGTGTTCACCCTTCCGTTTTGGTCTGTGGATGCCGCCATTGGTTGGTACTTCAAGGATTTCTTGTGCAAAGCTGTCCATGTCATCTACACAGTCAACCTTTACAGTAGCGTCTTGATCTTGGCTTTTATCAGCTTGGATCGGTACTTGGCAATTGTCCATGCCACCAACAGCCAGGGTTCCAGAAAACTGTTGGCTGACAAGATTGTGTATGCTGGAGTATGGCTTCCAGCTATTCTGTTGACTGTGCCCGACTTGGTGTTTGCCCAAGTAGACGGATATATTTGTGACCGCATCTACCCGCTCCAAAACCAGGAGAACTGGACCGTCGGATTCCGTTTCCTTCACATCATGGTTGGTCTTCTCTTGCCTGGATTTATCATCCTCATCTGTTACTGTGTCATCATTTCAAAGCTGTCACACTCAAAAGGCCACCAGAAACGTAAAGCCCTGAAGACCACTGTCATTCTCATTGTGGCTTTCTTTGCCTGTTGGTTGCCCTACTACATCTGTCTCACAATAGATACCTTTGGTAAGCTTCGAATCATCAAGCTTGATTGCGAAATGGATAATACCATCCACAAGTGGGTTTCTATTACCGAAGCCTTGGCATTTTTCCACTGTTGCCT?????????????TTAGGAGTATCTATTATAGCTGATCGATTCATGTCTTCTATTGAAGTCATTACATCCCAAGAGAAGGAAATAACCATCAAAAAATCAAATGGTGAAACCACAAAGACAACTGTAAGAATATGGAACGAGACTGTTTCTAACTTGACCCTTATGGCTCTTGGTTCGTCAGCTCCTGAAATTCTTCTTTCTGTAATTGAAGTCTGTGGACATGGTTTTGAGGCAGGGGACCTTGGTCCAAGTACCATTGTGGGTAGTGCTGCATTTAACATGTTTATCATCATTGCTCTTTGTGTCTACGTTGTTCCTGATGGGGAAATCCGGAAGATAAAACATCTTCGAGTCTTCTTTGTCACTGCAGCTTGGAGCATTTTTGCCTACACTTGGCTGTATATGATCTTGTCCGTTTTTTCACCTGGTGTTGTTGAGGTCTGGGAAAGTTTACTAACTTTTTTCTTCTTTCCAATTTGTGTTGTGTTTGCTTGGGTCGCAGACCGGAGGCTGCTGTTTTACAAGTATGTGTACAAAAGGTACCGTGCTGGAAAACAAAGAGGGATGATCATCGAAACAGAAGGTGATAGGCCATCATCCAAAGCAGACATCGAAATGGATGGGAAGGCTCTGAACTCCCACACAGAAAATTTCCTTGATGGCTCAGTTTTGGAAGTTGATAAGGACCAAGATGATGAAGAAGCCAGGAGAGATATGGCTAGGATCTTAAAAGAACTGAAGCAAAAACATCCTGAAAAAGAAATGGAACAGTTAATTGAGCTGGCAAACTATCAAGTCTTGAGTCAACAACAAAAGAGCAGAGCATTTTATCGCATCCAAGCCACCCGCCTGATGACCGGTGCCGGGAACATATTAAAGAGACATGCTGCAGATCAAGCAAGGAAAGCGGTCAGCATGCATGAGGTTAACAATGAAGCTATAGAAAATGATCCAATTAGCAAGGTTTACTTTGAGCAGGCCACTTACCAATGCCTAGAGAACTGTGGGACTGTAGCTCTAACAATTGTAAGGAGGGGTGGAGATTTGACCAACACAGTCTTTGTAGATTTTAGAACAGAAGATGGCACTGCCAATGCAGGCTCAGATTATGAATTTACTGAAGGGACTGTTGTTTTCAAACCTGGAGAGACCCAGAAGGAGATCAGAGTAGGCATTATAGATGATGATATCTTTGAAGAAGATGAAAACTTCCTGGTCCACCTCAGCAATGTTCGTGCCAACTCTGAAACTGTGATCCCAGAATCCAATCACGTGACAGCTCTTGCATGTCTTGGACAACCCTCCACTGCCACAGTTACTATCATAGGAGGTCCAGCCTGCCCAGTGACTTAAACGGCCGCGGTACCCTAACCGTGCGAAGGTAGCGCAATCACTTGTTCTTTAAATGAGGACTAGTATGAATGGCATCACGAGGGTTATACTGTCTCCCTCTTTTAATCAGTGAAACTGATCTTCCCGTGAAGAAGCGGGAATACATCTATAAGACGAGAAGACCCCATGGAGCTTTAAACTTTCGGTTGGGGTGACCGCGGAGCAAAACAAAACCTCCACGATGAAAAGAATCAACAAGATCAACGAACCAAGTTACCCTGGGGATAACAGCGCAAAGAGCCCCTATCGACAAATGGGTTTACGACCTCGATGTTGGATCAGGGTATCCCAGTGGTGCAGCCGCTACTAAAGGTTCGTTTGTTCAACGATTAA
Barygenys_flavigularis     		AGGACAGTCAAAGCTATAACGGGTCGTCAGATCTTTCAGCCACTCCATGCTCTCAGAAATGCAGAGAAAGCCTTGCTGCCAGGATATCATCCATTTGAATGGAGGCCTCCTTTGAAAAATGTTTCCAGCAGTACAGATGTTGGCATCATGGATGGCCTTTCAGGTGTAAGTCGCTCTGTGGATGAATACCCAGTTGAAGTCATTTCCAAAAGATTTAGGTACGATGCAGCTTTAGTGTCTACTTTGAAGGACTTAGAAGAAGATATCCTTGAAGGCCTAAAATCGCAAGACTTGGAGGAATACMTAAGTGGTCCTTTCACTGTAGTGATCAAAGAATCTTGTGATGGGATGGGAGATGTCAGCGAGAAGCATGGCAGTGGTCCAGCCGTCCCCGAGAAAGCAGTACGTTTCTCATTTACGATTATGAACATTCCTGTTCCAGGCAACAATACTTCTGTTCGAATCTTTGAAGAGAGCAAACCAAACTCCGAACTGTGCTGCAAGCCCCTGTGCTTAATGCTTGCTGATGAATCAGACCATGAGACTCTAACAGCCATCTTGAACCCTCTGATAGCCGAAAGAGAAGCCATAAAGTCCAGCGAACTCATTTTGGAAATTGGTGGAATTCTCAGAAAATTTAAATTTGCTTTTCGTGGGACAGGTTACGATGAAAAGCTGGTTAGGGAAGTGGAAGGAATGGAAGCTTCAGGTTCTGTTTATATTTGTACCCTCTGTGATGCTACACGAGCGGAAGCTTCCCGGAATTTAGTCTTCCATTCGATCACCAGAAGCCACTCTGAGAACTTGCAGCGGTATGAGACATGGAGAGCTAATCCCTACCATGAATCAGTTGACGAACTTCGCGATCGAGTAAAAGGTGTTTCGGCAAAACCCTGTATTGAAACCCTCCCATCCATCGACGCGTTACACTGTGATATTGGGAACGCAGCTGAATTTTTTAGAATATTCCAACTAGAAATAGGAGAGGTCTATAAAAACCCAATTTCAACAAAAGAAGAGCGAAAAAAATGGCAAAGTCTATTAGATAAACATCTCAAAAAGAAAATGAGCCTCAAACCAATTATGAGAATGAATGGAAACTTTGCACGGAAACTTATGACCAAGGAAACAGTAGATGCAGTCTGTGAATTAGTACATTGTGAAGAGAGACAAGCAGCACTTAAAGAACTTATGGACCTTTATCTCAAAATGAAACCAGTATGGCGTTCTTCATGCCCAGCCAAAGAGTGCCCAGAATTGCTGTGTCAGTACAGTTACCACTCTCAACGTTTTGCGGAGCTTTTGTCCACCAAGTTCAAATACAGATATGAGAACAAGATTACCAACTATTTCCACAAAACCCTAGCCCACGTTCCAAAGATCATTGAACGCGATGGTTCCATTGGAGCTTGGGCCAGTGAAGGCAACGAGTCCGGCAACAAGTTATTCAGGCGTTTCCGAAAGATGAATGCTCGGCAGTCCAAAATATACGAGATGGAAGATGTTTTGAAGCATTTCCTGGTCCACCTGAAAAACAATGAGTTGAAGCTTAGACCTACTGCTTTCACTAATGATTCTTGTTACCTACCTCCTTTGAGGCATCCAGCTTCGACCAGCTTCTCGACCTACCTAATACATGGAGGAAGGACCCCAAACAATGAATTGTCTCCAAAACTTTACGTCATGTCTATGGAGTCATCGGTCAAGAAGATACTTCGCTGTTTAGAAAAAGACTTAGTGGGTGATGTTCCAGAAGCGAGGTATGGTCATTCCATGAATGTTGTTCATTGCAGAGGCAAAAATGCTGTGTTACTATTTGGGGGGAGGTCATTTTTACCTATAACTCAAAGGAGTACCGAAAAATGGAACAGCGTTGTTGACTGCCAGCCACTGGTCTATCTTATCGATCTTCAGTTTGGCTGTTCCAGCATTTACACCTTAAAGGAAATTCAAGACGGGCTCTCGTTTCACGTTTCAGTATCAAACAATGATACAGTCTACATCATGGGTGGTCATAACCTGGAAAGCAACGTAAGGTTACCCAACATCTACAAGGTAAAAGTAGACCTCCCGCTTGGGAGTCCAAACGTAACTTGTACCGTTCTACAAGGCCGCTTGCCTGTCTCGAGCGCTATTGTGACTCGTACCAGCCCTGGTGAGTTCTTTATTGCTGGTGGCTATGAATCGGATAGCCAAAAAAGCATGACTTGTCATAAAGTTTTCCTAAAGAATGACTCTCTTGATATCCAAGAGGTAGAGGCACCAGAATGGATGGGAGAAATCAAGCTTAGCAAGATTTGGTTTGGTGCCGATATGGGTCTTGGAGTTGTGTTCTTGGGAATTCCAGGAGACAGCAAGAACCAAAATTCAGATAGCAGCTACTTTTTCTACATACTCAACTTTGGCCAAGAAGAAGACTTGATGCAATCATGCAGCCAAGGATCTCTTGATGAACAGGAAGACTCCATGCCATTGGAAGACTCAGAAGAGTTCACCTTCGGTGAATACAATGAAGATGATGAGGAGGATGAGTCACAGACAGGTTACTGGATCACATGCTCTAATGGCTGTGAGTTGGATGTAAACACCTGGGTCCCGTATTACTCTACAGAGCTCAACAGGCCAATTTCATACTTAAGTTGCATGAAAGCTGCCCCAATGAAAGAAGCCAATGTCAGAGGACAAAGTGGCCTGGCTTATCCGGGTCTTCGGACCCACGGTACTCTGGAGAACATAGGTGGGCCGATAGGTGGTTCAAGAGGAGGTCTTCCATCCCTGACTGATACCTTTGAGCATGTCATAGAGGAACTCCTAGAAGAGGAACAGACCATAAGGCAGAGTGAAGAGAAAAAGGACGACATGTATTCTAGAGTTATGCTGAGCACTCAAGTGCCTTTGGAGCCGCCTTTGCTTTTTCTCCTTGAGGAGTACAAAAACTACCTGGATGCTGCAAACATGTCCATGAGGGTGAGGCGCCACTCTGATCCCGCTCGACGTGGCGAACTGAGCGTCTGTGACAGTATTAGTGAATGGGTGACTGCGACTGACAAGAAAACTGCAGTGGACATGGCGGGGCAAACAGTTACTGTTCTTGAAAAAGTCCCAGTACCCAAAGGTCAACTGAAACAATATTTCTATGAGACCAAATGCAATCCCATGGGCTACATGAAGGAAGGTTGCAGGGGCATTGACAAAAGGTACTGGAACTCGCAATGCCGAACTACCCAGTCTTATGTGCGTGCGCTCACCATGGATAGTAAAAAAAAAGTTGGCTGGCGCTTCATAAGGATAGACACTACTTGTGTATGTCCACTTTGGCCAGGAGATGGTTCTCCTTGTGGAGAAGCTTCAGACAGAGGAACTTGCCAAGACGTGGTGGTCTCCAACTCCTCTATTGGTTCCCAGTTTCCTTTCTCTGGTATTGATGACCGAGAAAAGTGGCCTATAGTCTTCTACAACAGGACCTGCCGATGTCAGGACAGCTTCATGGGCCATAATTGCGGTGAGTGCAGGTTTGGCTACAGAGGGCCAAACTGTACTGAGAGACACACCATGATCAGGAAGGAGATCTTCAAGTTGACCACGGCAGAGAAAGACAAGTTCATTGCCTATCTCAACCTAGCCAAGCGTACCACCAGCCAGGATTTTGTTATTGCTACAGGCACCTATGAGCAGATGAACAACGGATCAAACCCTCTCTTTGCAGAGATCAGTACTTATGACCTGTTTGTGTGGCTGCATTACTACGCCTCCAGGAATGCCTTCCTTGAAGGGGATGCTGTGTGGGAGAATGTAGACTTTGCTCATGAGGCTCCTGGCTTTGCCCCTTGGCACAGGTTTTTCTTACTGCTTTGGGAACGTGAAATCCAGAAGACGGCAGGGGATGAAGACTTCACTATTCCCATAATCCCCCGCTGATTCTTCTCCACTAATCATAAAGATATTGGCACCCTCTACTTAATTTTTGGTGCCTGAGCCGGTATGGTGGGCACCGCCCTCAGCCTCTTGATCCGAGCTGAGCTAAGCCAACCCGGAACCCTTCTCGGTGATGACCAAATTTATAATGTTGTTGTTACCGCACACGCCTTTGTTATAATTTTCTTTATGGTAATACCTGTCATAATTGGCGGGTTTGGAAACTGACTAATCCCTTTAATAATTGGAGCCCCAGACATGGCATTCCCGCGAATAAACAATATAAGCTTCTGACTTTTACCCCCCTCATTTCTACTTCTTCTTGCCTCCTCTACCGTAGAAGCCGGAGCAGGAACAGGCTGAACAGTCTACCCCCCTCTTGCTGGAAACCTTGCACATGCAGGCCCCTCTGTTGACTTAACCATTTTTTCCCTGCATCTAGCCGGAGTTTCATCAATCCTAGGGGCTATTAATTTTATTACAACTATTTTAAACATAAAACCCCCATCCATCACCCAATACCAAACCCCCTTATTTGTATGATCCGTAATAATTACTGCTGTCCTCCTCCTTCTCTCTCTACCCGTTCTAGCAGCGGGCATCACCATACTTCTTACAGACCGAAACTTAAATACTACATTTTTTGACCCTATGGGGGGTGGGGACCCAATTCTCTACCAACATCTCTTCTGATTCTTTGGCCACCCAGAAGTATATATCTTAATTTTACCCGGATTTGGGATAATCTCCCACATTGTAACCTACTACTCCAGTAAAAAGGAACCTTTCGGATACATGGGCATAGTCTGAGCTATGATATCAATTGGACTACTCGGCTTT???????????????????????CCGGCTACACCTCTCAGTGGCCGACTTGCTCTTTGTGTTTACCCTTCCGTTTTGGTCAGTGGATGCCGCCATTGGTTGGTATTTCAAGGATTTTTTGTGCAAAGCTGTCCACGTTATCTACACAGTTAACCTCTATGGCAGCGTCTTGATCTTGGCTTTTATCAGCCTAGATCGGTACCTGGCAATTGTCCATGCCACCAACAGCCAAGGGTCCAGAAAGCTGTTGGCTGAGAAAATAGTGTATGCTGGAGTCTGGCTTCCAGCTGTTCTATTGACTGTGCCCGACTTGGTGTTTGCCTGTGTGGAAGGGTATATTTGTGACCGTATCTACCCAGCTGAGAACAGAGAGACCTGGACAATTGGATTCAGATTCCTCCACATCATGGTTGGTCTTCTCTTGCCCGGACTTATCATCCTCATCTGCTACTGTGTCATCATTTCAAAGCTGTCACACTCAAAAGGCCACCAGAAACGCAAGGCCCTTAAGACCACTGTCATTCTTATTGTGGCTTTCTTTGCCTGTTGGTTGCCATACTACATCTGTCTTACCATAGACACTTTTGGTAAGCTTGGAATTCTCAGGCTCGATTGTGAAATGGATAATACCATCCACAAGTGGATTTCTATTACCGAAGCCTTG?????????????????????????????????CTAGGAGTGTCTATTATAGCTGATCGATTCATGTCTTCCATTGAAGTCATTACATCCCAAGAGAAGGAAATAACTATCAAGAAAACAAATGGTGAAACCACAAAGACAACAGTAAGGATATGGAACGAGACTGTTTCTAACTTGACCCTTATGGCTCTTGGTTCATCTGCTCCTGAAATTCTTCTGTCTGTGATTGAAGTCTGTGGACATGGCTTTGAGGCAGGGGACCTTGGTCCAAGTACCATTGTAGGCAGTGCTGCATTTAACATGTTTATCATCATTGCTCTCTGTGTATATGTTGTTCCTGATGGGGAAATAAGGAAGATTAAACATCTTAGAGTCTTCTTTGTCACTGCAGCATGGAGCATTTTTGCCTACACTTGGCTGTACATGATCTTGTCCGTTTTTTCGCCTGGTGTTGTTGAGGTCTGGGAAAGCTTACTAACATTTTTCTTCTTTCCAATTTGTGTGGTGTTTGCTTGGGTTGCAGACCGGAGGCTATTGTTTTATAAGTATGTGTACAAAAGGTACCGTGCCGGAAAACAAAGAGGAATGATCATTGAAACAGAAGGCGATAGACCATCATCCAAAGCAGATATCGAAATGGATGGGAAGGTCCTGAATTCGCACACAGAAAACTTCCTTGATGGCTCAGTTATGGAAGTTGATAAGGACCAAGATGATGAAGAAGCCAGGAGAGATATGGCTAGGATTTTGAAAGAGCTGAAGCAAAAACACCCTGATAAAGAAATGGAACAGTTAATTGAGCTGGCAAACTATCAAGTCTTGAGTCAACAGCAAAAAAGCAGAGCATTTTATCGCATCCAAGCCACTCGCCTAATGACTGGTGCCGGAAACATATTAAAGAGACATGCCGCAGATCAAGCAAGGAAAGCAGTCAGCATGCATGAGGTCAACAACGAAGCTATAGAAAATGATCCTGTCAGCAAGGTTTACTTTGAGCAGGCAACTTATCAGTGCCTAGAGAACTGTGGGACTGTGGCTCTAACCATTGTTCGGAGGGGAGGAGATTTGACAAACACAGTGTTTGTAGATTTTAGAACAGAAGATGGCACTGCTAATGCAGGCTCAGATTATGAATTTACTGAAGGGGCTGTTGTCTTCAAACCCGGAGAGATCCAGAAAGAGATTAGAGTAGGCATTATAGATGATGATATCTTTGAAGAAGATGAAAACTTTCTGGTCCACCTCAGCAATGTTCGAGCCAACTCTGAAACAGTGAACCCAGAATCTAATCATGTGATGCCACTTGCATGTCTTGGACAACCCTCCACAGCCACTGTTACTATCATAGAAGGTCCAGCCTGCCCAGTGACTTAAACGGCCGCGGTATTTTAACCGTGCAAAGGTAGCACAATCACTTGTTCTTTAAATCGGGACTAGTATGAAAGGCACCACGAGGGTTATACTGTCTCCCCCCTTTAATCAGTGAAACTAATCTCCTCGTGAAGAAGCGGGGATAAATATATAAGACGAGAAGACCCCATGGAGCTTAAAACTTTTGGTTGGGGTGACCGCGGAGTAAAATAAAACCTCCACAGCGAACAGAATCAAAATGAGCAACGAACCAAGTTACCCTGGGGATAACAGCGCAAAGAGCCCATATCGACAAGTGGGTTTACGACCTCGATGTTGGATCAGGGTATCCCAGTGGTGCAACCGCTACTAAGGGTTCGTTTGTTCAACGATTAA
Cophixalus_cryptotympanum  		AGGACAGTCAAAGCCACGACGGGTCGTCAGATCTTTCAGCCACTCCATGCTCTCAGAAATGCAGAGAAAGCCTTGCTGCCGGGATATCATCCATTTGAATGGAAACCTCCTTTGAAAAATGTTTCCAGCAGTACAGATGTTGGCATCATGGATGGCCTTTCAGGTGTAAGTCGCTCTGTGGATGAATACCCCCTTGAAGTAATTTCCAAAAGGTTTAGGTACGATGCAGCTTTAGTATCTACTTTGAAGGACTTGGAAGAAGATATCCTTGAAGGCCTAAAATCACAAGACTTGGAGGAATACCTAAGTGGTCCTTTTACTGTGGTGATCAAAGAATCTTGTGATGGGATGGGAGATGTCAGCGAGAAGCATGGCAGCGGTCCGGCCGTCCCTGAGAAAGCAGTGCGTTTCTCATTTACGATTATGAACATTGCTGTGTCGGCCAACCATACTTCTGTTCGAATCTTTGAAGAGAGCAAACCAAACTCCGAACTGTGCTGCAAGCCCCTGTGCTTGATGCTTGCTGATGAATCAGACCATGAGACGATCACGGCCATCTTGAACCCTCTGATAGCCGAAAGAGAAGCCATAAAGTCCAGTGAACTCATTTTGGAAATTGGTGGAATCCTCCGAAAATTTAAATTTGTCTTCCGTGGCACAGGTTACGATGAAAAGCTGGTTAGGGAAGTGGAAGGACTGGAAGCTTCAGGTTCTCTTTATATTTGTACCCTCTGTGATGCTACACGAGCGGAAGCTTCCCGGAATTTAGTCTTCCATTCGATCACCAGAAGCCACTCTGAGAACTTGCAGCGGTATGAGACATGGAGAGCCAATCCTTACCATGAATCAGTTGACGAACTTCGCGATCGAGTAAAAGGTGTTTCAGCAAAACCCTTTATTGAAACCCTCCCGTCCATCGACGCGTTACACTGTGATATTGGAAACGCGGCTGAATTTTTTAGAATATTCCAACTAGAAATAGGAGAGGTCTATAAAAACCCAAATTCAAGAAAAGAAGAGCGAAAAAAATGGCAAAGTGTATTAGATAAACATCTTAGAAAGAAAATGAACCTCAAACCAATCATGAGAATGAATGGAAATTTTGCACGGAAACTTATGTCCAAGGAAACAGTAGATGCTGTCTGTGAATTAGTACATTGTGAAGAGAGACAAGCGGCACTTAAAGAACTTATGGACCTTTATCTCAAAATGAAACCAGTATGGCGTTCTTCATGCCCGGCCAAAGAATGCCCGGAATTGCTGTGCCAGTACAGTTACCACTCTCAACGTTTTGCCGAGCTTTTGTCTACCAAGTTCAAATACAGATATGAGAACAAGATTACCAACTATTTCCACAAAACTCTAGCCCACGTTCCAGAGATCATTGAACGGGATGGATCCATCGGAGCTTGGGCCAGTGAAGGCAACGAATCCGGCAACAAGTTATTCCGGCGTTTCCGAAAGATGAACGCTCGGCAATCTAAAATATATGAGATGGAAGATGTTTTGAAGCACTTCCTGGTCCACCTGAAAAACAATGAGTTGAAACTTAGACCTACTACTTTCACTAACGATTCTTGTTACCTACCTCCTTTGAGGCATCCAGCCTCGACCAGCTTCTCGAGCTACCTAATACACGGAGGAAGGACCCCAAACAATGAATTGTCTCCAAAACTTTACGTCATGTCTATGGAGGCATCGGTCAAGAAGATACTTCGCTGTTTAGAAAAAGACTTGGTGGGTGATGTTCCAGAAGCGAGGTACGGTCATTCCATGAATGTTGTTCACTGTAGAGGCAAACACGCTGTGTTACTATTTGGGGGGAGGTCATTTTTACCTATAAATCAAAGGACTACAGAAACATGGAACAGCGTTGTTGACTGCCAGCCGCTGGTCTATCTCATCGATCTTCAGTTTGGCTGTTCCAACATTTACACCTTAAAGGAAATTCAAGACGGGCTCTCGTTTCACGTTTCACTATCTAACAATGATACAGTCTACATCATGGGTGGTCATAACCTGGAAAGCAACGTAAGGTTAGCCAACATCTACAAAGTAAAAGTAGACCTCCCGCTTGGGAGTCCAAACGTAACTTGTACCGTTCTACAAGGCCGCTTGCCTGTCTCGAGCGCTATTGTGACTCGTACCAGCCCCGATGAGTTCTTTATTGCTGGCGGCTATGAATCGGATAGCCAAAAAAGCTTGACTTGCCATAAAGTTTTCCTAAAGAACGACTCTCTTGATATCCAAGAGGTAGAGACACCAGAATGGACGGGAGAAATCAAGCTTAGCAAGATTTGGTTTGGTGCCGATATGGGTCTTGGAGTTGTGTTCTTGGGAATTCCAGGAGACAACAAGAACCTAAATTCAGATAGCAGCTTCTTTTTCTACATACTCAACTTTGGCCAAGAGGAAGACTTGATGCAATCATGCAGCCAAGGATCTCTTGATGAACAGGAAGACTCCATGCCATTGGAAGACTCAGAAGAGTTCACCTTCGGTGAATACAATGAAGATGATGAGGAGGATGAGTCGCAGACAGGTTACTGGATCACATGCTGTCATGGGTGTGATCTTGATGTAAACAACTGGGTCCCGTATTACTCTATAAAGCTCAAAAGGCCGATTTCATACTTAAGTTGCATGAAAGCTGCCCCAATGAAAGAAGCCAATGTCAGAGGACAAAGTGGCCTGGCTTATCCGGGTCTTCGGACCCACGGTACTCTGGAGAACATAGGTGGGCCGATAGGTGGTTCAAGAGGAGGTCTTCCATCCCTGACTGATACCTTTGAGCATGTTATAGAGGAACTCCTAGAAGAGGAACAGACCATAAGGCAGAGTGAAGAGAACAAGGACGACATGTATTCTAGAGTTATGCTGAGCACTCAAGTGCCTTTGGAGCCGCCTTTGCTTTTTCTCCTTGAGGAGTACAAAAACTACCTGGATGCTGCAAACATGTCCATGAGGGTGAGGCGCCACTCTGACCCCGCTCGACGTGGGGAACTGAGCGTCTGTGACAGTATTAGCGAATGGGTGACTGCGGCTGACAAGAAAACTGCAGTGGACATGGCGGGGCAAACAGTTACTGTTCTTGAAAAAGTCCCAGTACCCAAAGGTCAACTGAAACAATATTTCTATGAGACCAAATGCAATCCCATGGGCTACATGAAGGAAGGTTGCAGAGGCATTGACAAAAGGTACTGGAACTCGCAATGCCGAACTACCCAGTCTTATGTTCGTGCGCTCACCATGGATAGTAAAAAAAAAGTTGGCTGGCGCTTTATAAGGATAGACACTACTTGTGTATGTCCACTTTGGCCAGGAGATGGTTCTCCTTGTGGAGAAGCTTCAGCTAGAGGAACTTGCCAAGACGTGGTCGTCTCCAACTCCCCCGTTGGTCCCCAGTTCCCCTTCTCCGGTATTGATGACCGAGAAAACTGGCCTATGGTCTTCTACAACAGGACCTGCCGATGTCAGGGCAACTTCATGGGCCATAATTGCGGTGAGTGCAGGTTTGGCTACAGAGGGTCAAACTGTACTGAGAGACACACCACGATCAGGAAAGAGATCTTCACGTTGACCACGGTAGAGAAAGACAAGTTCATTGCCTATCTCAACCTAGCCAAGCGTACCACCAGCCAGGATTTTGTGATTGCTACAGGCACCTACGAGCAGATGAACAATGGCTCCAACCCTCTCTTTTCAGATATCAATACCTATGACCTGTTTGTGTGGCTGCATTACTATGCCTCCAGGGATGCCTTCCTTGAAGGGGATGCTGTGTGGGGGAATATAGACTTCGCTCATGAGGCTCCAGGCTTTGCACCTTGGCACAGGTTTTTCTTACTGATTTGGGAACGTGAAATCCAGAAGGTGGCAGGCGATGAAGACTTCACTATTCCCATAATTCATCGTTGATTTTTCTCCACTAATCATAAAGACATTGGAACCCTCTACCTAATTTTTGGCGCCTGAGCCGGCATGGTAGGAACCGCCCTCAGCCTCCTAATTCGAGCAGAACTCAGTCAACCAGGCACCCTTCTTGGTGATGACCAAATTTACAATGTAGTCGTAACCGCCCATGCCTTCGTTATAATCTTCTTCATAGTCATACCAGTCATAATCGGCGGGTTTGGCAACTGATTAGTCCCCCTGATAATTGGGGCCCCAGATATGGCTTTTCCACGAATAAACAACATAAGCTTCTGACTCCTTCCCCCATCCTTTCTACTTCTTCTTGCCTCCTCTACTATGGAAGCAGGTGCGGGCACAGGCTGAACTGTCTACCCCCCCCTGTCTGGAAACCTTGCCCACGCAGGCCCTTCTGTCGACCTCACTATCTTCTCCCTACACCTGGCCGGGGTCTCATCAATTCTTGGCGCCATTAACTTCATTACAACTATTTTAAACATGAAGCCACCCTCCACAACACAATATCAAACCCCTCTTTTCGTCTGATCTGTCCTAATCACAGCCGTCTTACTACTTCTTTCCCTCCCCGTTCTAGCAGCGGGCATCACAATACTTCTGACTGATCGAAACCTAAATACAACATTTTTTGATCCTGCAGGAGGCGGAGACCCAGTCCTCTACCAGCACCTCTTTTGATTTTTTGGCCACCCTGAAGTATATATTCTGATTCTACCAGGATTTGGTATAATCTCTCATATCGTAGCCTTTTATTCTGGCAAAAAAGAACCCTTTGGTTACATGGGGATAGTCTGAGCCATAGTATCAATTGGCCTTCTTGGCTTT???????????????GAYAAGTACAGACTACACCTCTCCGTGGCTGACTTGCTCTTTGTGTTTACCCTTCCGTTTTGGTCAGTGGATGCCGCCATTGGTTGGTATTTCAAGGATTTTTTGTGCAAAGCTGTCCACGTTATCTACACGGTCAACCTCTATGGCAGCGTCTTGATCTTGGCTTTTATCAGCCTAGATCGGTACCTGGCAATTGTCCATGCCACCAACAGCCAAGGGTCCAGAAAGCTTTTGGCTGAGAAAATAGTGTATGCTGGAGTCTGGCTTCCAGCTATTCTATTGACTGTGCCCGACTTGGTGTTTGCCCGTGTGGAAGGGTTTATTTGTGACCGTATCTACCCAGCTGAGAACAGAGAGACCTGGACAATTGGATTCAGATTCCTCCACATCATGGTTGGTCTTCTCTTGCCTGGATTTATTATCCTCATCTGCTACTGTGTCATTATTTCAAAGCTGTCACACTCAAAGGGCCACCAGAAACGCAAGGCCCTTAAGACCACAGTCATTCTTATTGTGGCTTTCTTTGCCTGTTGGTTGCCATACTACATCTGTCTTACCATAGACACGTTTGGTAAGCTTGAAATCATCAAGCTCGATTGTGAAATGGATAATACCATCCACAAGTGGATTTCTATCACCGAAGCCTTGGCATTTTTCCACTGTTGCCTCAACCCCATCCTGCTAGGAGTGTCTATTATAGCTGATCGATTCATGTCTTCTATTGAAGTCATTACATCCCAAGAGAAGGAAATAACTATCAAGAAATCAAATGGTGAAACCACAAAGACAACAGTAAGGATATGGAACGAGACTGTTTCTAACTTGACCCTTATGGCTCTTGGTTCGTCTGCTCCTGAAATTCTTCTGTCTGTGATTGAAGTCTGTGGACATGGCTTTGAGGCAGGGGACCTTGGTCCAAGTACCATTGTAGGCAGTGCAGCATTTAACATGTTTATCATCATTGCTCTCTGTGTATATGTTGTTCCTGATGGGGAAATAAGGAAGATTAAACATCTTAGAGTCTTCTTTGTCACTGCAGCATGGAGCATTTTTGCCTACACTTGGCTGTACATGATCTTGTCCGTTTTTTCGCCTGGTGTTGTTGAAGTCTGGGAAAGTTTACTAACATTTTTCTTCTTTCCAATTTGTGTCGTATTTGCTTGGGTTGCAGACCGGAGGCTATTGTTTTATAAGTATGTGTACAAAAGGTACCGTGCTGGAAAACAAAGAGGAATGATCATTGAAACAGAAGGCGATAGACCATCATCCAAAGCAGACATCGAAATGGATGGGAAGGTTCTGAATTCCCACACAGAAAACTTCCTGGATGGCTCAGTTTTGGAAGTTGATAAGGACCAAGATGATGAAGAAGCCAGGAGAGATATGGCTAGGATCTTGAAAGAGCTGAAGCAAAAACACCCTGAAAAGGAAATGGAACAGTTAATCGAGCTGGCAAATTATCAAGTCTTGAGTCAACAGCAAAAAAGCAGAGCATTTTATCGCATCCAAGCCACTCGCCTGATGACTGGTGCCGGAAACATATTAAAGAGACATGCCGCAGATCAAGCAAGGAAAGCAGTCAGCATGCATGAGGTCAACAACGAAGCTATAGAAAATGATCCTGTCAGTAAGATTTACTTTGAGCAGTCAACTTATCAGTGCCTAGAGAACTGTGGGACTGTGGCTCTAACCATTGTTCGGAAGGGAGGAGATTTGACGAACACAGTGTTTGTAGATTTTAGAACAGAAGATGGCACTGCCAATGCAGGCTCAGATTATGAATTTACTGAAGGGACTGTTGTTTTCAAACCCGGAGAGATCCAGAAAGAGATTAGAGTAGGCATTATAGATGATGATATCTTTGAAGAAGATGAAAACTTCCTTGTCCACCTCAGCAATGTTCGAGCCAACTCTGAAAAAATGAACCCAGACTCCAATCATGTGACACCACTTGCATGTCTTGGACAACCCTCCACAGCCACTGTTACTATCATAGGAGGTCCAGCCTGCCCAGTGATTTAAACGGCCGCGGTATTTTAACCGTGCAAAGGTAGCACAATCACTTGTTCTCTAAATAAGGACTAGTATGAACGGCCCCACGAGGGTTTTACTGTCTCCCCTCTTTAATCAGTGAAACTAATCCCCCCGTGAAGAAGCGGGGATAATACTATAAGACGAGAAGACCCCATGGAGCTTTAAACTTTTGGTTGGGATGACCAAGGAGAAAAACAAAACCTCCACGACGAACAGAATCAACATGAGCAACGAACCAAGTTACCCTGGGGATAACAGCGCTAAGAGCCCCTATCGACAAATGGGTTTACGACCTCGATGTTGGATCAGGGTCTCCTAGTGGTGCAACCGCTACTAAGGGTTCGTTTGTTCAACGATTAA
Phrynomantis_microps       		AGGACAGTCAAAGCAACAACGGGTCGTCAGATCTTCCAGCCACTCCATGCTCTCAGAAATGCAGAGAAGGCCTTGCTGCCTGGGTATCATCCATTTGAATGGAAGCCTCCTCTGAAAAATGTTTCCAGCAGTACAGATGTTGGCATCATAGATGGCCTTTCAGGTCTGAATCGGTGTGTGGATGAATACCCCGTTGACGCCATTTCCAAAAGATTCAGGTATGATGCCGCTTTAGTGTCTACTTTAAAAGACATGGAAGAAGACATTCTTGAAGGTCTAAAAGCACAAGACATGGAGGAATACCTAAGCGGTCCTTTTACTGTGGTGGTTAAAGAGTCTTGTGATGGTATGGGGGATGTCAGCGAGAAGCATGGTAGCGGCCCTGCAGTTCCTGAGAAAGCAGTACGCTTCTCGTTTACAATCATGAGCATCACTGTTCCCAGCAACAATGCATCTGTTCGCATTTTTGAGGAGAGCAAACCAAATTCTGAACTTTGCTGTAAACCCTTGTGTTTAATGCTTGCTGATGAATCTGACCATGAGACTCTAACAGCCATCTTGAACCCTTTGATAGCAGAAAGGGAAGCCATAAAATCCAGCGATCTCATGTTAGAAATTGGTGGAATTCTCCGAAATTTCAAATTTATGTTTCGYGGCACAGGTTATGATGAGAAGCTTGTTAGGGAAGTGGAAGGACTCGAAGCTTCAGGTTCTATTTATATTTGTACCCTGTGTGATGCTACACGTCTGGAAGCTTCCCAGAATTTAGTCTTCCATTCAATCACCAGAAGCCACACTGAGAACCTGCAGCGCTATGAGACATGGAGATCTAATCCCTTCCATGAATCGGTTGATGAACTTCGCGACCGAGTAAAAGGTGTTTCAGCAAAGCCCTTTATTGAAACCCTTCCATCTATTGATGCGTTACATTGTGATATTGGAAACGCAGCAAAATTTTATAGAATATTTCAACTAGAAATAGGAGAGGTCTACAAAAACCCAAACGCAACCAAAGAAGAGCGAAAGAGGTGGCAACATATTTTGGACAAACATCTTAGAAAGACGATGAACCTCAAACCAGTTATGAGAATGAATGGAAACTTTTCACGGAAACTTATGACCAAGGAGACAGTAGATGCCGTCTGTGAATTAATACACTGTGAAGCAAGACGAGCAGCACTTAAAGAACTTATGGACCTGTATCTCAAAATGAAACCAGTATGGCGCTCTTCATGCCCAGCCAAAGAGTGCCCCGATTTGCTGTGCCAATATAGTTACCACTCTCAACGTTTTGCAGAGCTTTTATCCACCAAATTCAAGTACAGATATGACGGCAAGATTACCAACTATTTCCACAAAACCCTGGCCCATGTTCCTGAGATCATTGAACGCGATGGTTCAATCGGAGCTTGGGCCAGTGAAGGCAACGAGTCTGGCAACAAGTTATTCAGGCGTTTCCGAAAGATGAATGCTCGGCAGTCCAAATTCTATGAGATGGARGATGTTTTAAAGCATTTTCTGGTCAACCTGAAAAACAGTGAGTTGAAACTTCGACCCATTGCTCTCACTAATGATTCTTGTTACCTGCCTCCACTGAGGCACCCGGCCTTGACCGGCTTCCCAAACTACCTAATACATGGAGGAAGGACTCCAAACAATGAGCTGTCTCAAAAACTGTACATCATGTCTTTAGATTCATCTGTCAAGAAGATACTTTGTTGTCTAGAAAAAGACTTGGCGGGTGATGTTCCAGAAGCAAGGTATGGTCATTCCATGAATGTTGTTCACAGCAGAGGCAAAAGTGCTGTGGTGCTTTTTGGAGGAAGGTCGTTCATACCTATAAATCAAAGGACTACTGAAAGGTGGAATAGTGTCACTGACTGCCAGCCAGTGGTCTATCTTATTGATCTTCAGTTTGGCTGTTCCACCATGTACACCATAAAGGAAATCCAAGACGGGCTCTCATTTCACGTTTCTGTATCATTTAATGATACAGTCTATATAATTGGTGGTCATATCCTGGAAAGCAACATGAGGTCACCAAATATCTACAAAATTAAAGTAGACCTCCCACTTGGAAGTCCAGATATAACTTGCAGCGTTCTACAAGGCCATTTATCCGTGTCGAGTGCTATTGTGACTTATACGGGCCCGGATGAGTTCCTGATTGTTGGTGGATATGAATCGGACAGCCAAAAAAAAATGACTTGTAACAAAGTTTTCATAAGTAATGACTCAATTGACATCCAAGAGATAGAGACACCCCAATGGACAGGAGACATTAAACAAAGCAAGACTTGGTTTGGTGCCAATATGGGTCTTGGAGTTGTGCTGTTGGGAATACCAGGAGACAACAAGAACCAAAATTCAGATAGCTCCTTCTTTTTCTACATTCTCAACCTTGGCCAAGAGGAAGACTTGCCACAGTCATGCAGCCAAGGGTCATTAGATGAACAGGAAGACTCTATGCCCCTGGAAGACTCAGAAGAGTTCACATTTGGCGAATACAATGAAGATGATGAGGAGGATGAATCAGAGACAGGTTACTGGATCACGTGTTGTGTTGGTTGTGAGCTAGATGTAAACACCTGGGTGCCCTATTATTCGACCGAGCTCAACAAGCCAATTTCATACTTAAGTTGCATGAAAGCTGCCCCAATGAAAGAAGCCAATGTCAGAGGACAAAGTGGCCTGGTCTATCCAGGTCTTCGAACCCACGGTACTCTGGAGAACATGGGTGGGCCTATAGGTGGTTCAAGAGGAGGTCTTCCATCCCTGACAGATACTTTTGAGCATGTTATAGAGGAACTCCTAGAAGAGGAACAGACTATAAGGCAGAGTGAGGAGAACAAGGACGACATGTATTCTAGAGTTATGCTGAGCACTCAAGTGCCTTTGGAGCCACCTTTGCTTTTTCTCCTTGAGGAGTACAAAAACTACCTGGATGCTGCAAACATGTCCATGAGGGTGAGACGCCACTCTGACCCGGCTCGACGTGGGGAACTGAGCGTCTGTGACAGTATTAGTGAATGGGTGAATGCAGCCGACAAGAAGACTGCAGTGGACATGACGGGGCAAACGGTTACTATTCTTGAAAAAGTCCCAGTACCCAAAGGTCAACTGAAACAATATTTCTATGAGACCAAATGCAATCCTATTGGCTACATGAAGGAAGGTTGCAGGGGCATTGACAAGAGGTACTGGAACTCGCAATGCCGAACTACCCAATCTTATGTGCGTGCGCTCACCATGGATAGCAAAAAAAAAGTTGGCTGGCGCTTTATAAGGATAGACACTACTTGTGTATGTCCAGTTTGGTCTGGAGATGGCTCTCCTTGTGGAGAGGCTTCAGGCAGAGGGACTTGCCAAGATGTGGTCGTCTCCAACGCCGCTGTGGGTTCCCAGTTCCCTTTCTCTGGTATTGATGACCGAGAAAACTGGCCCATCGTCTTCTACAACAGGACCTGCCAATGTCGGGGCAACTTCATGGGCTATAATTGTGGCGAGTGCAGGTTTGGCTACAGAGGGTCAAACTGCACTGAGAGGCGCACCATGATCAGAAAGGAGATCTTCAAGTTGACCACAGCCGAAAAAGAAAAGTTCATTGCCTATCTCAACTTGGCCAAGCGCACCACCAGCCAGGACTTTGTCATTGCTACGGGCACGTATGAGCAGATGAACAATGGCTCAGACCCTCTCTTTGCAGATATTGGCGTCTATGACCTGTTTGTTTGGCTGCATTACTACGCCTCCCGGGATGCATTTCTTGAAGGGGATGCTGTGTGGGAGAACATAGACTTTGCCCATGAGGCTCCTGGCTTTGCCACTTGGCACAGGTTCTTTTTACTGCTCTGGGACGGGGAAATCCAGAAGCTGACCGGGGACGATGACTTCACTATTCCCATAATCACCCGTTGACTCTTTTCGACCAACCACAAAGATATTGGTACCCTATACTTTGTCTTCGGCGCCTGAGCCGGAATAGTCGGTACCGCCCTCAGCCTCCTGATCCGAGCGGAACTTAGCCAGCCCGGCACCCTCCTCGGAGATGACCAGATCTATAACGTAATCGTTACCGCCCACGCCTTTGTCATGATTTTCTTCATGGTAATGCCAATTATGATCGGGGGCTTCGGAAACTGATTAGTCCCCCTAATGCTGGGCGCACCTGACATGGCTTTCCCCCGAATAAACAACATAAGTTTTTGACTCCTGCCCCCCTCATTTCTTCTTCTACTCGCCTCCTCAGCCGTTGAAGCTGGTGCCGGAACAGGCTGAACAGTCTACCCCCCCCTTGCTGGGAACCTTGCTCACGCAGGCCCATCCGTAGACCTAACAATCTTTTCTCTCCACTTAGCCGGAATTTCTTCTATCCTCGGGGCCATTAACTTTATTACAACTATTATTAACATAAAACCCCCATCAGTTACCCAGTATCAAACCCCACTCTTCGTATGATCAGTCCTTATTACAGCCGTCTTACTCCTTCTATCCCTCCCAGTTCTAGCCGCAGGTATTACTATACTTCTTACAGATCGAAACCTCAACACCACCTTCTTCGACCCAGCAGGCGGAGGAGACCCCGTCCTGTACCAACACTTATTCTGATTTTTTGGCCACCCCGAAGTTTACATTCTTATTCTACCGGGCTTCGGTATTATTTCCCACGTCGTAGCATATTACTCCGGTAAAAAAGAACCTTTTGGCTATATAGGCATAGTATGAGCTATACTGTCAATTGGTCTTCTAGGCTTC??????????????????AAGTATAGACTTCATCTGTCTGTGGCCGACTTGCTGTTTGTGTTCACCCTTCCATTTTGGTCTGTGGATGCCGCCATTGGTTGGTACTTCAAGGGATTCTTGTGCAAGGCTGTCCATGTCATCTACACAGTCAACCTCTACAGTAGCGTCTTGATCTTGGCCTTTATCAGCCTGGATCGGTACTTGGCGATTGTCCATGCCACCAACAGCCAAGGATCCAGAAAAATGTTGGCTGAGAAAATCGTGTATGCTGGAGTCTGGCTTCCGGCTATTCTGTTGACTGTGCCCGACTTGGTGTTTGCCCAAGTGGATGGGTATATTTGTGACCGCATCTACCCCCAGGAAAACCAGGAAATCTGGAGAATCGGATTCCGTTTCCTACACATAATTGTTGGCCTTCTCCTGCCTGGATTTATCATCCTCATCTGCTACTGTGTCATCATTTCAAAGCTGTCACACTCAAAAGGCCACCAAAAACGCAAGGCCCTGAAGACCACCGTCATTCTCATCGTGGCTTTCTTTGCTTGCTGGTTGCCATACTACATCTGTCTTACTATTGAAACTTTTGGTAAGCTTGGATTCATCAAGCTTAATTGTGAAATGGATAATACCATCCACACATGGATTTCTATTACAGAAGCTTTGGCATTTTTCCACTGTTGCCTCAACCCTATCTTGCTAGGAGTATCAATTATAGCTGATCGATTCATGTCTTCTATAGAAGTCATTACATCCCAAGAGAAGGAAATAACCATCAAGAAACCAAATGGCGAAACCACTAAGACAACAGTAAGGATATGGAATGAGACTGTTTCCAACTTGACCCTCATGGCTCTTGGGTCATCTGCTCCTGAAATTCTTCTATCTGTAATTGAAGTCTGTGGACATGGCTTTGAGGCAGGGGACCTTGGTCCAAGTACTATTGTAGGCAGCGCTGCATTTAACATGTTTATCATCATTGCTCTATGTGTCTATGTTGTTCCTGATGGAGAAATAAGGAAGATAAAACATCTGAGAGTCTTTTTTGTCACTGCAGCATGGAGCATTTTTGCCTATACCTGGCTGTATATGATCTTGTCAGTTTTTTCACCTGGTGTTGTTGAGGTCTGGGAAAGTTTACTTACTTTTTTCTTTTTTCCAATTTGTGTTGTGTTTGCTTGGGTCGCAGACCGGAGGCTGTTGTTTTACAAGTACGTGTACAAAAGGTACCGTGCAGGAAAACAAAGAGGAATGATTATTGAAACAGAAGGCGATAGGCCATCATCCAAAGCAGACATTGAAATGGATGGGAAGGTTCTGAACTCCCACACAGAAAACTTTCTTGATGGTTCAGTTTTGGAAGTTGATAAGGACCAAGATGATGAAGAAGCCAGGAGAGATATGGCTAGGATTCTGAAAGAACTGAAGCAAAAACATCCTGAAAAAGAAATGGAACAGTTAATCGAGCTAGCAAACTACCAAGTCTTGAGCCAACAGCAAAAAAGCAGAGCATTTTATCGTATACAAGCCACTCGTTTGATGACTGGTGCTGGGAACATTTTGAAGAGACATGCAGCCGATCAAGCAAGGAAAGCAGTCAGCATGCATGAGGTTAACAATGACACTGTAGAAAATGATCCCATCAGCAAGGTTTACTTTGAGCAGTCAACTTACCAGTGCCTAGAGAACTGTGGGACTGTAGCTCTAACTGTTGTTCGAAGGGGAGGAGATTTGACCAACACAGTGTTTGTAGACTTTAGAACAGAAGATGGCACTGCTAACGCAGGCTCAGATTATGAATTTACTGAAGGTACTGTTGTTTTCAAACCCGGAGAGACCCAGAAGGAGATAAGAGTAGGCATTATAGATGATGATATCTTTGAAGAAGATGAAAACTTCCTGGTCCACCTCAGCAATGTTCGAGTCAACTCTGAAACAGTGAACCCTGAATCTAATCACGTAACAGCTCTGGCTTGTCTTGGACAACCCTCCACAGCCACAGTTACTATTATAGGAGGTCCAGCCTGCCCAGTGACTTAAACGGCCGCGGTACCCTAACCGTGCGAAGGTAGCGCAATCACTTGTTCTTTAAATGAGGACTAGTATGAATGGCATCACGAAGGCTACACTGTCTCCCCCCTCCAATCAGTGAAACTGATCTCCCCGTGAAGAAGCGGGGATAAAACCATAAGACGAGAAGACCCCATGGAGCTTAAAACTTTCGGTTGGGGTGACCGCGGAGCAAAACAAAACCTCCACGACGAAAAGAATCAAAAAGATCAACGAACCAAGTTACCCTGGGGATAACAGCGCAAAGAGCTCCTATCGACAAATGGGTTTACGACCTCGATGTTGGATCAGGGTATCCCAGTGGTGCAGCCGCTACTAAAGGTTCGTTTGTTCAACGATTAA
Phrynella_pulchra        		AGGACAGTCAAAGCCACAACTGGTCGTCAGATCTTTCAGCCACTCCATGCTCTCAGAAATGCAGAGAAGGCCTTGCTGCCGGGGTACCATCCGTTTGAATGGAAGCCTCCTTTGAAAAATGTTTCCAGCATTGCAGATGTTGGCATCATGGATGGCCTTTCAGGTCTGAATCGTTCCGTAGATGAATACCCCGTTGAAGTGATTTCCAAAAGGTTTAGGTATGATGCAGCTTTAGTGTCTACTCTGAAAGACATGGAAGAAGACATCCTTGAAGGCATAAAAGCACAAGACTTGGAGGAATACCTAAGTGGTCCCTTCACTGTGGTGATCAAGGAATCTTGTGATGGGATGGGAGATGTCAGCGAGAAGCATGGCAGTGGTCCAGCAGTCCCAGAAAAAGCAGTCCGTTTCTCGTTTACGATCATGAGCATCTCTGTTCCCAGCAGCAATGCCTCTGTTCGAATTTTTGAAGAGAGCAAACCAAATTCTGAACTTTGCTGCAAACCCTTGTGTTTGATGCTTGCCGATGAATCTGATCATGAGACTCTAACAGCCATCTTGAACCCTCTAATAGCTGAAAGAGAAGCTATGAAATCCAGTGAGCTCCTACTGGAAATTGGTGGAATTCTCAGAAATTTCAAATTTGTCTTTCGTGGAACGGGTTATGATGAGAAGCTTGTTAGGGAAGTGGAAGGACTTGAAGCTTCCGGTTCTGTTTACATTTGTACCATGTGTGATGCTACACGACTGGAAGCTTCCCAGAATTTAGTCTTCCATTCCATCACTAGAAGCCACTCGGAGAACTTGCAGCGCTATGAGACATGGAGGGCTAATCCCTACAACGAATCAGTTGATGAACTTCGTGATAGAGTGAAAGGTGTTTCAGCAAAGCCCTTCATTGAAACCCTACCATCCATCGATGCATTACACTGTGATATTGGAAATGCAGCTGAATTTTTTAGAATATTCCAACTAGAAATTGGAGAGGTCTACAAGAAAGAAAATGCAACAAAAGAAGAGCGTAAGAAATGGCAAAATATACTGGACAAACATCTCAGAAAGAAGCTGAACCTTAAACCAATTATGAGGATGAATGGAAACTTTGCACGCAAACTTATGACCAAGGAGACAGTAGATGCAGTCTGCGAATTAGTACATTGCGAAGAACGTCAAGCAGCGCTTAAGGAACTTATGGACCTGTATCTCCAAATGAAACCAGTGTGGCGATCTTCATGCCCAGCCAAAGAGTGCCCAGAACTGCTGTGCCAATATAGTTACCACTCTCAACGTTTTGCCGAGCTTTTGTCCACCAAGTTCAAGTACAGGTACGAGGGCAAGATTACCAACTATTTCCACAAAACCCTAGCCCATGTTCCAGAAATCATCGAACGCGATGGTTCTATCGGAGCTTGGGCAAGTGAAGGCAACGAGTCTGGCAACAAATTATTCAGGCGCTTCCGGAAGATGAATGCACGGCAGTCCAAAATCTATGAGATGGAAGATGTTTTGAARCACTTCCTGGTCCACCTGAAAAACAACGAGTTGAAACTTCAACCCACTACTTTCACTAATGACTCTTGTTACCTGCCTCCATTGAGGCATCCAGCTTTGACCAGCTTCTCGAATTACCTTATTCATGGAGGAAGGACCCCAAACAATGAATTGTCTCCAAAACTGTACATCATGTCCATGGATTCATCAGTCAGGAAGATACTTCGCTGTTTAGAAAAAGACTTAGTGGGTGATGTTCCAGAAGCAAGGTATGGTCATTCCATGAATGTAGTTCACTGCAGAGGCAAAAATGCTGTGGTACTATTTGGGGGAAGGTCATTTTTACCAATAAATCAAAGGACTACAGAAAAATGGAACTGTGTTGTTGACTGCCAGCCGGTGGTCTATCTCATCGATCTTCAGTTTGGCTGTTCTAGCATGTATGCAATAAAAGAGATTCAAGACGGGCTGTCGTTTCATGTTTCAATATCAAATAATGATGCAGTCTACATTATGGGTGGTCATACGCTTGAAAGCAACCTAAGGTCACCAAACATTTACAGGATTAAAGTAGACCTCCCACTTGGAAGTCCAAACATAACTTGTACCATTCTGCAAGGCCCCTTATCCATGTCAAGTGCTATTGTGACTCATACCAGCTCTACTGAGTTCCTGATTGTTGGTGGATATGAATCTGACAACCAAAAAAGAATGACTTGTCACAAAGTTTTCCTAAATAATGACTCAATTGACTTTCAAGAGGTAGAAACACCTGAATGGACAGCAGACATCAAGCATAGTAAGACTTGGTTTGGTGCTGATATGGGCCAGGGAGTTGTACTCTTGGGAATTCCAGGAGATAATAAGAACCAAAATTCAGATAGCAGCTTCTTTTTCTATATACTCAACCTTGGCCAACAAGAAGACTTGATGCAGTCGTGCAGTCAAGGATCTCTGGATGAACAGGAAGACTCCATGCCTTTGGAAGACTCAGAAGAGTTATTCTTCGGTGGTTACAATGAAGATGATGAGGAGGATGAGTCGGAGACAGGTTACTGGATCCAGTGCTGTGCTGGCTGTGAGCTGGATGTAAACACCTGGGTCCCGTATTACTCCACCGAGCTCAGCAAGCCAATTTCATACTTAAGTTGCATGAAAGCTGCCCCAATGAAAGAAGCCAATGTCAGAGGACAAAGTGGCCTGGCTTATCCGGGTCTTCGGACCCACGGTACTCTGGAGAACATAGGTGGGCCGATAGGTGGTTCAAGAGGAGGTCTTCCATCCCTGACAGATACCTTTGAGCACGTTATAGAGGAGCTTCTGGAAGAGGAACAGAACATAAGGCAGAGTGAAGAGAACAAGGACGACATGTATTCTAGAGTTATGCTGAGCACCCAAGTACCTTTGGAGCCGCCTTTGCTTTTTCTCCTAGAGGAGTACAAAAACTACCTGGATGCTGCAAACATGTCCATGAGGGTGAGGCGCCACTCTGACCCCGCTCGACGTGGGGAACTGAGCGTCTGTGACAGTATTAGCGAATGGGTAACTGCGGCAGACAAGAAAACTGCAGTGGACATGGCGGGGCAAACAGTTACTGTTCTCGAAAAAGTCCCAGTACCCAAAGGTCAACTGAAACAATATTTCTATGAGACCAAATGCAATCCTATGGGCTACATGAAGGAAGGTTGCAGGGGCATTGACAAAAGGTACTGGAACTCGCAATGCCGAACTACCCAGTCTTATGTGCGTGCGCTCACCATGGATAGCAAAAAAAAAGTTGGCTGGCGATTTATAAGGATAGACACTTCTTGTGTATGTCCGCTTTGGCCAGAGGATGGTTCTCCTTGTGGAGAAACTTCAGGCAGAGGAACTTGCCAAGATGTGGTTGTCTCCAACGCCTCGGTGGGTCCCCAGTTCCCGTTTTCCGGTATTGATGACAGAGAAAACTGGCCGGTGGTCTTCTATAACAGGACCTGCCGGTGTCGGGGCAACTTCATGGGCTATAACTGTGGCGAGTGCAGGTTTGGCTACAGAGGTTCAAACTGCACCGAGAGGCATACCATGATTCGAAGGGAGCTCTTCAAGTTGACCGCAGCAGAGAAGGACAAGTTCATTGCCTATCTCAACTTGGCCAAGCGCACCACCAGCCGGGAGTTTGTCATTGCTACGGGCACGTACGAACAGATGAATAATGGCTCTGACCCCCTCTTTGCCGATATCAGCATTTATGATCTCTTCGTGTGGCTGCATTACTACGCCTCCAGGAATGCTTTCCTTGAAGGGGGCGCTGTGTGGGAAAACATAGACTTTGCTCATGAGGCTCCTGGCTTTGCCCCTTGGCATAGGTTCTTTTTACTGCTTTGGGAACGTGAAATCCAAAAGGTGGCAGGGGATGAGGACTTCACTATTCCCATAATCACCCGCTGACTCTTCTCAACCAACCACAAAGACATCGGCACCTTGTACCTTATTTTTGGTGCCTGAGCCGGAATGGTGGGCACTGCCCTGAGCCTGCTAATTCGCGCTGAACTTAGCCAACCGGGAACCCTGCTTGGCGACGACCAAATCTATAACGTCATCGTCACTGCCCATGCCTTTGTCATAATTTTCTTTATAGTGATACCGATCATGATCGGCGGCTTTGGAAACTGACTAGTGCCCCTTATGATCGGGGCCCCAGACATAGCCTTCCCGCGCATAAATAACATGAGCTTCTGACTACTCCCCCCATCCTTCCTCCTACTCCTAGCATCCTCAGCTGTAGAAGCCGGGGCAGGAACAGGCTGAACTGTCTATCCACCACTAGCCGGAAATCTTGCCCACGCCGGACCCTCCGTCGACCTTACTATCTTCTCCCTTCATCTGGCCGGAGTATCATCTATTCTAGGGGCCATTAACTTTATTACAACTATTTTAAATATAAAACCCCCCTCAGTAACCCAGTACCAAACACCCCTGTTTGTCTGATCAGTGTTAATTACAGCTGTACTTCTTCTCCTCTCTCTTCCCGTCCTAGCAGCTGGAATCACCATGCTCCTAACCGACCGAAACTTAAACACAACATTCTTTGACCCCGCTGGCGGAGGAGACCCGATTCTTTACCAACACTTATTCTGATTTTTTGGTCACCCAGAAGTCTACATTCTTATTCTACCAGGATTCGGCATCATTTCACACGTAGTAGCTTACTACTCAAGCAAAAAAGAACCTTTTGGTTACATAGG???????????????????????????????????????????????????????GAYAAGTACAGACTTCACCTCTCAGTGGCCGACTTGCTTTTTGTGTTCACCCTTCCGTTTTGGTCTGTAGATGCCGCCATTGGTTGGTACTTCAAGGAATTCTTGTGCAAAGCTGTCCATGTCATCTACACGGTCAACCTCTACGGTAGCGTCTTGATCTTGGCTTTTATCAGCCTGGATCGGTACCTAGCAATTGTCCATGCCACCAACAGCCAGGGATCCAGAAAACTGTTGGCTGAGAAAATAGTGTATGCTGGAGTCTGGCTTCCCGCTATTCTGTTGACTGTACCCGACCTGGTGTTTGCCCGCGTTGACGGGTTTATTTGCGACCGTGTCTACCCGCCTGAAAACCGGGAGACCTGGACAATTGGATTCCGTTTCCTCCACATCATGGTTGGTCTTCTCTTGCCAGGACTTATCATCCTCATCTGCTACTGTGTCATCATTTCAAAGCTGTCACATTCCAAAGGCCACCAGAAACGCAAGGCCCTGAAGACCACTGTCATTCTCATTGTGGCCTTCTTTGCCTGCTGGTTGCCTTACTACATCTGTCTTACCATAGATACTTTTGGTAAGCTTGAGATCATCAAGCTTGATTGTGACATGGACAACACTATCCACAAGTGGATTTCTATTACAGAAGCCTTGGCTTTTTTCCACTGTTGCCTAAACCCCATCCTG?????????TCTATTATAGCTGATCGATTCATGTCCTCTATTGAAGTCATTACGTCCCAAGAGAAGGAAATAACCATCAAGAAACCCAATGGTGAAACCACAAAGACAACAGTGAGGATATGGAATGAGACTGTCTCTAACTTGACCCTTATGGCCCTTGGTTCGTCTGCTCCTGAAATTCTTCTGTCTGTGATTGAAGTCTGTGGACATGGCTTTCAGGCGGGGGACCTTGGTCCAAGTACCATTGTAGGCAGCGCTGCATTTAACATGTTTATCATCATTGCTCTCTGTGTCTATGTTGTTCCTGACGGGGAAATAAGGAAGATAAAGCATCTTAGAGTCTTCTTCGTCACTGCAGCATGGAGCATTTTTGCCTACACTTGGCTATACATGATCTTGTCCTTTTTTTCACCCGGTGTTGTTGAAGTCTGGGAAAGTTTACTGACTTTTTTCTTCTTTCCCATTTGCGTTGTGTTTGCTTGGGTGGCGGACCGGAGGCTGTTGTTTTACAAGTATGTATACAAAAGGTACCGTGCTGGAAAGCAAAGAGGCATGATCATTGAAACAGAAGGCGATAGGCCATCATCCAAAGCAGACATTGAGATGGATGGGAAGGCTCTGAACTCCCACACCGAAAACTTTCTTGACGGCTCAGTTTTGGAAGTTGACAAAGATCAAGATGACGATGAAGCCAGGCGAGACATGGCCAGGATCTTAAAAGAGTTGAAGCAAAAACACCCCGAAAAAGAAATGGAACAGTTAATTGAGCTGGCAAACTATCAAGTCTTGAGTCAGCAGCAAAAAAGCAGAGCATTTTATCGCATCCAAGCCACACGTCTGATGACTGGTGCCGGGAATATATTAAAGAGGCATGCCGCCGATCAAGCAAGGAAAGCAGTCAGCATGCATGAGGTTAACACTGAAGCTATAGAAAATGATCCTATCAGCAAGGTTTACTTTGAACAGTCAACCTATCAATGCCTAGAGAATTGCGGGACCGTTGCTCTAACAATTGTTCGGAGAGGAGGAGATTTGACCAACACAGTGTTTGTAGATTTTAGAACAGAAGATGGCACTGCCAATGCAGGATCAGATTATGAATTTACAGAAGGGACTGTAGTTTTCAAACCTGGAGAGACCCAGAAGGAGATTAGAGTAGGCATTATAGACGATGACATCTTTGAAGAGGACGAAAACTTCCTGGTCCACCTCAGCAATGTCCGAGCCAACTCTGAAACAGTGAGCCCAGAATCGAATCACGTGACAGCCCTTGCATGTCTTGGGCAGCCCTCCACAGCCACGGTTACCATCATAAGAGGTCCAGCCTGCCCAGTGACTTTAACGGCCGCGGTACCCTAACCGTGCGAAGGTAGCGCAATCACTTGTTCTTTAAATAAGGACTAGTATGAACGGCACCACGAGGGTTATACTGTCTCCCTCTTTTAATCAGTGAAACTGACCTCCCCGTGAAGAGGCGGGGATAAAACTATAAGACGAGAAGACCCCATGGAGCTTCAAACTTTCGGTTGGGGTGACCGCGGAGCAAAACAAAACCTCCGCGATGAAAAGAATCAACAAGATCAACGAACCTAGTTACCCTGGGGATAACAGCGCAAAGAGCCCCTATCGACAAGTGGGTTTACGACCTCGATGTTGGATCAGGGTATCCCAGTGGTGCAACCGCTACTAAAGGTTCGTTTGTTCAACGATTAA
Gastrophrynoides_immaculatus 	AGGACAGTTAAAGCCACAACTGGTCGTCAGATCTTTCAGCCACTCCATGCTCTCAGAAATGCAGAGAAAGCCTTGCTGCCAGGGTACCATCCTTTTGAATGGAAGCCTCCTTTGAAAAATGTTTCCAGCAGTACAGATGTTGGTATCATGGATGGCCTTTCAGGTCTGAGTCACTCTGTGGATGAATACCCTGTTGAAGTAATTTCCAAAAGGTTTAGGTATGATGTTGCTTTAGTGTCTACTTTGAAAGACATGGAAGAAGATATCCTTGAAGGCCTAAAATCACAAGACTTGGAGGAATACTTACATGGTCCTTTCACTGTGGTGGTCAAAGAATCTTGTGATGGAATGGGAGATGTCAGCGAGAAGCATGGCTGTGGTCCGGCCGTCCCTGAGAAAGCAGTACGCTTCTCATTTACTATCATGAACATTACTGTTCCCGGCAACAATGCTTCTGTTCGAATTTTTGAAGAGAGCAAGCCAAACTCCGAACTGTGCTGCAAGCCCCTGTGTTTAATGCTTGCTGATGAATCAGACCATGAGACTCTAACGGCCATCTTGAACCCTTTGATAGCTGAAAGAGAAGCCATGAAATCCAGCGAGCTCATTTTGGAAATTGGTGGAATTCTCCGAAATTTTAAATTTGTCTTTCGTGGCACGGGTTACGATGAGAAGCTTGTTAGGGAAGTGGAAGGACTCGAAGCTTCAGGTTCCATTTATATTTGTACCATCTGTGATGCTACACGACTGGAAGCTTCTCAGAATTTAGTCTTCCATTCAATCACCAGAAGCCACTGTGAGAACTTGCAGCGGTATGAGACATGGAGGGCTAATCCTTACCATGAATCAGTTGATGAACTTCGTGATCGAGTTAAAGGCGTTTCAGCAAAACCCTTTATTGAAACCCTACCATCCATTGATGCCTTACACTGTGATATTGGAAATGCAGCTGAATTTTATAGAATATTCCAACTAGAAATAGGAGAGGTCTATAAAAAGCCTAATTCAACAAAAGAAGAGCGAAAGAAATGGCAAAACGTTTTAGATAAGCATCTTARAAAGAAGATGAGCCTCAAACCAATTATGAGAATGAATGGAAACTTTGCACGGAAACTTATGGCCAAAGAGACCGTAGATGCAGTCTGTGAATTAGTACATTGCGAAGACAGACAAACAGCACTTAAAGAACTTATGGACCTTTATCTCAAAATGAAACCAGTATGGCGTTCTTCATGCCCAGCCAAAGAGTGCCCAGAGTTGCTGTGCCAGTATAGTTACCACTCTCAACGTTTTGCAGAGCTTTTGTCCACCAAGTTCAAGTACAGATATGAGGGCAAGATTACCAACTATTTCCACAAAACCCTAGCCCACGTTCCAGAGATCATTGAACGTGATGGTTCCATCGGAGCTTGGGCGAGTGAAGGCAACGAGTCCGGCAACAAGTTATTCAGGCGCTTCCGAAAGATGAATGCTCGGCAGTCCAAAATATATGAGATGGAAGATGTTTTGAA????TTTCTGGTCCACCTGAAAAACAATGAGTTGAAACTTAGATCCACCACTTTCACTAATGATTCTTGTTACCTGCCACCGTTGAGGCATCCAGCCTTGACCAGCTTCTCGAACTACCTAATACATGGAGGAAGAACACCAAACAATGATTTGTCTCCAAAACTTTACATCATGTCTACGGAGTCAACATTCAAGAAGATACTTCGCTGTTTAGAAAAAGACTTAGTGGGTGATGTTCCGGATGCAAGGTATGGTCATTCCATGAATGTCGTTCACTGCAGAGGCAAAAATGCTGTGGTCCTATTTGGAGGAAGGTCATTTTTACCTATAAATCAAAGGACTACAGAAAATTGGAACAGGGTTGTTGACTGCCAGCCACTGGTCTATCTTATCGATCTTCAGTTTGGCTGTTGTAGCATGTACACCTTAAAGGAAATTCAAGAGGGGCTCTCGTTTCACGTTTCGGTATCAAGTAATGATACAGTCTACATTATGGGTGGTCATAACCTTGAAAGCAACATAAGGTCACCAAACATCTACAAAGTAAAAGTAGACCTCCCGCTCGGAAGTCCAAACATAACTTGTACCATTCTTCAAGGCTGCTTTTCTGTCTCAAGCGCTATTGTGACTCGTACCGGCCCTGATGAGTTCTTGATTGTTGGTGGCTATGAATCGGATAACCAGAAAAGGATGACTTGTAACAAAGTTTTCACAAAGAATGACTCTCTTGACATGCAAGAGGTAGAGACACCAGAATGGACTGGAGACATTAAGCATAGCAAGACTTGGTTTGGTGCCGATATGGGTCTTGGGGTTGTGTTCTTGGGAATTCCAGGAGACAACAATAACCAAAATTCAGATATCAGTTTCTTTTTCTACATACTCAACCTTGGCCAAGAGGAAGACTTGATGCAGTCATGCAGCCAAGGCTCTCTTGATGAACAGGAAGACTCCATGCCACTGGAAGATTCAGAAGAGTTCACCTTTGGTGAATATAATGAAGATGATGAGGAGGATGAGTCACAAACAGGTTACTGGATCACGTGCTGTGCTGGCTGTGAGCTGGATGTAAAGACCTGGGTCCCGTATTACTCTACAGAGCTCAACAAGCCAATTTCATACTTAAGTTGCATGAAAGCTGCCCCAATGAAAGAAGCCAATGTCAGAGGACAAAGTGGCCTGGCTTATCCAGGTCTTCGGACCCATGGTACTCTGGAGAACATAGGTGGGCCGATAGGTGGTTCAAGAGGAGGTCTTCCATCCTTGACAGATACCTTTGAGCATGTTATAGAGGAACTCCTAGAAGAGGAACAGACCATAAGGCAGAGTGAAGAGAACAAGGACGACATGTATTCTAGAGTTATGCTGAGCACTCAAGTGCCTTTGGAGCCTCCTTTACTTTTTCTCCTTGAGGAGTACAAAAACTACCTGGATGCTGCAAACATGACCATGAGGGTGAGGCGCCACTCTGACCCTGCTCGACGTGGGGAACTGAGCGTCTGCGACAGTATTAGTGAATGGGTGACTGCGGCTGACAAGAAAACTGCAGTGGACATGGCGGGGCAAACAGTTACTGTTCTTGAGAAAGTCCCAGTACCCAAAGGTCAACTGAAACAATATTTCTATGAGACCAAATGCAATCCTATGGGCTACATGAAGGAAGGTTGCAGGGGCATTGATAAAAGGTACTGGAACTCGCAATGCCGAACTACCCAGTCTTATGTGCGTGCGCTCACCATGGATAGTAAAAAAAAAGTTGGCTGGCGCTTTATAAGGATAGACACTTCTTGTGTATGTCCGCTTTGGCCAGGAGATGGTTCTCCTTGTGGAGAAGCTTCAGACAGAGGAATTTGCCAAGATGTGGTTGTCTCCAACTTGCCTGTTGGTACCCAATTCCCTTTCTCTGGTATCGATGACAGAGAAAAGTGGCCTATTGTCTTCTACAACAGGACCTGCCGATGTCAAGGCAACTTCATGGGCCATAATTGTGGCGAGTGCAGGTTTGGCTACAGGGGGCCAAACTGCACTGAGAGACGCACGGTGGTCAGGAAAGAGCTGTTCAAGTTGACCACAGCGGAGAAAGACAAGTTCATTGCCTATCTCAACCTAGCCAAGCGCACCACCAGCCAGGACTTTGTCATAGCTACGGGCACATATGCACAGATGAACAATGGATCAAGCCCTCTCTTTTCAGATATCAATACTTATGACCTATTTGTATGGCTGCATTACTATGCCTCCCGGGATGCCTTCCTTGAAGGAGGTGCTGTGTGGGAGAATATAGACTTTGCTCATGAGGCTCCCGGCTTTACCCCTTGGCACAGGTTCTTCTTACTGCTTTGGGAACGTGAAATCCAGAAGATGGCGGGGGACGAAGACTTCACTATTCCCATAGTTACTCGTTGGCTCTTTTCTACAAATCATAAAGACATTGGTACCCTTTACCTAGTTTTCGGCGCTTGGGCCGGAATAGTTGGCACTGCTTTAAGCCTCCTCATCCGAGCAGAGCTAAGTCAGCCTGGAACCCTTTTAGGCAACGACCAGATCTACAATGTTGTTGTCACCGCCCACGCTTTTGTAATAATTTTTTTCATGGTCATACCGATCATAATCGGAGGGTTCGGAAACTGACTTGTTCCACTAATAATCGGAGCCCCAGATATAGCCTTTCCACGAATAAACAACATAAGTTTCTGACTCTTGCCCCCATCTTTTCTCTTACTCCTTGCCTCCTCAATGGTAGAAGCCGGAGCGGGAACAGGTTGAACAGTATATCCACCGTTAGCTGGAAACCTCGCACACGCAGGACCATCTGTTGATCTAACTATTTTCTCCCTTCATTTAGCAGGGGTTTCCTCAATTCTAGGGGCTATTAATTTTATTACTACTATCATAAACATAAAACCCCCGTCAGTCACCCAGTATCAAACTCCTTTATTTGTCTGATCCGTACTAATTACAGCCGTATTACTTCTTTTGTCATTACCAGTTCTTGCTGCAGGAATTACCATACTTCTAACAGACCGAAACTTAAACACCACCTTTTTTGACCCTGCTGGAGGAGGAGACCCAGTTCTCTATCAACATCTATTTTGATTTTTCGGCCACCCAGAAGTTTATATTCTTATTCTTCCAGGTTTTGGAATGATCTCCCACATTGTAGCATTCTACTCAAATAAAAAGGAACCATTCGGATACATAGGCATGGTATGAG????????????????????????????????????????????GACAAGTACAGGCTTCACCTCTCAGTGGCCGACTTGCTCTTTGTATTCACCCTTCCGTTTTGGTCTGTGGATGCTGCCATTGGTTGGTATTTCAAGGATTTTTTGTGCAAAGCCGTCCATGTTATCTACACAGTCAACCTCTATGGCAGCGTCTTGATCTTGGCTTTTATCAGCCTAGATCGGTACCTGGCAATTGTCCATGCCACCAACAGCCAGGGGTCCAGAAAGCTGTTGGCTGAGAAAATAGTGTATGCTGGAGTCTGGCTTCCAGCTGTTCTTTTGACTGTGCCCGACTTGGTGTTTGCCCATGTGGAAGGCTATATTTGTGACCGTATCTACCCAGTTGAGAACAGGGAGACATGGCAAATTGGATTCCAATTCCTCCACATCATGGTTGGTTTTCTCTTGCCAGGACTTATCATCCTCATCTGCTACTGTGTCATCATTTCAAAGCTGTCACACTCAAAAGGCCACCAGAAACGCAAGGCCCTTAAAACCACTGTCATTCTTATTGTGGCTTTCTTTGCCTGTTGGTTACCATACTACATCTGTCTTGCCATAGACACTTTTGGTAAGCTTAGAATCATCAAGCTCGATTGTGAAATGGATGAAACCATCCACAAGTGGATTTCTATTACAGAAGCTTTGGCTTTCTTCCACTGTTGCCTAAACCCCATCTTG???????????????ATAGCTGATCGATCCATGTCTTCTATAGAAGTCATTACATCCCAAGAGAAGGAAATAACTATCAAGAAACCGAATGGAGAAACCACAAAGACAACAGTAAGGGTATGGAATGAGACTGTTTCTAATTTGACTCTAATGGCTCTTGGTTCATCTGCTCCTGAAATTCTTCTGTCTGTGATTGAAGTCTGTGGACATGGCTTTGAGGCAGGGGACCTTGGTCCAAGTACCATTGTAGGCAGTGCTGCATTTAACATGTTTATCATCATTGCCCTCTGTGTCTATGTTGTTCCTGATGGTGAAATAAGGAAGATTAAACATCTTAGAGTCTTCTTTGTCACTGCAGCATGGAGCATTTTTGCCTACACTTGGCTGTACATGATCTTGTCCGTTTTTTCACCTGGTGTTGTTGAGGTCTGGGAGAGTTTACTAACATTTTTCTTCTTTCCAATTTGTGTCGTGTTTGCTTGGGTTGCAGACCGGAGGCTGTTGTTTTATAAGTATGTGTACAAAAGGTACCGTGCTGGAAAACAAAGAGGAATGATCATTGAAACAGAAGGCGATAGACCATCAGCCAAAGCAGACATCGAAATGGATGGGAAGGTTCTGAATTCCCACACAGAAAACTTCCTTGATGGCTCAGTTTTGGAAGCTGATAAGGACCAAGATGATGAAGAAGCCAGGAGAGATATGGCTAGGATCTTGAAAGAGCTGAAGCAAAAACACCCTGAAAAAGAAATGGAACAGTTAATTGAGCTGGCAAACTATCAAGTCTTGAGTCAACAGCAAAAAAGCAGAGCATTTTATCGCATCCAAGCCACTCGCCTAATGACTGGTGCTGGAAACATATTAAAGAGACATGCCGCAGATCAAGCAAGGAAAGCAGTCAGCATGCATGAGGTTAACAATGAAGCTATAGAAAATGACCCCGTCAGCAAGATTTACTTTGAGCAGTCAACTTATCAGTGCCTAGAGAACTGTGGCACTGTTGCTCTAACCATTGTTCGTAGGGGAGGTGATTTGACCAACACAGTGTTTGTAGATTTTAGAACAGAAGATGGCACTGCCAATGCAGGCTCAGATTATGAATTTACTGAAGGGACTGTTGTTTTCAAACCTGGAGAAATTCAGAAAGAGATTAGAGTAGGCATTATAGATGATGATATCTTTGAAGAAGACGAAAACTTCCTGGTCCACCTCAGCAATGTACGAGCCAACTCGGAAACCGTGAACCCAGAATCTAATCACCTGACACCTCTTGCATGTCTTGGACAACCCGCTACAGCCACTGTCACTATCATAGGAGGTCCAGCCTGCCCAATGACTTAAACGGCCGCGGTACCCTAACCGTGCGAAGGTAGCACAATCACTTGTTCTCTAAATAAGGACCGGTATGAACGGCATCACGAGGGTTATACTGTCTCCCTAATTTTATCAATGAAACTAATCTCTTCGTGAAGAAGCGAAGATAGACCTATAAGACGAGAAGACCCCATGGAGCTTCAAACTTTCGGTTGGGGTGACCGCGGAGTAGAAAAAAACCTCCACGACGAATAGAATCAACATGAACAACGAACTAAGTTACCCTGGGGATAACAGCGCAAAGAGCTCATATCGACAAATGGGTTTACGACCTCGATGTTGGATCAGGGTATCCTAGCGGTGCAACCGCTGCTAAAGGTTCGTTTGTTCAACGATTAA
Ctenophryne_geayi         		AGGACAGTCAAAGCCACGACTGGTCGTCAGATCTTTCAGCCGCTACATGCTCTTAGAAATGCCGAGAAGGCCTTGCTGCCAGGGTATCATCCTTTTGAATGGAAGCCTCCTTTGAAAAATGTTTCCAGCAGTACAGATGTTGGCATCATGGATGGCCTTTCAGGTCTGAATCGCTCTGTAGACGAATACCCAGTTGAAGTTATTTCCAAAAGGTTTAGGTATGATGCAGCTTTAGTGTCTACTTTGAAAGACATGGAAGAAGATATCCTTGAAGGCCTAAAATCACAAGACTTGGAGGAATACCTAAGTGGTCCTTTCACCGTGGTGATCAAAGAATCTTGTGATGGGATGGGAGATGTCAGTGAGAAGCATGGCAGCGGTCCTGCAGTCCCTGAGAAAGCCGTACGTTTCTCGTTTACGATCATGAACATCACTGTCCCCAGCAACAATGCCTCCGTTCGAATTTTTGAAGAGAGCAAACCAAACTCTGAACTTTGCTGCAAACCTCTGTGTTTAATGCTTGCCGATGAGTCGGACCATGAGACTCTAACGGCCATTTTGAATCCTCTGATAGCTGAAAGAGAAGCCATGAAATCTAGTGAGCTCATGTTGGAAATCGGTGGAATTCTCCGAAATTTTAAATTTAGCTTCCGCGGCACGGGTTATGATGAGAAGCTTGTCAGGGAAGTGGAAGGACTTGAAGCTTCAGGTTCTATTTATATCTGTACCCTGTGTGATGCTACAAGACTGGAAGCATCCCAAAATTTAGTTTTCCATTCTATCACCAGAAGCCACTCCGAGAACTTGCAGCGCTATGAGACATGGAGAGCTAATCCTTACCATGAATCAGTTGATGAACTTCGAGATAGAGTGAAAGGCGTTTCAGCAAAGCCTTTTATTGAAACCCTACCATCCATTGATGCGTTACACTGCGATATTGGAAACGCGGCTGAATTTTATAGAATTTTCCAACTAGAAATAGGCGAAGTCTACAAAAACCCAAATGCAACCAAAGAAGAGCGAAAGAAATGGCAAAATATATTGGACAAACATATTAGAAAAAAGATGAACCTCAAACCAATTATGAGAATGAATGGAAACTTCGCACGAAAACTTATGTCCAAGGAGACAGTAGATGCCGTCTGTGAATTAGTACATTGTAAAGAGAGACAAGAAGCCCTTAAAGAACTTATGGACCTGTATCTCAAAATGAAACCYGTATGGCGCTCTTCCTGCCCAGCCAAAGAGTGCCCAGAGCTGCTGTGCCAATACAGTTACCACTCTCAACGTTTCGCAGAGCTTTTGTCCACCAAGTTCAAGTACAGATATGAGGGCAAGATTACCAACTATTTCCACAAAACCCTAGCCCACGTTCCAGAGATCATTGAACGCGATGGCTCCATCGGAGCTTGGGCCAGCGAAGGCAATGAGTCCGGCAACAAGTTATTCAGACGCTTCCGAAAGATGAATGCTCGTCAGTCCAAAATCTATGAGATGGAAGATGTTT????????TTCCTGGTCGACCTTAAAAACAACGAGTTAAAACTTCGACCTACTACTTTCACCAATGATTCTTGTTACCTGCCCCCATTGAGACATCCGGCCTTAACCAGTTTCTCGAACTACCTGATACACGGAGGAAGAACTCCAAACAATGAACTATCTCCAAAACTCTACCTCATGTCTACGGATTCATCGGTCAAGAAGATGCTTCGCTGCTTAGAAAAAGACTTAGTGGGTGATGTCCCCGAAGCGAGGTATGGTCATTGCATGAATGTTGTTCACTCTAGAGGTAAAAATGCTGTGGTGCTATTTGGGGGAAGGTCATTTATACCTATAAGTCAAAGGACTACAGAAAACTGGAACAGTGTCATTGATTGCCAGCCATTGGTCTATCTTATCGATCTTCAGTTTGGCTGTTCCACCATGTACACCATAAAGGAAATTCAAGACGGACTGTCGTTCCATGTTTCGTTATCGCACAATGATACGGTCTACATTATGGGCGGTCATACCCTTGAAAGCAACATAAGGTCAACAAATATCTACAAGCTTAAAGTAGACCTTCCTCTAGGAAGTCCTGCCATAACTTGTACTGTTCTACAAGGCCACTTATCTGTCTCGAGTGCTATCGTGACTCATACGGGACCAGACGAGTTTCTGATTGTCGGCGGATATGAAACTGAAACCCAAAAAAGGATGACTTGTAACAAAGTTTTGCTAAGTAATAACTCTCTTGACATCCAAGAGGTGGAGACACCTGAATGGACCGGAGATATTAAACATAGCAAGACTTGGTTTGGTGCCGATATGGGTCTTGGAGTTTTGCTTTTAGGAATTCCGGGAGACAAGAAGAACCAAAATTCAGATAGTAGCTTCTTTTTCTACATACTCAACTTTGGGCAAGAGGAAGACTTGGTGCAGTCATGCAGTCAAGGATCTCTGGATGAACTAGAAGACTCCATCCCATTGGAAGACTCAGAAGAGTTCACCTTCGGTGGTTATAATGAAGATGATGAAGAGGATGAGTCAGAGACAGGTTACTGGATCAGGTGTTGTGTTGGATGTGAGTTGGATGTGAACACCTGGGTCCCGTATTACTCTACAGAGCTCAACAAGCCAATTTCATACTTAAGTTGCATGAAAGCTGCCCCAATGAAAGAAGCCAATGTCAGAGGACAAAGTGGCCTGGCCTATCCGGGTCTTCGGACCCACGGTACTCTGGAGAACATAGGTGGGCCGGTAGGTGTTTCAAGAGGAGGTCTTCCATCCCTGACAGATACCTTTGAGCATGTTATAGAGGAACTCCTAGAAGAAGAACAGACCATAAGGCAGAGTGAGGAGAACAAGGACGATATGTATTCTAGAGTAATGTTGAGCACTCAAGTGCCTTTGGAGCCACCTTTGCTTTTTCTCCTTGAGGAGTACAAAAACTACCTGGATGCTGCAAACATGTCCATGAGGGTGAGGCGCCACTCCGATCCCGCTCGACGTGGGGAACTGAGCGTCTGTGACAGTATTAGTGAATGGGTGACTGCGGCCGACAAGAAAACTGCAGTAGACATGGCGGGGCAAACAGTTACTGTTCTTGAAAAAGTCCCAGTACCCAAAGGTCAACTGAAACAATATTTCTATGAGACAAAATGCAATCCTATGGGCTACATGAAGGAAGGTTGCAGGGGCATTGACAAGAGGTACTGGAATTCGCAATGCCGAACTACCCAGTCTTATGTGCGTGCGCTCACCATGGATAGCAAAAAAAAAGTTGGCTGGCGTTTTATAAGGATAGACACTTCTTGTGTATGTCCTGCTTGGCCAGGAGATGGTTCTCCTTGTGGAGAAGCTTCGGGTAGAGGAACATGCCAAGATGTGGTCGTTTCTGACTCCCCGGTGGGTTCCCAGTTCCCTTTCTCCGGTATTGATGACCGAGAAAAGTGGCCAATTGTCTTCTACAACAGGACCTGCCAGTGTCAGGGCAACTTCATGGGCTATAACTGTGGGGAGTGCAAGTTTGGCTACAGAGGGTCAAACTGCACCGAGAGGCGCACCATGATCAGGAGGGAGATCTTCAAGCTGACCACAGCAGAGAAGGAAAAGTTCATCGCCTATCTCAACCTAGCCAAGCGCACCACCAGCCAGGACTATGTCATCGCTACCGGCACCTATGAGCAAATGAACAATGGGTCGAACCCTCTCTTTGCAGATATCGGGGTCTATGACCTGTTCGTGTGGCTGCATTACTACGCCTCCCGGGACGCTTTCCTAGAAGGAGATGCTGTGTGGGAGAACATAGACTTTGCTCATGAGGCTCCTGGTTTCGCCCCTTGGCACAGGTTCTTTTTACTGCTTTGGGAACGTGAAATCCAAAAGATGGCGGGGGATGAAGACTTTACCATTCCCATAATCACCCGCTGACTTTTCTCAACCAACCACAAAGATATCGGCACCCTTTACTTTATTTTCGGCGCTTGAGCCGGAATAGTCGGCACTGCCCTCAGCTTGCTCATCCGAGCTGAACTAAGCCAACCAGGCACCCTCCTTGGCGACGACCAAATCTACAATGTAATCGTAACTGCCCACGCTTTTGTCATAATTTTCTTCATGGTTATGCCGATCATGATCGGCGGTTTCGGAAACTGACTTGTCCCTCTTATAATTGGTGCCCCGGACATAGCATTCCCACGTATAAATAATATAAGCTTCTGACTTCTACCCCCATCTTTCCTCCTTCTGCTTGCCTCCTCTGCAGTAGAAGCGGGGGCCGGAACCGGGTGAACTGTCTACCCCCCTCTTGCCGGAAACCTGGCCCATGCAGGCCCATCTGTAGATCTTACAATCTTCTCCCTCCACCTAGCTGGGGTCTCTTCAATCCTCGGTGCAATCAACTTCATCACAACCATTATTAACATAAAACCCCCATCAGTAACGCAATACCAAACACCTCTATTTGTATGATCAGTACTTATTACAGCTGTTCTCCTCCTTCTATCCCTCCCAGTCCTAGCCGCCGGAATCACAATACTCCTAACAGACCGAAACCTCAACACGACATTCTTTGACCCCGCAGGCGGAGGGGACCCAGTTTTATACCAACATCTATTTTGATTTTTTGGTCACCCAGAAGTATATATCCTGATTCTCCCAGGGTTCGGAATTATTTCACACGTAGTAGCTTACTACTCGGGAAAGAAAGAACCATTTGGGTATATGGGAATAGTTTGAGCTATGCTTTCGATCGGCCTTCTGGGCTTC??????????????????AAGTACAGACTACACCTCTCAGTAGCTGACTTGCTCTTTGTGTTCACCCTTCCATTCTGGTCTGTGGATGCCGCCATTGGTTGGTACTTCAAGGACTTTTTGTGCAAAGCTGTTCATGTCATCTACACAGTCAACCTCTACAGTAGCGTATTGATCTTGGCTTTTATCAGCCTGGACCGGTACCTGGCGATTGTCCATGCGACCAACAGTCAGGGGTCCAGAAAACTGTTGGCTGAGAAAATTGTGTATGCTGGAGTTTGGCTTCCAGCAATTCTTTTGACTGTGCCCGACCTGGTGTTTGCCCGTGTTGATGGTTTTATTTGTGACCGCATCTACCCACTCGAGAACCGTGATGACTGGACAATTGGATTCCGTTTCCTCCACATCATGGTTGGTCTTCTATTGCCTGGATTTATCATTCTCATCTGCTACTGTGTCATCATTTCAAAGCTATCACACTCAAAAGGCCACCAGAAACGCAAGGCCCTGAAGACCACCGTCATTCTTATTGTGGCTTTCTTTGCCTGTTGGTTACCGTACTACATCTGTCTTACCATAGAAACCTTTGGTAAGCTTGGAATCATCAAGATTGGTTGTGAAATGGATAATACCATCCACAAGTGGATTTCYATTACAGAGGCTTTGGCTTTYTTC????????????????????????CTAGGAGTATCTATTATAGCTGACCGATTCATGTCTTCTATTGAAGTCATTACTTCCCAAGAGAAGGAAATAACTATCAAGAAACTAAATGGGGAAACAACAAAAACAACAGTAAGGATATGGAACGAGACTGTTTCTAACTTGACCCTTATGGCTCTTGGTTCGTCTGCTCCTGAAATCCTTTTGTCTGTGATTGAAGTATGTGGACATGGCTTTGAAGCAGGGGACCTTGGCCCAAGTACCATTGTAGGCAGTGCTGCATTTAACATGTTTATCATCATTGCTCTCTGTGTCTATGTTGTTCCTGATGGAGAAATAAGGAAGATAAAGCATCTAAGAGTCTTCTTTGTCACTGCAGCATGGAGCATTTTTGCCTACACTTGGCTGTATATGATCTTGTCAGTTTTTTCGCCTGGTGTTGTTGAGGTCTGGGAAAGTTTGCTAACATTTTTCTTCTTCCCAATATGTGTTGTGTTTGCTTGGGTGGCAGACAGGAGGCTTTTGTTTTACAAGTATATGTACAAAAGGTACCGTGCTGGAAAACAAAGAGGAATGATCATTGAAACAGAAGGGGATAGGCCATCATCCAAAGCAGACATCGAAATGGATGGGAAGGTTCTGAACTCCCACACAGAAAACTTTCTTGATGGCTCAGTTTTGGAAGTTGATAAGGACCAAGATGATGAAGAAGCCAGGAGAGATATGGCTAGGATCTTGAAAGAACTGAAGCAAAAACACCCTGAAAAAGAAATGGAACAATTAATTGAGCTGGCAAACTACCAAGTCTTGAGTCAACAGCAAAAAAGCAGAGCATTTTATCGTATCCAAGCCACCCGCCTGATGACCGGCGCCGGGAACATATTAAAGAGACATGCAGCAGATCAAGCAAGGAAAGCTGTCAGCATGCATGAGGTTAACACTGAAGCTATAGAAAATGATCCCATAAGTAAGGTTTACTTTGAGCAGGCGACTTACCAATGCCTAGAAAACTGTGGCACTGTAGCTCTAACAATAGTTCGAAGGGGAGGCGATTTGACCAACACAGTATTTGTAGATTTTAGAACAGAAGATGGCACTGCCAATGCAGGCTCAGATTATGAATTTACTGAAGGAACTGTTGTTTTCAAACCAGGAGAGACCCAGAAGGAGATTAGAGTAGGCATTATAGATGACGATATCTTTGAAGAAGATGAAAACTTCCTGGTCCATCTTAGCAATGTCCGAGCAAACTCTGAAACAGTGAACCCAGAATCTAATCACGTCACAGCTCTTGCATGTCTTGGACAGGCTTCCACAGCCACAGTTACCATCATAGGAGGTCCAGCCTGCCCAGTGACTTAAACGGCCGCGGTACCCTAACCGTGCGAAGGTAGCGCAATCACTTGTTCTTTAAATGAGGACTAGTATGAATGGCATCACGAGGGTTTCACTGTCTCCCCCTTTTAATCAATGAAACTGATCTTCCCGTGAAGAAGCGGGAATAAACATATAAGACGAGAAGACCCCATGGAGCTTTAAACTTTCGGTTGGGGTGACCACGGAGCAAAACAAAACCTCCATGATGAAAAGAATCAACAAGATCAACGAACCAAGTTACCCTGGGGATAACAGCGCAAAGAGCTCCTATCGACAAATGGGTTTACGACCTCGATGTTGGATCAGGGTATCCCAGTGGTGCAGCCGCTACTAAAGGTTCGTTTGTTCAACGATTAA
Kalophrynus_interlineatus  		AGGACTGTCAAAGCCATAACTGGCCGTCAGATTTTTCAGCCACTTCATGCTCTCAGAAATGCAGAAAAGGCCTTGCTGCCAGGGTATCATCCTTTTGAATGGAATCCTCCTTTAAAGAATGTTTCCAGCAACACCGATTCAGGTATCATGGATGGCCTTTCAGGTTTAAATCGCTCTGTGGATGAATATCCAGTCGAAGTGATTTCCAAAAGGTTTAGGTATGATGCAGCTTTAGTGTCTACTTTGAAAGACATGGAAGAAGATATCCTTGAAGGCCTAAAATCTCAAGATTTGGAGGAATATCTAAGCGGACCTTTCACAGTGGTGATCAAAGAATCTTGTGATGGCATGGGAGATGTAAGTGAGAAGCATGGCTGCGGTCCAGCAGTCCCTGAGAAAGCGGTGCGTTTCTCATTTACAATCATGACCATCACTGTTTCCAGTAATGATGCCCCTATTAGAATTTTTGAAGAGAGCAAACCAAACTCTGAACTTTGCTGCAAACCCCTTTGTTTAATGCTTGCCGATGAATCGGACCATGAGACTCTAACAGCCATCTTGAACCCTCTGATAGCTGAAAGGGAGGCCATAAAATCCAGCCAGCTCATTTTGGAAATTGGTGGAATTCTCAGAAATTTCATATTCATCTTCCGTGGGACAGGTTATGATGAGAAGCTTGTTAGGGAAGTGGAAGGACTTGAAGCTTCGGGTTCTGTTTATATTTGTACCTTGTGTGACGCTACCCGACTAGAAGCTTCCCAGAATTTAGTCTTCCATTCCATCACGAGAAACCACTCTGAGAACCTGCAGCGCTACGAGACGTGGAGAGCTAATCCCTACAATGAATCAGTCGATGAACTCCGTGATCGAGTAAAAGGGGTTTCCGCAAAGCCTTTTATTGAAACCCTCCCATCCATTGATGCGTTACACTGTGATATTGGAAATGCAGCAGAATTCTATAGAATATTCCAAATGGAAATAGGAGAGGTCTACAAAAACCCAAATGCAACAAAAGAAGAGAGAAAGAAATGGCAAAATATATTGGACAAACATCTTAGAAAGACCATGAACCTCAAGCCAATTATGAGAATGAATGGAAACTTTGCACGAAAACTTATGGCCAAGGAGACAGTAGATGCAGTCTGTGAATTAGTACATTGTGAAGAGAGACAGGCAGCACTTAAGGAACTTATGGACCTGTATCTAAAAATGAAACCAGTATGGCGCTCTTCATGCCCAGCAAAAGAGTGCCCAGAGCTGCTGTGCCAATATAGTTACCACTCTCAGCGATTTGCCGAACTTTTGTCCACCAAGTTCAAGTACAGATATGAAGGCAAGATTACCAACTATTTCCACAAGACTCTAGCCCACGTTCCAGAGATCATCGAACGTGATGGCTCCATCGGAGCTTGGGCCAGTGAAGGCAACGAGTCTGGTAACAAGTTATTCAGGCGCTTCCGAAAGATGAATGCTCGACAGTCCAAAATCTATGAGATGGAAGATGTTTTGA?????TTCCTGGTCAACCTGAAGAAGAATGAGTTGAAGCTTAGGCCCATAACTTTCACTAATGATTCCTGTTACCTGCCTCCGCTGAGACATCCAGCCTTAACCAGCTTTTCGAGCTACTTAATACATGGAGGAAGAACCCCAAACAATGAACTCTCTCAGAAGCTTTACATCATGTCTATGGAGTCATCGGTCAAGAAGACACTTCGTTGTTTAGAAAAAGACTTAGTGGGTGATGTTCCAGAAGCAAGGTATGGTCATTCCATGAATGTTGTTCACTGCAGAGGCAAAAATGCTGTGGTGCTATTTGGGGGGAGGTCATTTATCCCTATAAACCAAAGGACAACAGACAAATGGAACAGCGTCATTGACTGCCAGCCACTGGTCTATCTTATCGATCTTCGGTTTGGCTGTTCTACCATGTACACCATAAAGGAAATTCAGGACGGGCTTTCGTTTCACGTTTCTCTATCAAGTAATGATACAGTCTACATTATGGGTGGTCACACCCTTGAAAGCAACTTAAGGTCACCAAAGATCTACAAGCTTAAAGTAGACCTCCCACTTGGAAGTCCAAACATAACTTGTACTGTCCTACAAAGCTGCTTATCTGTCTCGAGCGCTATCGTGACCCATACCAGCCCTGGTGAGTTCCTGATTGTCGGTGGATATGAATCCGACAGCCAAAAAAGGATGACTTGCAACAAGGTTTATATAAGTAAAGACTCTATTGACATCCAAGAGGTAGAGACGCCTGAGTGGACAGGAGACATCAAGCATAGTAAGACCTGGTTTGGTGCTGATATGGGTCTTGGAGTGGTGCTCTTGGGAATTCCAGGAGACAACAAGAACCAAACTTCAGATAGCAGCTTCTTTTTTTACATTCTCAACCTTGGCCAAGAGGAAGACTTGATGCAGTCATGCAGCCAAGGATCTCTTGAGGAACAGGAAGACTCCATGCCGCTGGAAGACTCGGAAGAGTTCACCTTCTGTGAGTACAACGAAGATGATGAGGAGAACGAGTCAGAGACAGGTTACTGGATCACGTGTTGTGCTGGCTGCGAGTTGGATGTAAACACCTGGGTCCCGTATTACTCTACAGAGCTCAATAGGCCAATTTCATACTTAAGTTGCTTGAAAGCTGCTCCAATGAAAGAAGTCAATGTCAGAGGACAAAGTGGCCTGACCTATCCGGGTCTTCGGACCCATGGTACTCTGGAGAACATAGGTGGGCCAATAGGTGGTTCAAGAGGAGGTCTTCCATCCCTGACAGATACCTTCGAGCATGTTATAGAGGAACTCCTAGAAGAGGAACAGACCATAAGGCAGAGTGAGGAGAAGAAGGACGATATGTATTCTAGAGTTATGCTGAGCACTCAAGTGCCTTTGGAGCCGCCTTTGCTTTTTCTTCTTGAGGAGTACAAAAACTACCTGGATGCTGCAAACATGTCCATGAGGGTGAGGCGCCACTCTGACCCAGCTCGACGCGGGGAATTGAGCGTCTGTGACAGTATTAGTGAATGGGTGACGGCGGCCGACAAGAAAACTGCAGTGGACATGGCAGGGCAAACAGTTACCGTTCTTGAAAAAGTCCCAGTACCCAAAGGTCAACTGAAACAATATTTCTATGAGACCAAATGCAATCCTATGGGCTACATGAAGGATGGTTGCAGGGGCATTGACAAGAGGTACTGGAATTCGCAATGCCGAACTACCCAGTCTTATGTGCGTGCACTCACCATGGATAGCAAAAAAAAAGTTGGCTGGCGCTTCATAAGGATAGACACTTCTTGTGTATGTCCGGTTTGGCCAGGAGACGGTTCTGTTTGCGGCGAAGCTTCAGGCAGAGGGACTTGCCAAGATGTGGTTGTCTCCAATTCCCCTGTGGGATCCCAGTTCCCTTTCTCTGGCATCGATGACCGAGAAAACTGGCCCATTGTCTTCTACAACAGGACCTGCCAATGCCAGGGCAACTTCATGGGCCACCATTGTGGTGAGTGCAGGTTTGGCTCCAGAGGATCAAACTGCACCGAGAGGCGCACCCTGGTCAGAAAGGAGATTTTCAAGTTGACCACAGCAGAAAAAGACAAGTTCATCGCCTATCTCAACTTGGCCAAACGTACCACCAGCCAGGAGTTTGTCATTGCTACTGGGACATATGAGCAGATGAATAATGGCTCCAACCCTCTCTTCGCCAATATCAGTGTCTATGACCTGTTTGTGTGGCTGCATTACTACGCCTCCAGAAATGCTTTCCTTCCAGGGGATGGAGTGTGGGAGAACATAGACTTTGCTCATGAGGCTCCTGGATTTGCCCCTTGGCACAGGTTCTTTTTACTGCTTTGGGAGCATGAAATCCAAAAGTTGACAGAGGATGAAGACTTCACCATTCCTATAATAACTCGCTGACTCTTTTCAACAAACCATAAAGACATTGGTACCCTATATCTTGTGTTTGGTGCCTGAGCCGGAATAATCGGCACCGCCCTGAGTCTTCTAATTCGTGCTGAACTAAGTCAACCAGGAACTCTTCTTGGTGATGACCAAATTTACAACGTAATTGTTACTGCCCATGCATTTGTAATAATTTTCTTTATAGTTATGCCAATTATAATTGGTGGCTTCGGAAACTGATTAGTACCCCTTATGATTGGTGCCCCAGATATGGCATTCCCACGTATAAATAATATAAGTTTTTGGCTTCTCCCTCCCTCATTTTTTTTACTTTTGGCTTCCTCGGCTGTCGAAGCAGGTGCAGGAACTGGATGAACTGTCTACCCCCCCCTTGCTGGAAACCTTGCTCATGCAGGACCTTCTGTCGACCTAACTATCTTTTCTCTCCACCTGGCTGGGGTGTCATCTATTTTAGGTGCCATTAACTTTATCACTACTATTATTAATATAAAACCCCCCTCTACCACCCAATACCAAACTCCACTATTCGTTTGATCAGTTTTAATTACCGCTGTACTTCTTCTTCTTTCACTTCCAGTTTTAGCTGCAGGAATCACAATACTCCTTACTGACCGAAACTTAAACACAACATTCTTTGACCCTGCTGGCGGAGGAGACCCAATTTTATATCAACACTTATTCTGATTTTTTGGACACCCAGAAGTATATATTTTAATTCTTCCAGGGTTCGGAATTATTTCCCACGTTGTAGCATTTTATTCAAACAAAAAAGAACCATTTGGCTACATAGGAATAGTTTGAGCAATAATGTCAATTGGCCTTCTTGGATTT?????????????????????TACAGACTTCACCTCTCAGTGGCTGACTTGCTCTTTGTGTTTACCCTTCCGTTTTGGTCTGTGGACGCTGCCATCGGTTGGTACTTCAAGGATTTCTTGTGCAAAGCAGTCCACGTCATCTACACAGTCAACCTCTACGGTAGTGTCTTGATCTTGGCTTTCATCAGCCTGGATCGCTACTTGGCAATCGTCCATGCCACCAACAGCCAGGGGTCCAGAAAACTCTTGGCTGAGAAAATTGTGTATGCTGGAGTCTGGCTTCCAGCTCTCCTTTTGACTGTGCCCGACTTTGTGTTTGCCAGTGTGGATGGGTATATATGTGACCGCATCTACCCAGCTGAAAACCGTGACACCTGGGCAATCGGATTCCGTTTCGTACACATCATGGTTGGCCTTCTCCTGCCTGGACTTATCATCCTCATCTGTTACTGTGTCATCATTTCAAAGCTCTCACACTCGAAAGGCCACCAGAAACGCAAGGCTCTGAAGACCACCGTCATTCTCATTGTGGCTTTCTTTGCCTGCTGGTTACCATACTACATCTGTCTTACCATAGAAACATTTGGTAAGCTTGGATTCATCAAGCTTGATTGTGACATGGATAATACCATCCACAAATGGATTTCTATTACAGAAGCTTTGGCATTTTTCCACTGTTGCCTAAACCCCATCTTGCTAGGAGTTTCTATTATAGCCGACCGTTTCATGTCTTCAATTGAAGTCATTACATCGCAAGAGAAGGAAATAACTATCAAAAAACCAAATGGCGAAACCACGAAGACCACTGTCAGGATATGGAATGAGACTGTTTCTAATTTGACCCTTATGGCACTTGGTTCTTCTGCTCCTGAAATTCTTCTGTCTGTGATTGAAGTCTGTGGACACGGATTTGAGGCAGGTGACCTTGGTCCAAGTACCATTGTAGGCAGCGCTGCATTTAACATGTTCATCATCATTGCTCTTTGCGTCTACGTTGTTCCTGATGGAGAAATAAGGAAGATAAAACATCAAAGAGTCTTTTTTGTTACTGCAGCATGGAGCATTTTTGCCTACACTTGGCTCTATATGATCCTCTCCGTTTTTTCGCCCGGTGTTGTTGAGGTCTGGGAAAGTTTACTAACTTTTTTCTTCTTTCCAATTTGTGTTGTGTTTGCTTGGGTTGCAGACCGGAGGCTGTTGTTTTACAAGTATATGTACAAGAGGTACCGTGCTGGAAAACAAAGAGGAATGATCATTGAAACAGAAGGTGGCCGACCATCATCCAAAGCAGACATTGAAATGGATGGGAAGGTTCTGAACTCCCACACAGAAAACTTTCTAGATGGATCAGTTTTGGAAGTTGACAAGGACCAAGATGATGAAGAAGCCAGGAGAGATATGGCTAGGATCTTGAAAGAACTGAAGCAAAAACACCCTGAAAAAGAAATGGAACAGTTAATTGAGCTGGCAAACTATCAAGTCTTGAGCCAACAGCAAAAAAGCAGAGCATTTTATCGCATCCAAGCCACTCGCCTGATGACTGGTGCAGGAAACATATTAAAGAGACATGCCGCAGATCAAGCAAGAAAAGCAGTCAGCATGCATGAAGTTAACAACGAAGCTTTGGAAAATGACCCCATCAGCAAAGTTTACTTTGAGCAGTCAACTTACCAATGCCTTGAAAACTGTGGGACTGTAGCTCTAACAGTTGTTCGGAGGGGAGGAGATTTGACCAACACAGTGTTTGTAGATTTTAGAACAGAAGATGGAACTGCCAATGCGGGCTCAGATTATGAATTTACTGAAGGGACTGTTGTTTTCAAACCTGGCGAGACCCAGAAGGAGATTAGAGTAGGCATTATAGATGATGATATCTTTGAAGAAGATGAGAACTTCCTGGTCCACCTCAGCAATGTTAGAGTTGAATCTGAAACAGTGAATCCAGAATCTAATCATGTGACAGCTCTTGCATGCCTTGGGCAACTCTCCACAGCCACAGTAACTATAATACAAGGTCCAGCCTGCCCAGTGAATTTAACGGCCGCGGTACCCTAACCGTGCAAAGGTAGCGCAATCACTTGTTCTTTAAATAGGGACTAGTATGAACGGCATCACGAGGGTTATTCTGTCTCCCTCTTTTAATCAGTGAAACTGATCTCCCCGTGAAGAAGCGAGGATATTATTATAAGACGAGAAGACCCCATGGAGCTTCAAACTTTCGGTTGGGGTGACCATGGAGTACAACACAACCTCCTTGATGAAAAAAATCAACATGATCAACGAACCAAGTTACCCTGGGGATAACAGCGCAAAGAGCTCATATCGACAAATGGGTTTACGACCTCGATGTTGGATCAGGGTATCCCAGTGGTGCAGCCGCTACTAAAGGTTCGTTTGTTCAACGATTAA
Metaphrynella_sundana      		AGGACAGTCAAAGCCACAACTGGACGTCAGATCTTTCAGCCACTCCATGCACTCAGAAATGCGGAGAAAGCCTTGCTGCCGGGGTACCATCCTTTTGAATGGAAGCCTCCTTTGAAAAATGTTTCCAGCATTACAGATGTTGGCATTATGGATGGCCTTTCAGGTCTGAATCGTTCCATAGATGAATATCCTGTTGAAGTGATTTCCAAAAGGTTTAGGTATGATGCAGCTTTAGTGTCTACTCTGAAAGACATGGAAGAAGACATCCTTGAAGGCATAAAAACACAAGACTTGGAGGAGTACCTAAGTGGTCCCTTCACTGTGGTGATCAAAGAATCTTGTGATGGGATGGGAGATGTCAGTGAGAAGCATGGCTGTGGTCCAGCAGTCCCCGAAAAAGCAGTCCGTTTCTCGTTTACGATCATGACCATCTCTGTTCCCAGCAACAATGCCACTGTTCGAATTTTTGAAGAGAGCAAACCAAATTCTGAACTTTGCTGCAAACCCTTGTGTTTGATGCTTGCCGATGAATCTGATCATGAGACTCTAACCGCCATCTTGAACCCTCTGATAGCTGAAAGAGAAGCTATGAAATCCAGTGAGCTCCTACTGGAAATTGGTGGAATTCTCAGAAATTTCACATTTGTCTTTCGTGGAACGGGTTATGATGAGAAGCTTGTTAGGGAAGTGGAAGGACTTGAAGCCTCCGGTTCTGTTTACATTTGTACCATGTGTGATGCTACACGACTGGAAGCTTCCCAGAATTTAGTCTTTCATTCTATCACTAGAAGTCACTCTGAGAACTTGCAGCGCTACGAGACATGGAGGGCCAATCCCTACAACGAATCAGCTGATGAACTTCGTGATAGAGTAAAAGGTGTTTCAGCAAAGCCCTTCATTGAAACCCTACCATCCATCGATGCATTACATTGTGATATTGGAAATGCAGCAGAATTCTTTAGAATATTCCAACTAGAAATTGGAGAGGTCTACAAGAAAGAGAATGCAACAAGAGAAGAGCGTAAGAAATGGCAAAATATACTGGACAAACATCTCARAAAGAAGATGAACCTTAAACCAATTATGAGGATGAATGGAAACTTTGCACGGAAACTTATGACCAAGGAGACAGTAGATGCAGTCTGTGAATTAGTACATTGCGAAGAACGACAAGCAGCACTTAAGGAACTTATGGACCTGTATCTCCAAATGAAACCAGTATGGCGCTCTTCATGCCCAGCTAAAGAGTGCCCAGAACTGCTGTGCCAATATAGTTACCACTCTCAACGTTTTGCCGAACTTTTGTCCACCAAGTTCAAGTACAGATACGAGGGCAAGATTACCAACTATTTCCACAAAACCCTAGCCCATGTTCCAGAAGTTATTGAGCGTGATGGTTCTATCGGAGCTTGGGCAAGTGAAGGCAACGAGTCTGGCAACAAATTATTCAGGCGCTTCCGGAAGATGAATGCACGGCAGTCCAAAATCTACGAGATGGAAGATGTTTTGAAGCACTTCCTGGTCCACCTGAAAAACAACGAGTTGAAACTTCAACCTACTACTTTCACTAATGATTCTTGTTACCTGCCTCCATTGAGGCATCCAGCCTTGACCAGCTTCTCAAATTACCTTATTCATGGAGGAAGGACCCCAAACAATGAATTGTCTCCAAAACTTTACATCATGACTAAGGATGCATCAGTCAAAAAGATACTTCGCTGTTTAGAAAAAGACCTAGTGGGTGATGTTCCAGAAGCAAGGTATGGTCATTCCATGAATGTTGTTCACTGCAAAGGTAAAAATGCTGTGGTACTATTTGGGGGAAGGTCATTTTTACCAATAAACCAAAGGACTTCAGAAAAATGGAACAGTGTTGTTGACTGCCAGCCGGTGGTCTATCTTATCGATCTTCAGTTTGGCTGTTCTAGCATGTATGCAATAAAAGAGATTCAAGACGGGCTGTCATTTCATGTTTCAATATCAAATAATGATGTAGTCTACATTATGGGTGGTCATACGCTTGAAAGCAACATAAGGTCACCAAACATTTACAGGATTAAAGTAGACCTCCCACTTGGAAGTCCAAACATAACTTGTACTATTCTGCAAGGCCCCTTATCCATCTCAAGTGCTATTGTGACTCATACCAGTTCTACTGAGTTCCTGATTGTTGGTGGATATGAATCTGACAACCAAAAAAGGATGACTTGTAACAAAGTTTTTATAAATAATGACTCAATTGACATTAAAGAGGTAGAAACACCTGAATGGACGGGAGACATCAAGCATAGTAAGACTTGGTTTGGTGCTGATATGGGTCGGGGAGTTGTACTCTTGGGAATTCCTGGAGATAATAAGAACCAAAATTCAGATAGCAGCTTCTTTTTCTACATACTCAACCTTGGCCAAGAAGAAGACTTGATGCAGTCATGCAGTCAAGGATCTCTGGATGAACAGGAAGACTCCATGCCGTTGGAAGACTCAGAAGAGTTATTCTTCGGTGGTTACAATGAAGATGATGAGGAGGATGAGTCGGGGACAGGTTATTGGATCCAATGCTGTGCTGGCTGTGAGCTGGATATAAACACTTGGGTCCCGTATTACTCCACCGAGCTCAGCAAGCCAATTTCATACTTAAGTTGCATGAAAGCTGCCCCAATGAAAGAAGCCAATGTCCGAGGACAAAGTGGCCTGGCTTATCCGGGTCTTCGGACCCACGGTACTCTGGAGAACATAGGTGGGCCGATAGGTGGTTCAAGAGGAGGTCTTCCATCCCTGACAGATACCTTTGAGCACGTTATAGAGGAACTCCTGGAAGAGGAACAGAACATAAGGCAAAGTGAAGAGAACAAGGACGACATGTATTCTAGAGTTATGCTGAGCACCCAAGCACCTTTGGAGCCACCTTTTTTTTTTCTCCTTGAGGAGTACAAAAACTACCTGGATGCTGCAAACATGTCCATGAGGGTGAGGCGCCACTCTGACCCCGCTCGACGTGGGGAACTGAGCGTCTGTGACAGTATTAGCGAATGGGTAACTGCGGCAGACAAGAAAACTGCAGTGGACATGGCGGGGCAAACAGTTACTGTTCTCGAAAAAGTCCCAGTACCCAAAGGTCAACTAAAACAATATTTCTATGAAACCAAATGCAATCCCATGGGCTACATGAAGGAAGGCTGCAGGGGCATTGACAAAAGGTACTGGAACTCGCAATGCCGAACTACCCAGTCTTATGTGCGTGCGCTCACCATGGATAGCAAAAAAAAAGTTGGCTGGCGATTTATAAGGATAGACACTTCTTGTGTATGTCCGCTTTGGCCAGAGGATGGTTCACCTTGTGGAGAAGCTTCGGGCAGAGGAACTTGCCAAGATGTGGTTGTCTCCAACGCCTCGGTGGGTGCCCAGTTCCCGTTTTCCGGTATTGATGACAGAGAAAACTGGCCGGTGGTCTTCTATAACAGGACCTGCCAGTGTCGGGGCAACTTCATGGGCTATAATTGTGGCGAGTGCAGGTTTGGCTACAGAGGTTCAAACTGCACAGAGAGGCATACGATGGTTCGGAGGGAGCTCTTCAGGTTGAGCACAGCGGAGAAGGACAAGTTCATTGCCTATCTCAACTTGGCCAAGCGCACCACCAGCCGGGAGTTTGTCATTGCTACGGGCACGTACGAGCAGATGAACAATGGCTCGGACCCCCTCTTTGCCGATATCAACATTTATGACCTCTTCGTGTGGCTGCATTACTACGCCTCCAGGGATGCTTTCCTTGAAGGGGGCGCTGTGTGGGAAAACATAGACTTTGCTCATGAGGCCCCCGGCTTTGCCCCCTGGCATAGGTTCTTTTTACTGCTTTGGGAACGTGAAATCCAAAAGGTGGCAGGGGATGAGGACTTCACCATTCCCATAATTACCCGCTGACTTTTCTCAACCAACCACAAAGACATTGGAACTCTATATCTTGTTTTCGGCGCCTGGGCCGGAATAGTAGGCACAGCCCTAAGCCTCCTAATTCGTGCTGAACTTAGCCAACCTGGAACCCTTCTTGGTGACGACCAAATTTACAACGTAATTGTTACTGCCCACGCCTTTGTAATAATTTTTTTTATAGTTATACCAATTATAATTGGGGGGTTCGGAAATTGACTTGTCCCACTAATAATTGGGGCCCCAGACATAGCCTTTCCGCGTATAAACAACATAAGCTTTTGATTACTCCCCCCCTCCTTCCTGCTACTTTTAGCGTCCTCAGCCGTTGAAGCCGGGGCCGGAACAGGCTGAACCGTCTATCCACCCCTGGCCGGAAATCTTGCTCATGCCGGACCATCTGTAGACCTAACCATCTTTTCACTCCACCTGGCCGGGGTCTCATCAATTCTGGGTGCCATTAATTTTATTACCACCATCTTAAACATAAAACCCCCATCAGTTACCCAATATCAAACACCACTGTTTGTTTGATCAGTTCTTATTACAGCCGTACTTCTTCTCCTCTCTTTACCAGTCCTGGCAGCAGGGATTACTATACTCTTAACTGACCGAAACCTAAATACAACATTCTTTGACCCAGCAGGCGGGGGTGACCCAATTCTCTACCAGCACCTGTTTTGATTCTTTGGTCACCCAGAAGTCTATATTCTTATTCTACCGGGGTTTGGCATAATCTCTCATGTGGTCGCTCATTACTCAGGCAAAAAAGAGCCGTTTGGCTATATGGGCATGGTCTGGGCTATAATGTCTATTGG????????????????????????????????????CAGACTTCACCTCTCAGTGGCTGACTTGCTTTTTGTGTTCACCCTTCCGTTTTGGTCTGTGGATGCCGTCATTGGTTGGTACTTCAAGGAATTCTTGTGCAAAGCCGTCCATGTCATCTACACGGTCAACCTCTACGGTAGCGTCTTGATCTTGGCTTTTATCAGCCTGGATCGGTACCTAGCGATTGTTCATGCCACCAACAGCCAGGGATCCAGAAAACTGTTGGCTGAGAAAATAGTGTATGCTGGAGTCTGGCTTCCCGCTCTTCTGTTGACTGTGCCCGACGTGGTGTTTGCCCGCGTTGACGGGTTTATTTGTGACCGTGTCTACCCACCCGAAAACCGGGACACCTGGACCATTGGATTCCGTTTCCTCCACATCATGGTTGGTCTTCTCTTGCCAGGACTTATCATCCTCATCTGCTACTGTGTCATCATTTCAAAGCTGTCACATTCAAAAGGCCACCAGAAACGCAAGGCCCTGAAGACCACTGTCATTCTCATCGTGGCCTTCTTTGCCTGCTGGTTGCCATACTACATCTGCCTTACCATAGATACTTTTGGTAAGCTTGGGATCATCAAGCTTGATTGTGACATGGACAACACCATCCATAAGTGGATTTCTATTACAGAAGCCTTG?????????????????????????????????????????TACTATTATAGCGGACCGATTTATGTCCTCTATTGAAGTCATTACGTCCCAAGAGAAGGAAATAACCATCAGGAAACCCAATGGTGAAACCACAAAGGCAACAGTAAGGATATGGAATGAGACTGTCTCTAACTTGACCCTCATGGCCCTTGGTTCGTCGGCTCCTGAAATTCTTCTGTCTGTGATTGAGGTCTGTGGACATGGCTTTCAGGCGGGGGACCTTGGTCCAAGTACCATTGTAGGYAGCGCTGCGTTTAACATGTTTATCATCATTGCTCTCTGTGTCTACGTTGTTCCTGACGGGGAAACAAGAAGGATAAAGCATCTTCGAGTCTTCTTCGTCACTGCAGCATGGAGCGTTTTTGCCTACACTTGGCTCTACATGATCTTGTCCTTTTTTTCACCTGGTATTGTTGAAGTCTGGGAAAGTTTACTGACTTTATTCTTCTTTCCCATTTGCGTGGTGTTTGCTTGGGTGGCAGACCGGAGGCTGTTGTTTTACAAGTACGTATACAAAAGGTACCGTGCCGGAAAACAAAGAGGCATGATCATCGAAACAGAAGGCGATAGGCCATCATCCAAAGCAGACATTGAGATGGATGGGAAGGCTCTGAACTCCCACACCGAAAACTTTCTTGACGGCTCTGTTTTGGAAATTGACAAAGATCAAGATGATGATGAAGCCAGGCGAGACATGGCCAGGATCTTAAAAGAGTTGAAGCAAAAACACCCCGAAAAAGAAATGGAACAGTTAATTGAGCTGGCAAACTATCAAGTGTTGAGTCAGCAGCAAAAAAGCAGGGCATTTTATCGCATCCAAGCCACCCGTCTGATGACTGGTGCCGGGAATATATTAAAGAGGCATGCCGCCGACCAAGCAAGGAAAGCAGTCAGCATGCATGAGGTTAACACTGAAGCTATAGAAAATGATCCTATCAGCAAGGTTTTCTTTGAGCAGTCAACCTATCAATGCCTAGAGAACTGTGGGACTGTTGCGCTAACAATTGTTCGGAGAGGGGGAGATTTGACCAACACGGTGTTTGTAGATTTTAGAACAGAAGACGGCACTGCCAATGCCGGCTCAGATTATGAATTTACCGAAGGGACTGTAGTTTTCAAACCTGGAGAGACCCAGAAGGAGATCAGAGTAGGCATTATAGATGATGATATCTTTGAAGAAGACGAAAACTTCCTGGTCCACCTCAGCAATGTCCGAGCCAACTCTGAAACAGCGAGCCCAGAATCGAATCACGTGACGGCTCTTGCATGTCTTGGGCAAACCTCTACAGCCACAGTTACCATCATAAGAGGTCCAGCCTGCCCAGTGACTTTAACGGCCGCGGTACCCTAACCGTGCAAAGGTAGCGCAATCACTTGTTCCTTAAATAGGGACTAGTATGAACGGCATCACGAGGGTTATTCTGTCTCCCCCTTTTAATCAGTGAAACTGACCTCCCCGTGAAGAGGCGGGGATAAAAATATAAGACGAGAAGACCCCATGGAGCTTTAAACTTTTGGTTGGGGTGACCGCGGAGCAAAACACAACCTCCACGATGAAAACAAACAACAAGATCAACGAACCAAGTTACCCTGGGGATAACAGCGCAAAGAGCCCCTATCGACAAGTGGGTTTACGACCTCGATGTTGGATCAGGGTACCCAGGTGGTGCAACCGCTACTAAAGGTTCGTTTGTTCAACGATTAA
Metaphrynella_pollicaris   		AGGACAGTCAAAGCCACAACTGGACGTCAGATCTTTCAGCCACTCCATGCTCTCAGAAATGCGGAGAAAGCCTTGCTGCCAGGGTACCATCCTTTTGAATGGAAGCCTCCTTTGAAAAATGTTTCCAGCATTACAGATGTTGGCATTATGGATGGCCTTTCAGGTCTGAATCGTTCCATAGATGAATACCCTGTTGAAGTGATTTCCAAAAGGTTTAGGTATGATGCAGCTTTAGTGTCTACTCTGAAAGACATGGAAGAAGACATCCTTGAAGGCATAAAAACACAAGACTTGGAGGAGTACCTAAGTGGTCCCTTCACTGTGGTGATCAAAGAATCTTGTGATGGGATGGGAGATGTCAGTGAGAAGCATGGCTGTGGTCCAGCAGTCCCTGAAAAAGCAGTCCGTTTCTCGTTTACGATCATGACCATCTCTGTTCCCAGCAACAATGCCTCTGTTCGAATTTTTGAAGAGAGCAAACCAAATTCTGAACTCTGCTGCAAACCCTTGTGTTTGATGCTTGCCGATGAATCCGATCATGAGACTCTAACMGCCATCTTGAACCCTCTGATAGCTGAAAGAGAAGCTATGAAATCCAGTGAGCTCCTACTGGAAATTGGTGGAATTCTCCGAAATTTCAAATTTGTCTTTCGTGGAACGGGTTATGATGAGAAGCTTGTTAGGGAAGTGGAAGGACTTGAAGCCTCCGGTTCTGTTTACATTTGTACCATGTGTGACGCTACACGACTGGAAGCTTCCCAGAATTTAGTCTTTCATTCTATCACTAGAAGTCACTCTGAGAACTTGCAGCGCTATGAGACATGGAGGGCCAATCCCTACAACGAATCAGTTGATGAACTTCGTGATAGAGTAAAAGGTGTTTCAGCAAAGCCCTTCATTGAAACCCTACCATCCATCGATGCATTACATTGTGATATTGGAAATGCAGCAGAATTTTTTAGAATATTCCAACTAGAAATTGGAGAGGTCTACAAGAAAGAAAATGCAACAAAAGAAGAGCGTAAGAAATGGCAAAATATACTGGACAAACATCTCAGAAAGAAGATGAACCTTAAACCAATTATGAGGATGAATGGAAACTTTGCACGGAAACTTATGACCAAGGAGACAGTAGATGCAGTCTGTGAATTAGTACATTGCGAAGAACGACAAGCAGCACTTAAGGAACTTATGGACTTGTATCTCCAAATGAAACCAGTATGGCGCTCTTCATGCCCAGCCAAAGAGTGCCCAGACCTGCTGTGCCAATATAGTTACCACTCTCAACGTTTTGCCGAACTTTTGTCCACCAAGTTCAAGTACAGATACAAGGGCAAGATTACCAACTATTTCCACAAAACCTTAGCCCATGTTCCAGAAATTATTGAACGTGATGGTTCTATCGGAGCTTGGGCAAGTGAAGGCAACGAGTCTGGCAACAAATTATTCAGGCGCTTCCGGAAGATGAATGCACGGCAGTCCAAAATCTACGAGATGGAAGATGTTTTGAAGCACTTCCTGGTCCACCTGAAAAACAACGAGTTGAAACTTCAACCTACTACTTTCACTAATGATTCTTGTTACCTGCCTCCATTGAGGCATCCAGCCTTGACCAGCTTCTCGAATTACCTTATTCATGGAGGAAGGACCCCAAACAATGAATTGTCTCCAAAACTGTACATCATGTCTAAGGATTCATCAGTCAAAAAGATACTTCGCTGTTTAGAAAAAGACCTAGTGGGTGATGTTCCAGAAGCAAGGTATGGTCATTCCATGAATGTTGTTCACTGCAGAGGCAAAAATGCTGTGGTACTATTTGGGGGAAGGTCATTTTTACCAATAAACCAAAGGACTACAGAAAAATGGAACAGTGTTGTTGACTGCCAGCCGGTGGTCTATCTTATCGATCTTCAGTTTGGCTGTTCCAGCATGTATGCAATAAAAGAGATTCAAGACAGGTTGTCGTTTCATGTTTCGATATCAAATAATGATGTAGTCTACATTATGGGTGGTCATACGCTTGAAAGCAACATAAGGTCACCCAACATTTACAGGATTAAAGTAGACCTCCCACTTGGAAGTCCAAACGTAACTTGTACTATTCTGCAAGGCCCCTTATCCATCTCAAGTGCTATTGTGACTCATACCAGCTCTACTGAGTTCCTGATTGTTGGTGGATATGAATCTGACAACCAAAAAAGGATGACTTGTAACAAAGTTTTCCTAAATAATGACTCAATTGACATTAAAGAGGTAGAAACACCTGAATGGACAGGAGACATCAAGCATAGTAAGACTTGGTTCGGTGCTGATATGGGTCAGGGAGTTGTACTCTTGGGAATTCCAGGAGATAATAARAACCAAAATTCAGATAGCAGCTTCTTTTTCTACATACTCAACCTTGGCCAAGAAGAAGACTTGATGCAGTCGTGCAGTCAAGGATCTCTGGATGAACAGGAAGACTCCATGCCGTTGGAAGACTCAGAAGAGTTATTCTTTGGTGGTTACAATGAAGATGATGAGGAGGATGAGTCGGGGACAGGTTATTGGATCCAATGCTGTGCTGGCTGTGAGCTGGATGTAAACACTTGGGTCCCGTATTACTCCACCGAGCTCATCAAGCCGATTTCATACTTCAGTTGCATGAAAGCTGCCCCAATGAAAGAAGCCAATGTCAGAGGAAAAAGTGGCCTGGCTTATCCGGGTCTTCGGACCCACGGTACTCTGGAGAACATAGGTGGGCCGATAGGTGGTTCAAGAGGAGGTCTTCCATCCCTGACAGATACCTTTGAGCACGTTATAGAGGAACTCCTGGAAGAGGAACAGAACATAAGGCAAAGTGAAGAGAACAAGGACGACATGTATTCTAGAGTTATGCTGAGCACCCAAGTACCTTTGGAGCCACCTGTGCTTTTTGTCCTTGAGGACTACAAAAGCTACCTGGATGCTGCAAACATGTCCATGAGGGTGAGGCGCCACTCTGACCCCGCTCGACGTGGGGAACTGAGCGTCTGTGACAGTATTAGCGAATGGGTAACTGCGGCAGACAAGAAAACTGCGGTGGACATGGCGGGGCAAACAGTTACCGTTCTCGAAAAAGTCCCAGTACCCAAAGGTCAACTGAAACAATATTTCTATGAGACCAAATGCAATCCTATGGGCTACATGAAGGAAGGTTGCAGGGGCATTGACAAAAGGTACTGGAACTCGCAATGCCGAACTACCCAGTCTTATGTGCGTGCGCTCACCATGGATAGCAAAAAAAAAGTTGGCTGGCGATTTATAAGGATAGACACTACTTGTGTATGTCCGCTTTGGCCAGAGGATGGTTCTCCTTGTGGAGAAGCTTCGGGCAGAGGAACTTGCCAAGATGTGGTTGTCTCCAACGCCTCGGTGGGCGCCCAGTTCCCGTTTTCCGGTATTGATGACAGAGAAAACTGGCCGGTGGTCTTCTATAACAGGACCTGCCAGTGTCAGGGCAACTTCATGGGCTATAATTGTGGCGAGTGCAGGTTTGGCTACAGAGGTTCAAACTGCACAGAGAGGCGTACGATGGTTCGGAGGGAGCTCTTCAGGTTGACAACAGCAGAGAAGGACAAGTTCATTGCCTATCTCAACTTGGCCAAGCGCACCACCAGCCAGGAGTTTGTCATTGCTACGGGCACGTACGAGCAGATGAACAATGGCTCGGACCCCCTCTTTGCCGATATCAACATTTATGACCTCTTCGTGTGGCTGCATTACTACGCCTCCAGGGATGCTTTCCTTGAAGGGGACGCTGTGTGGGAAAACATAGACTTTGCTCATGAGGCCCCCGGCTTTGCCCCTTGGCACAGGTTCTTTTTACTGCTTTGGGAACGTGAAATTCAAAAGGTGGCAGGGGATGAGGACTTCACTATTCCCATAATTACCCGCTGACTCTTTTCAACCAACCACAAAGACATTGGAACTCTATATCTTATTTTTGGCGCCTGAGCCGGAATAGTAGGCACAGCCCTAAGCCTCTTAATTCGTGCTGAACTTAGCCAACCAGGAACCCTCCTTGGTGATGACCAAATTTATAATGTTATTGTTACTGCCCACGCCTTCGTAATAATTTTTTTTATGGTTATACCAATCATAATTGGAGGTTTTGGAAACTGATTAGTTCCCTTAATAATTGGAGCCCCCGACATAGCCTTCCCGCGTATAAATAATATGAGCTTCTGACTACTCCCCCCCTCATTTTTGCTTCTTTTAGCATCCTCAGCCGTAGAGGCTGGGGCTGGAACGGGCTGAACAGTCTACCCGCCCCTGGCCGGAAATCTTGCCCATGCTGGACCATCTGTAGACCTCACCATTTTTTCTCTTCACTTAGCGGGGATCTCATCTATTCTAGGCGCCATCAATTTTATTACTACTATTTTAAATATAAAACCCGTATCAATAACCCAGTATCAAACACCCCTATTCGTTTGATCAGTACTTATTACAGCCGTACTTCTTCTTCTTTCTCTTCCAGTCCTAGCAGCAGGCATTACCATACTACTAACTGACCGAAATTTAAATACAACATTCTTTGACCCCGCTGGTGGAGGTGACCCCATTCTTTACCAACACCTATTTTGATTCTTTGGCCACCCAGAGGTCTATATTCTTATTCTCCCAGGATTTGGCATAATCTCCCACGTAGTTGCTCACTACTCAAGCAAAAAAGAGCCATTTGGCTACATAGG??????????????????????????????????????????????????????????AAGTACAGACTTCACCTCTCAGTGGCTGACTTGCTTTTTGTGTTCACCCTTCCGTTTTGGTCTGTGGATGCCGTCATTGGTTGGTACTTCAAGGAATTCTTGTGCAAAGCCGTCCATGTCATCTACACGGTCAACCTCTACGGTAGCGTCTTGATCTTGGCTTTTATCAGCCTGGATCGGTACCTAGCAATTGTTCATGCCACCAACAGCCAGGGGTCCAGAAAACTGTTGGCTGAGAAAATAGTGTATGCTGGAGTCTGGCTTCCCGCTCTTCTGTTGACTGTGCCCGACGTGGTGTTTGCCCGTGTTGACGGGTTTATTTGTGACCGTGTCTACCCACCCGAAAACCGGGATACCTGGACAATTGGATTCCGTTTCCTCCACATCATGGTTGGTCTTCTCTTGCCAGGACTTATCATCCTCATCTGCTACTGTGTCATCATTTCAAAGCTGTCACATTCAAAAGGCCACCAGAAACGCAAGGCCCTGAAGACCACTGTCATTCTCATCGTGGCCTTCTTTGCCTGCTGGTTRCCATACTACATCTGTCTTACCATAGATACTTTTGGTAAGCTTGGGATCATCAAGCTTGATTGTGACATGGACAACACCATCCACAAGGGGATTTCTATTACAGAAGCCTTGGCTTTTTTCCACTGTTGCCT?????????????CTAGGGGTATCTATTATAGCTGATCGATTCATGTCCTCTATTGAAGTCATTACGTCCCAAGAGAAGGAAATAACCATCAAGAAACCCAATGGTGAAACCACAAAGACAACAGTAAGGATATGGAATGAGACTGTCTCTAACTTGACCCTCATGGCCCTTGGTTCGTCTGCTCCTGAAATTCTTCTGTCTGTGATTGAAGTCTGCGGACATGGCTTTGAGGCGGGGGACCTTGGTCCAAGTACCATTGTAGGCAGCGCTGCGTTTAACATGTTTATCATCATTGCTCTCTGTGTCTATGTTGTCCCTGACGGGGAAATAAGGAAGATAAAGCATCTTCGAGTCTTCTTCGTCACTGCAGCATGGAGCATTTTTGCCTACACTTGGCTCTACATGATCTTGTCCTTTTTTTCACCTGGTGTTGTTGAAGTCTGGGAAAGTTTACTGACTTTTTTCTTCTTTCCCATTTGCGTTGTGTTTGCTTGGGTGGCAGACCGGAGGCTGTTGTTTTACAAGTATGTATACAAAAGGTACCGTGCTGGGAAACAAAGAGGCATGATCATTGAAACAGAAGGCGATAGGCCATCCTCCAAAGCAGACATTGAGATGGATGGGAAGGCTCTGAACTCCCACGCCGAAAACTTTCTTGACGGCTCAGTTTTGGAAGTTGACAAAGATCAAGATGATGATGAAGCCAGGCGAGACATGGCCAGGATCTTAAAAGAGTTGAAGCAAAAACACCCCGAAAAAGAAATGGAACAGTTAATTGAGCTGGCAAACTATCAAGTCCTGAGTCAGCAGCAAAAAAGCAGAGCATTTTATCGCATCCAAGCCACCCGTCTGATGACTGGTGCCGGGAATATATTAAAGAGGCATGCCGCCGATCAAGCAAGGAAAGCAGTCAGCATGCATGAGGTTAACACTGAAGCTATAGAAAATGATCCTATCAGCAAGGTTTTCTTTGAGCAGTCAACCTATCAATGCCTAGAGAATTGTGGGACTGTTGCGCTAACAGTTGTTCGGAGAGGGGGAGATTTGACCAACACAGTGTTTGTAGATTTTAGAACAGAAGATGGCACTGCCAATGCCGGCTCAGATTATGAATTTACCGAAGGGACTGTAGTTTTCAAACCCGGAGAGACCCAGAAGGAGATTAGAGTAGGCATCATAGATGATGATATCTTTGAAGAAGACGAAAACTTCCTGGTCCACCTCAGCAATGTCCGAGCCAACTCTGAAACAGTGAGCCCAGAATCGAATCACGTGACAGCGCTCGCATGTCTTGGGCAAACACCTACAGCCACAGTTACCATCATAAGAGGTCCAGCCTGCCCAGTGACTTTAACGGCCGCGGTACCCTAACCGTGCGAAGGTAGCACAATCACTTGTTCTTTAAATAAGGACTAGTATGAACGGCATCACGAGGGTTATGCTGTCTCCCCCTTTTAATCAGTGAAACTGACCTCCCCGTGAAGAGGCGGGGATAAAATTATAAGACGAGAAGACCCCATGGAGCTTTAAACTTTTGGTTGGGGTGACCACGGAGTAAAACAAAACCTCCACGATGAAACAAATCAACAAGATCAACGAACCAAGTTACCCTGGGGATAACAGCGCAAAGAGCCCCTATCGACAAGTGGGTTTACGACCTCGATGTTGGATCAGGGTATCCCAGTGGTGCAACCGCTACTAAAGGTTCGTTTGTTCAACGATTAA
Chaperina_fusca            		AGGACAGTCAAAGCCACGACTGGTCGTCAGATCTTTCAGCCACTCCATGCACTCAGAAATGCAGAGAAGGCCTTGCTGCCTGGGTACCATCCTTTTGAATGGAAGCCTCCCTTGAAAAATGTTTCCAGCAGTACAGATGTTGGCATGATTGATGGCCTTTCAGGTCTGAGTCGCTCTGTGGATGAATACCCTGTTGAAGTGATCTCCAAAAGGTTTAGGTATGATGCAGCTTTAGTGTCTACTTTGAAAGACATGGAAGAAGATATTCTTGAAGGCCTAAAATCACAAGACTTGGAGGAATACCTTAATGGTCCATTCACTGTGGTGGTCAAAGAATCTTGTGATGGGATGGGAGACGTCAGCGAGAAGCATGGCAGTGGTCCGCCAGTGCCCGAGAAAGCAGTACGATTCTCATTTACGATCATGAACATCACTGTTCCCAGCAACAATGCCTCTGTTCGAATTTTTGAAGAGAGCAAACCAAACTCCGAACTTTGCTGCAAACCCCTCTGTTTAATGCTTGCCGATGAATCAGACCATGAGACTCTAACATCCATCTTGAACCCTCTAATGGAAGAAAGAGAAGCTATGAAATCCAGTGATCTCATACTGGAAATTGGTGGAATTCTCAGAAATTTTAAATTTGTCTTTCGTGGAACTGGCTATGATGAGAAGCTCGTTAGGGAAGTAGAAGGACTCGAAGCTTCCGGTTCTGTTTACATTTGTACCCTTTGTGATGCTACGCGTCAGGAAGCTTCCCAGAATTTAGTCTTCCATTCTATAACTCGAAGCCACTCTGAGAACTTGCAGCGCTACGAGACATGGAGATCCAATCCCTACCATGAATCAGTTGACGAGCTTCGTGATCGAGTAAAAGGTGTTTCAGCAAAGCCCTTTATTGAAACCCTACCATCCATTGATGCGTTACACTGTGACATTGGAAATGCAGCTGAATTTTATAGAATATTCCAGCTAGAAATAGGAGAGGTCTATAAGAAACCAAATTCAACAAAAGAGGAGCGAAAGAAATGGCAAAATATATTGGACAAACATATTAGAAAGAAGATGAACCTCAAACCAATTATGAGAATGAATGGAAACTTTGCACGGAAGCTTATGACCAAGGAGACGGTAGATGCAGTCTGTGAATTAGTACCTTGTCAAGAAAGACAAGCAGCACTTAAAGAACTTATGGACATTTATTTAAAAATGAAACCAGTATGGCGCTCTTCTTGCCCAGCCAAAGAGTGTCCAGAGTTACTGTGCCAATATAGTTACCACTCGCAACGTTTTGCAGAACTTTTGTCCACCAAGTTCAAGTACAGATATGACGGCAAAATTACCAACTACTTCCATAAAACCCTCGCCCATGTTCCAGAGATCATTGAACGCGATGGCTCCATCGGAGCTTGGGCCAGTGAAGGCAACGAGTCTGGAAACAAGCTATTCAGGCGCTTCCGAAAGATGAATGCTCGGCAATCTAAAGTCTATGAGATGGAAGATGTTTTGAAGCACTTCTTGGTCCACCTGAAAAACAACGAGTTGAAACTTCGACCCATTACTTTCACTAATGACTCTTGCTACTTGCCTCCGTTGAGGCATCCGGCCTTGACCAGCTTCTCGAACTACTTAATACATGGTGGAAGGACCCCAAACAATGAATTGTCTCAAAAACTGTACATCATGTCTATGGATTCATTGGTCAAGAAGATACTTCGTTGTTTAGAAAAGGACTTAGTGGGTGATGTTCCGGAAGCAAGGTACGGTCATTCCATGAATGTCGTTCACTGCAGAGGCAAAAACGCTGTGGTACTATTTGGAGGAAGGTCATTTTTACCAATGAATCAAAGGACTACAGAAAAATGGAACAGCGTTGTTGACTGCCAGCCGATGGTCTATCTTATCGACCTCCAGTTTGGCTGTTCTAGCGTTTATACCATAAAGGAAATTCAAGATGGGCTTTCGTTTCACGTTTCAGTATCAAGTAATGACACAGTCTACATTATGGGTGGCCATACACTCGAAAGCAACCTAAGGCCACCAAACATCTACAAGGTAAAAGTAGACCTACCACTCGGAAGTCCAAACATAACTTGTACCATTCTACAAGGCCACTTATCTGTCTCGAGCGCTATCGTGACTCGCATCAACCCTGATGAGTTCCTGATCGTTGGCGGATATGAATCTGACTGCCATAAAAGGTTGACTTGTAACAAAGTGTTCATAAATAATGACTCTATTGACATCCAAGAGATAGAGAAACCTGATTGGACAGGAGACATCAGACATAGTAAGACTTGGTTTGGTGCCGATATGGGTCTTGGAGTTGTGCTTTTGGGAATTCCAGGAGACAACAAGAACCAAAGTTCAGATAGCAGCTTCTTTTTCTACATTCTCAACCTTGGCCAAGAGGAAGACTTGATGCAGTCATGCAGTCAAGGGTCTCTGGATGAACAGGAAGACTCCATGCCGATGGAAGACTCGGAAGAGTTCCTCTTCGATGGATACAATGAAGATGATGAGGAGGATGAGTCAGAGACTGGTTACTGGATCACGTGTTGTGCTGACTGTGAGATGGATGTAAACACCTGGGTCCCATACTACTCTACGGAGCTCAACAAACCGATTTCATACTTAAGTTGCATGAAAGCTGCTCCAATGAAAGAAGCCAATGTCAGAGGACAGAGTGGCCTGGCTTATCCGGGTCTTCGGACCCACGGTACTCTGGAGAACATAGGTGGGCCCATAGGTGGTTCAAGAGGAGGTCTTCCATCCCTGTCAGATACATTTGAGCATGTTATAGAGGAACTCCTAGAAGAGGAACAGACCATAAGGCAGAGTGAAGAAAACAAGGACGACTTGTATTCTAGAGTTATGCTGAGCACTCAAGTGCCTTTGGAGCCACCTTTGCTTTTTCTCCTTGAGGAGTACAAAAACTACCTGGATGCTGCAAACATGTCCATGAGGGTGAGGCGCCACTCTGACCCTGCCCGACGCGGGGAACTGAGCGTCTGTGACAGTATTAGTGAATGGGTGACTGCGGCCGACAAGAAAACTGCAGTGGACATGGCGGGGCAAACAGTTACTGTTCTCGAAAAAGTCCCAGTACCCAAAGGTCAACTGAAACAATATTTCTATGAGACCAAATGCAATCCTATGGGCTACATGAAGGAAGGTTGTAGGGGCATTGACAAAAGGTACTGGAACTCGCAATGCCGAACTACCCAGTCTTATGTGCGTGCGCTCACCATGGATAGCAAAAAAAAAGTTGGCTGGCGCTTTATAAGGATAGACACTACTTGTGTATGTGCGCTTTGGCCGGCAGACGGTTCTCCTTGTGGAGAAGCTTCAGGCAGAGGAACTTGCCAAGATGTCATCATCTCCAACTCCCCGGTGGGTTCCCAGTTCCCTTTCTCAGGCATAGACGACCGGGAAAACTGGCCCGTTGTCTTCTACAATAGGACCTGCCGATGCCAGGGCAACTTTATGGGCTACAATTGTGGTGAGTGCAAGTTTGGCTACAGAGGCCCAAACTGCACAGAAAGGGTCACCGTAATTAGGAAGGAGATCAGGACACTGAACACGACAGAGAAAGAGAAGTTCATTGCCTATCTCAACCTAGCCAAGCACACCACCAGCCAGGACTTTGTCATTGCCACGGGCACCTATGAGCAGATGAACAATGGATCGGACCCTCTCTTTGCTGATCTCAACGTCTATGACCTGTTTGTGTGGCTGCATTACTATGCTTCCAGGGATGCTTTCCTTGAAGGAGAAGCAGTGTGGGAGAACATAGACTTTGCCCATGAGGCTCCTGGCTTCGCCCCTTGGCACAGGTTCTTCTTGCTGCTTTGGGAACGTGAAATCCAAAAGATGGCCGGGGATGAAGACTTCACCATTCCCATAATCACCCGCTGACTATTTTCAACAAACCACAAAGACATCGGCACCCTTTATTTAATCTTTGGTGCCTGAGCCGGCATAGTCGGAACTGCTCTTAGCTTGCTAATTCGCGCAGAACTGAGCCAACCTGGAGCCCTCCTTGGAAATGACCAAATCTACAATGTAATCGTAACAGCCCATGCTTTCGTTATAATTTTCTTCATAGTTATACCAATGATAATCGGCGGGTTTGGAAATTGACTTGTTCCTTTAATAATCGGAGCCCCAGATATGGCATTCCCACGAATAAATAATATAAGCTTCTGATTGCTACCGCCATCATTTCTCCTACTGCTAGCCTCCTCTGCAGTGGAGGCCGGGGCCGGAACTGGCTGAACCGTTTACCCACCCCTAGCAGGCAACCTTGCCCACGCAGGACCCTCCGTAGACCTAACAATCTTTTCATTACACCTAGCTGGAGTTTCTTCTATTCTCGGGGCCATTAATTTTATCACTACAATTCTAAATATAAAACCACCATCCACCACTCAATATCAAACCCCATTATTTGTATGATCAGTGCTCATCACTGCAGTACTACTTTTACTATCACTTCCGGTCCTAGCCGCTGGAATTACCATACTTTTAACAGATCGAAACCTAAATACAACCTTTTTTGACCCAACCGGAGGAGGAGACCCAATCCTGTACCAACACCTATTTTGATTCTTCGGTCACCCAGAAGTATATATTCTTATCCTACCGGGCTTCGGCATTATTTCCCACGTTGTTGCCTTCTACTCAAACAAAAAAGAGCCTTTCGGCTACATGGGAATAGTCTGGGCCATGATATCAATT??????????????????????????????GATAAGTACAGACTTCACCTCTCAGTGGCCGACCTACTCTTTGTTTTCACCCTTCCGTTTTGGTCTGTGGATGCTGCCATTGGTTGGTACTTCAAGGAATTTTTATGCAAAGCTGTCCACGTCATCTACACGGTCAACCTCTACGGCAGCGTCTTGATCTTGGCTTTCATCAGCCTGGATCGGTACTTGGCCATTGTCCATGCCACTAACAGCCAGGGGTCCAGAAAACTGTTGGCTGAGAAAATAGTGTATGCTGGAGTCTGGCTTCCAGCTATTCTCTTGACTGTGCCCGACTTAGTGTTTGCCCAGGTGGATGGCTTTATTTGTGACCGTATCTACCCGCTGGATAATCGGGTGGAATGGACAATCGGATTCCGTTTCCTCCACATCATGGTTGGTCTTCTCTTGCCTGGACTTATTATCCTCATCTGCTACTGTGTCATCATTTCAAAGTTGTCCCACTCAAAAGGCCACCAGAAACGTAAGGCCCTGAAGACCACTGTCATTCTTATTGTGGCTTTCTTTGCCTGTTGGCTGCCCTACTACATCTGTCTTACCATAGAAACATTTGGTATGCTTAACATCATCAGGCTTGATTGTGATATGGATAATACTATCCACAAGTGGATTTCTATAACTGAAGCTTTGGCTTTTTTCCACTGTTGCCTA????????????CTCGGAGTATCCATAATAGCTGATCGATTCATGTCTTCTATTGAAGTCATTACATCCCAAGAGAAGGAAATAACCATCAAGAAGTCAAATGGTGAAACCACAAAGACGACAGTAAGGATATGGAACGAGACTGTTTCTAACTTGACCCTTATGGCTCTTGGTTCTTCTGCTCCTGAAATTCTTCTGTCCGTGATTGAAGTCTGTGGACATGGCTTTGAGGCAGGGGACCTTGGTCCAAGTACCATTGTAGGCAGTGCTGCATTTAACATGTTTATCATTATTGCTCTCTGTGTCTATGTTGTTCCTGATGGGGAAATAAGGAAGATCAAACATCTCAGAGTCTTCTTTGTCACTGCAGCATGGAGTATTTTTGCCTACACTTGGCTGTACATGATCATCTCCGTTTTCTCGCCCGGTGTCGTCGAGGTCTGGGAAAGTTTACTAACCTTTTTCTTCTTTCCAATTTGTGTCGTGTTTGCTTGGGTCGCAGACCGGAGGCTGTTGTTCTACAAGTATGTGTACAAAAGGTACCGCGCTGGAAAACAAAGAGGAATGATCATTGAAACAGAAGGCGATAGGCCATCATCCAAAGCAGACATCGAAATGGATGGCAAGGTTCTGAACTCCCACACAGAAAACTTCCTAGATGGCTCAGTTTTGGAAGTTGATAAGGACCAAGACGATGAAGAAGCCAGGAGGGATATGGCCAGGATCCTGAAAGAGTTGAAGCAAAAACACCCTGAAAAAGAAATGGAACAGTTAATTGAGCTAGCAAACTACCAAGTGCTGAGCCAGCAACAAAAAAGCAGAGCGTTTTATCGCATCCAAGCCACTCGTCTGATGACCGGTGCTGGGAATATATTAAAGAGGCATGCCGCAGATCAAGCAAGGAAGGCGGTCAGTATGCATGAGGTTAACACTGAAGCTGTAGAAAATGATCCCATCAGCAAGGTTTACTTTGAGCAGGCAACTTACCAGTGCCTAGAAAATTGTGGGACTGTTGCTCTAATAATTGTTCGGAAGGGAGGAGACTTGACCAACACAGTGTTTGTAGATTTTAGAACAGAAGATGGCACTGCCAATGCAGGCTCCGATTATGAATTTACCGAAGGGACTGTGATATTCAAACCTGGAGAGACCCAGAAGGAGATTAGAGTAGGCATTATCGATGATGATATCTTTGAAGAAGACGAAAACTTCCTGGTCCACCTCAGCAATGTTCGAGCCAACTCTGAAACAGTGAACCCCGAATCTAATCACGTGACGGCTCTAGCATGTCTTGGACAATCCTCCACAGCCACAGTTACTATCATGAGAAGTCCAGCCTGCCCAGTGATTTAAACGGCCGCGGTACCCTAACCGTGCAAAGGTAGCGCAATCACCTGTTCTTTAAATAAGGACTAGTATGAATGGCACCACGAGGGTTACACTGTCTCCCCCTTTTAATCAGTGAAACTGATCTTCCCGTGAAAAAGCGGGAATACACATATAAGACGAGAAGACCCCATGAAGCTTTAAATTTTCGGTTGGGGCAACCACGGAGAAAAACAAATCCTCCATGATGAAAAGAATCAACAAGATCAACGAACCAAGTTACTCTGGGGATAACAGCGCAAAGAGCCCATATCGACAAATAGGTTTACGACCTCGATGTTGGATCGGGGCATCCAAGTGGCGCAACCGCTACTAATGGTTCGTTTGTTCAACGATTAA
Kaloula_taprobanica      		AGGACAGTCAAAGCCACAACTGGTCGTCAGATCTTTCAGCCACTCCATGCTCTCAGAAATGCAGAGAAGGCCTTGCTGCCAGGGTACCATCCTTTTGAATGGAAGCCTCCTTTGAAAAATGTTTCCAGTAGTACAGATGTTGGCATCATGGATGGCCTTTCAGGTCTTAATCGTTATGTAGATGAATACCCTGTTGAAGTTATTTCCAAAAGGTTTAGGTATGATGCAGCTTTAGTGTCTACTCTGAAAGACATGGAAGAAGATATCCTTGAAGGCCTCAAATCACAAGACTTGGAGGAATACCTAAGTGGTCCCTTTACTGTGGTGATCAAAGAATCTTGTGATGGGATGGGAGATGTCAGTGAGAAGCATGGCAGTGGTCCAGCCGTCCCTGAAAAAGCAGTACGTTTCTCGTTTACGATTATGAACATCTCTGTTCCCAGCAACAATGCCTCTGTCCGAATATTTGAAGAGAGCAAACCAAATTCCGAACTTTGCTGCAAACCCCTGTGTTTAATGCTCGCTGATGAATCTGACCATGAGACTCTAACAGCCATCCTGAATCCTCTGATAGCTGAAAGAGAAGCTATGAAATCCAGTGAACTCCTACTGGAAATTGGTGGAATTCTCAGAAATTTTAAATTTGTCTTTCGTGGAACAGGTTATGATGAGAAGCTTGTTAGGGAAGTGGAAGGACTTGAAGCTTCAGGTTCTATTTACATTTGTACCCTGTGTGATGCTACACGACTGGAAGCTTCCCAGAATTTAGTCTTCCATTCTATCACCAGAAGCCACTCTGAGAACTTGCAGCGCTATGAGACATGGAGAGCTAATCCCTACCATGAATCAGTTGACGAACTGCGTGATAGAGTAAAAGGTGTTTCAGCTAAGCCCTTTATTGAAACCCTACCATCCATCGATGCCTTACACTGCGATATTGGAAATGCAGCTGAATTTTTTAGAATATTCCAACTAGAAATAGGAGAGGTCTACAAGAAAGCAAATGCAACAAAAGAAGAGCGAAAGAAATGGCAAAATATATTGGACAAACATCTTAGAAAGAAGATGAACCTCAAACCAATTATGAGAATGAATGGAAACTTTGCACGGAAACTTATGACCAAGGAGACAGTAGATGCAGTCTGTGAATTAGTACATTGTGAAGAACGACAAGCAGCACTTAGGGAACTTATGGACCTGTATCTCCAAATGAAACCAGTATGGCGCTCTTCATGCCCAGCCAAAGAGTGCCCAGAACTCCTGTGCCAATATAGTTACCATTCCCAACGTTTTGCAGAGCTTTTGTCCACCAAGTTCAAGTACAGATATGAGGGCAAGATTACCAACTATTTCCACAAAACCCTAGCCCATGTTCCAGAGATCATTGAACGTGATGGTTCTATCGGAGCTTGGGCAAGTGAAGGCAACGAATCCGGCAACAAGTTATTCAGGCGCTTCCGGAAGATGAATGCTCGGCAGTCCAAAATCTATGAGATGGAAGATGTTTTGAAGCACTTCCTGGTCCACCTAAAAAACAATCAGTTGAAACTTCAACCCACTACTTTCACTAATGATTCTTGTTACCTGCCTCCGTTGAGGCATCCAGCCTTGACCAGCTTCTCGAACTACCTAATTCATGGAGGAAGGACCCCAAACAATGAATTGTCTCCAAAACTCTACATTATGTCTATGGATTCATCAGTCAAGAAGATACTTCGCTGTTTAGAAAAAGACTTAGTGGGTGATATTCCAGAAGCAAGGTATGGTCATTCCATGAATGTTGTTCACTGCAGAGGCAAAAATGCTGTGGTACTATTTGGGGGAAGGTCTTTTTTACCAATAAATCAAAGGACATCAGAAAAATGGAACAGTGTTGTTGATTGCCAGCCAGTGGTCTATCTTATCGATCTTCAGTTTGGCTGTTCCAACATGTATACAATAAAAGAAATTCAAGACGGGTTGTCGTTTCATGTTTCACTATCAAATAATGATGCAGTCTACATTATGGGTGGTCATACACTTGAAAGCAACATTAGGTCACCAAACATCTACAGGATTAAAGTAGACCTCCCACTTGGAAGTCCAAACATAACTTGTACCATTCTGCAAGGCCGCTTCTCTGTCTCGAGCGCTATTGTGACTCATACCAGCCCTACTGAGTTCCTGATTGTTGGCGGATATGAATCTGACAACCAAAAAAGGATGACTTGTAACAAAGTTTTCCTAAATAATGACGCAATTGACATTCAAGAGGTAGAGACACCTGAATGGACAGGAGACATCAAGCATAGTAAGACTTGGTTTGGTGCCGATATGGGTCATGGAGTTGTGCTCTTGGGAATTCCAGGAGACAACAAGAACCAAAATTCAGATAGCAGCTTCTTTTTCTACATGCTCAACCTTGGCCAAGAGGAAGACCTGATGCAGCCATGCAGTCAAGGATCTCTGGATGAACAGGAAGACTCCATGCCGTTGGAAGACTCAGAAGAGTTATTCTTTGGTGGATACAATGAAGATGATGAGGAGGATGAGTCGGAGACAGGTTACTGGATCCAATGTTGTGCTGGCTGTGAGCTGGATGTAAACACCTGGGTTCCGTATTATTCTACTGAGCTCAACAAGCCAATTTCATACTTAAGTTGCATGAAAGCTGCCCCAATGAAAGAAGCCAATGTCAGAGGACAAAGTGGCCTGGCTTATCCGGGTCTTCGGACCCACGGTACTCTGGAGAACATAGGTGGGCCGATAGGTGGTTCAAGAGGAGGTCTTCCATCCCTGACAGATACCTTTGAGCATGTTATAGAGGAACTCCTAGAAGAGGAACAGACCATAAGGCAGAGTGAAGAGAACAAGGACGACATGTATTCTAGAGTTATGCTGAGCACTCAAGTGCCTTTGGAGCCACCTTTGCTTTTTCTCCTTGAGGAGTACAAAAATTACCTGGATGCTGCAAACATGTCCATGAGGGTGAGGCGCCACTCTGACCCCGCTCGACGTGGGGAACTGAGCGTCTGTGACAGTATTAGTGAATGGGTAACCGCAGCAGACAAGAAAACTGCAGTGGACATGGCGGGACAAACAGTTACTGTTCTTGAAAAAGTCCCAGTACCCAAAGGTCAACTGAAACAATATTTCTATGAGACCAAATGCAATCCTATGGGCTACATGAAGGAAGGTTGCAGGGGCATTGACAAAAGGTACTGGAACTCGCAATGCCGAACTACCCAGTCTTATGTGCGTGCGCTTACCATGGATAGCAAAAAAAAAGTTGGCTGGCGATTTATAAGGATAGACACTACTTGTGTATGTCCGCTTTGGCCAGGAGATAGTTCTCCTTGTGGAGAAACTTCAGGCAGAGGAACTTGCCAAGACGTGGTGGTCTCCAACGCCCTGGTGGGTTCCCAGTTCCCGTTTTCCGGTGTAGATGACAGAGAAAACTGGCCCTTGGTCTTCTACAACAGGACCTGCCAATGTCAGGGCAACTTCATGGGCTATAATTGTGGCGAGTGCAAGTTTGGCTACAGAGGGTCAAACTGCACGGAAAGGCGCACAATGATCAGAAAGGAGCTCTTCAAGCTGACCACAGCAGAGAAAGACAAGTTCATTGCCTATCTCAACCTAGCCAAGCGCACCACCAGCCAGGAGTTTGTCATTGCTACTGGCACATACCAGCAGATGAACAACGGCTCAGACCCTCTCTTTGCTGATATCAACGTCTATGATCTCTTTGTGTGGCTGCATTACTACGCTTCCAGGGATGCTTTCCTTGAAGGGGAAGCTGTGTGGGAGAACATAGACTTTGCTCATGAGGCTCCTGGCTTTGCCCCTTGGCATAGGTTCTTTTTACTGCTTTGGGAACGCGAAATCCAAAAGATGGCAGGAGATGAAGACTTCACTATTCCCATAATCACCCGCTGACTATTTTCAACCAACCACAAAGACATTGGTACCCTCTACCTCATTTTCGGCGCATGGGCCGGTATAGTTGGGACAGCCCTGAGCTTGCTCATTCGTGCTGAACTCAGCCAGCCCGGGACCCTCTTAGGCGACGACCAGATTTACAATGTAATTGTCACCGCCCACGCCTTTGTAATAATTTTCTTTATAGTTATGCCAATCATGATTGGCGGATTTGGAAACTGATTAGTTCCACTAATAATTGGGGCCCCAGACATGGCATTTCCACGAATAAACAACATGAGTTTTTGACTCCTCCCCCCCTCCTTTCTTCTACTCCTAGCTTCCTCGGCCGTCGAAGCAGGAGCAGGCACAGGCTGAACCGTTTATCCCCCACTAGCCGGTAATTTAGCCCACGCCGGACCGTCAGTTGACTTGACCATTTTTTCTCTGCATTTGACAGGGGTATCTTCAATTCTAGGGGCAATTAATTTTATTACTACCATTTTAAATATAAAACCTCCGTCAGTGACCCAATATCAGACACCACTATTTGTTTGATCAGTCCTAATCACGGCTGTCCTTCTTCTACTCTCCCTTCCGGTCCTAGCAGCAGGGATTACCATACTGCTAACAGACCGCAACCTCAATACAACATTCTTTGATCCTGCCGGAGGAGGTGACCCAATTCTATATCAACACCTGTTCTGATTCTTTGGACACCCAGAAGTGTATATTCTAATTCTTCCTGGATTCGGAATCATTTCCCACGTAGTTGCCTACTACTCTAGTAAGAAAGAACCATTTGGTTACATGGGAATAGTTTGAGCCATAATATCAATCGGCCTCCTAGGCTTCTCCAGAACAATGACTGACAAGTACAGACTTCATCTCTCAGTGGCTGACTTGCTTTTTGTGTTCACCCTTCCGTTTTGGTCTGTGGATGCCGCCATTGGTTGGTACTTCAAGGAATTCTTGTGCAAAGCTGTTCATGTCATCTACACAGTCAACCTCTACGGTAGCGTCTTGATCTTGGCTTTTATCAGCCTGGATCGGTACTTGGCAATTGTCCATGCCACCAACAGCCAGGGTTCCAGAAAACTGTTGGCTGAGAAAATAGTTTATGCAGGGGTCTGGCTTCCCGCTATTCTGTTGACTGTGCCCGACTTGGTATTTGCTCGTGTAGATGGGTTTATTTGTGACCGTATCTACCCACCTGAGAACCGGGACACCTGGACAATTGGATTTCGTTTCCTCCACATCATGGTTGGTCTTCTCTTGCCAGGACTTATCATCCTCATCTGCTACTGTGTCATCATTTCAAAGCTTTCACACTCAAAAGGCCACCAGAAACGCAAGGCCCTGAAGACCACTGTCATCCTCATTGTGGCTTTTTTTGCCTGTTGGTTGCCATACTACATCTGTCTTACCATAGAGACTTTTGGTAAGCTTGAAATCATCAAGCTTGATTGTGAAATGGACAATACCATCCACAAGTGGATTTCTATTACAGAAGCCTTG????????????????????????????????????????????TATTATAGCTGATCGATTCATGTCCTCTATTGAAGTCATTACGTCCCAAGAGAAGGAAATAACTATCAAGAAACCCAATGGCGAAACCACAAAGACAACAGTAAGGATATGGAANGAGACTGTTTCTAACTTGACCCTTATGGCTCTTGGTTCGTCTGCTCCTGAAATTCTTCTGTCTGTGATTGAAGTCTGTGGACATGGCTTTGAGGCAGGGGACCTTGGTCCAAGTACTATTGTAGGCAGTGCTGCATTTAACATGTTTATCATCATTGCTCTCTGTGTCTATGTTGTTCCTGACGGAGAAATAAGGAAGATAAAGCATCTTAGAGTCTTCTTCGTCACTGCAGCATGGAGCATTTTTGCCTACACTTGGCTATACATGATCTTGTCATTTTTTTCACCTGGTGTTGTTGAAGTCTGGGAAAGTTTACTGACTTTCTTCTTCTTTCCCATTTGCGTTGTGTTTGCTTGGGTGGCAGACCGGAGGCTGTTGTTTTACAAGTATGTATACAAAAGGTACCGTGCCGGAAAGCAAAGAGGAATGATCATTGAAACAGAAGGTGATAGGCCATCATCCAAAGCAGACATTGAGATGGATGGGAAGGCACTGAACTCCCACACTGAAAACTTCCTTGACGGATCAGTTTTGGAAGTTGATAAAGACCAAGATGATGATGAAGCCAGGCGAGATATGGCCAGGATCTTGAAAGAGTTGAAGCAAAAACACCCTGAAAAAGAAATGGAACAGTTAATTGAGCTGGCAAACTATCAAGTCTTGAGTCAGCAGCAAAAAAGTAGAGCCTTTTATCGCATACAAGCCACCCGCCTCATGACCGGTGCCGGGAATATATTAAAGAGGCATGCCGCAGATCAAGCAAGAAAAGCAGTCAGCATGCATGAGGTTAACACTGAAGCTGTAGAAAATGATCCCATAAGCAAGGTTTACTTTGAGCAGTCAACATACCAATGCCTAGAGAATTGTGGGACTGTTGCTCTAACAATTGTCCGAAGAGGAGGAGATTTGACCAACACAGTGTTTGTAGATTTTAGAACAGAAGATGGCACTGCCAATGCAGGCTCAGATTATGAATTTACCGAAGGGACTGTAGTTTTCAAACCCGGAGAGACCCAGAAGGAGATTAGAGTAGGCATTATAGATGATGATATCTTTGAAGAAGATGAAAACTTCCTGGTCCACCTCAGCAATGTTCGCGTCAACTCTGAAACAGTGAACCCAGAATCTAATCACGTGACAGCTCTTGCATGTCTTGGACAGCCCTCCACAGCCAYAGTTACTATAATGAGAGGTCCAGCCTGCCCAGTGACTTAAACGGCCGCGGTACCCTAACCGTGCGAAGGTAGCGCAATCACTTGTTCTTTAAATGAGGACTAGTATGAACGGCATCACGAGGGTTATACTGTCTCCCCCATTCAATCAGTGAAACTGACCTCCCCGTGAAGAGGCGGGGATAAAATTATAAGACGAGAAGACCCCATGGAGCTTTAAACTTTCGGTTGGGGTGACCGCGGAGTAAAACAAAACCTCCACGATGAAAAGAATCAATAAGATCAACGAACCAAGTTACCCTGGGGATAACAGCGCAAAGAGCCCCTATCGACAAGTGGGTTTACGACCTCGATGTTGGATCAGGGTATCCCAGTGGTGCAGCCGCTACTAACGGTTCGTTTGTTCAACGATTAA
Microhyla_marmoratus       		CGAACAGTCAAAGCCACAACTGGCCGTCAGATCTTTCAGCCGCTCCATGCTCTCAGGAATGCTGAGAAGGCCTTGCTGCCAGGGTACCATCCTTTTGAATGGAAACCTCCTCTAAAAAATGTCTCCAGTATTACAGATGTTGGCATCATGGATGGTCTTTCAGGTCTGAATCGCAATGTGGATGAATACCCCGTTGAAGTGATTTCCAAAAGGTTTCGGTATGATGCAGCTTTAGTGTCTACTTTGAAAGACATGGAGGAAGATATCCTTGAAGGCCTAAAATCACACGATTTGGAGGAATATCTAAGTGGCCCTTTCACAGTGGTAATCAAAGAATCATGTGATGGGATGGGAGATGTCAGTGAGAAGCACGGCAACGGTCCGGCAGTGCCTGAGAAAGCGGTACGTTTCTCATTTACCATCATGAACATCTCTGTTTCCAGTAACAATAACTCTCTTCGCATCTTTGAAGAGAGCAAACCAAATTCCGAACTTTGCTGCAAACCCCTGTGTTTAATGCTTGCTGATGAATCCGACCATGAGACTCTAACGGCAATCTTGAACCCTCTCATAGCTGAAAGAGAAGCAATGAAATCCAGTGAGCTTGTACTGGAAATTGGCGGTATCCTCCGAAGTTTTAAATTCGTCTTCAGAGGAACGGGTTATGATGAGAAACTCATTAGGGAAGTTGAAGGACTTGAAGCTTCAGGCTCTGTTTATATTTGTACCCTATGTGATGCTACACGACTGGAAGCTTCCCAGAATTTAGTCTTCCATTCTATCACCAGAAACCACGTCGAGAACTTGCAGCGCTATGAGACATGGAGAGCTAATCCCTACCATGAATCCGCCGATGAGCTTCGGGATCGAGTAAAGGGAGTTTCAGCAAAGCCCTTCATCGAAACCTTACCATCCATCGATGCGTTACACTGCGATATTGGGAATGCAGCTGAATTTTATAGAATATTCACACTAGAAATAGGAGAGGTCTACAAAAAGCCAAATGCAACCAAAGAAGAGCGAAAGAAATGGCACAATATATTGGACAAACATCTCAGAAAGAAGATGAGCCTCAAACCTATCATGAGAATGAATGGAAACTTTGCACGGAAGCTCATGACCAAGGAGACAGTAGATGCTGTCTGTGAATTATTACATTGTGAAGAACGACAAGCAGCCCTTCAAGAACTAATGGACCTGTATCTCAAAATGAAACCAGTATGGCGCTCTTCATGCCCAGCCAAAGAGTGTCCAGAATTGCTGTGCCAATATAGTTACCACTCTCAACGTTTTGCAGAGCTATTGTCCACCAAGTTCAAGTACCGATATGAGGGCAAGATTACCAACTACTTCCACAAAACCCTCGCCCATGTTCCGGAGATCATTGAACGTGACGGTTCCATCGGAGCTTGGGCCAGTGAAGGCAACGAGTCCGGCAACAAGTTGTTCAGGCGGTTTCGTAAGATGAACGCTCGGCAGTCCAAAATCTATGAGATGGAAGATGTTTTGAAGCACTTCCTGCTCCACCTGAAAAACAACGAGCTGAAACTCAGACCCACCACTTTCTCTAATGATTCTTGTTACCTACCCCCGTTGAGGCATCCAGCCTTGACCAGCTTCTCGAACTACCTCATACATGGAGGAAGAACCCCAAATAACGATTTGTCTCAGAAGCTGTACATCATGTCTATGGATTCTTCGGTCAAGAAGATCCTTTGCTGTTTGGAGAAAGAATTAGTGGGCGATGTTCCTGACGCAAGGTATGGCCATTCCATGAATGTGGTTCACTGCAGAGGCAAAAATGCTGTGCTACTATTTGGAGGAAGATCGTTTTTACCCATGAATCAAAGGACTTCAGAGAAATGGAACAGCGTTGTTGACTGTCAGCCTATGGTCTACCTTATAGATCTACAGTTTGGCTGTGCCAGCATGTATACCGTGAAGGAAATTCAAGAGGGGCTTTCATTTCACGTTTCGGTATCAAGTCATGATACAGTCTATATTATGGGTGGTCATACTCTAGAGAGCAACATAAGGCCACCAAACATCTACATGGTTAAAGTAGACCTCCCACTTGGAAGTCCAAAGGTAACTTGTACCGTTCTTCAAGGCCACTTATCCGTCTCAAGCGCTATTGTGACTCATATCAGCCCCGATGAGTTCCTAATCGTTGGTGGATACGAATCTGATAACCAAAAAAGGATGACTTGTAACAAGGTTTTCATAAATCATGACTCTATTGACATCAGAGAGGTAGAGATGCCTGAATGGACAGGTGACATCAAGCACAGTAAGACTTGGTTTGGTGCAGATATGGGTCCTGGAGTTGTGCTCCTGGGAATTCCGGGAGACAACAAGAACCAAAATTCAGATAGCAGCTTCTTCTTCTACATACTGAACTTTGGCCAAGAGGAAGACTTGATGCAGTCATGCAGCCAAGGTTCTGTGGAGGAACAGGAAGACTCCATGCCATTGGAAGACTCAGAAGAGTTCCTCTTCGGTGGATACAATGAAGATGATGAGGAGGATGAAACGGAGACGGGTTACTGGATCAGATGTTGTGCTGCCTGTGAGCTGGATGTAAATACCTGGGTGCCCAATTACTCTACAGAACTCAACAAGCCAATTTCATACTTAAGTTGCATGAAAGCTGCCCCAATGAAGGAAGCCAATGTCAGAGGACAAAGTGGCCTGGCTTATCCGGATCTTCGGACCCAGGGTACTCTGGAGAATATAGATGGGCAGATAGGTGGTTCAAGAGGAGGTCTTCCATCACTGACAGATACCTTTGAGCAGGTTATAGAGGAACTCCTAGAAGAGGAACAGACCATAAGGCAGAGTGAAGAGAACAAGGACGACATGTATTCTAGAGTTATGCTGAGCACTCAAGTGCCTTTGGAGCCACCTTTGCTTTTTCTCCTTGAGGAGTACAAAAACTACTTGGATGCTGCAAACATGTCCATGAGGGTGAGGCGCCACTCTGACCCCGCTCGACGCGGGGAACTGAGCGTCTGTGACAGTATTAGCGAATGGGTGACTGCGGCCGACAAGAAAACTGCAGTGGACATGGCGGGGCAAACAGTTACTGTTCTCGAAAAAGTCCCAGTACCCAAAGGTCAACTGAAACAATATTTCTATGAGACCAAATGCAATCCTATGGGCTACATGAAGGAAGGTTGCAGGGGCATTGACAAAAGGTACTGGAACTCGCAATGCCGAACTACCCAGTCTTATGTGCGTGCGCTCACCATGGATAGCAAAAAAAAAGTTGGCTGGCGCTTTATAAGGATAGACACTTCTTGTGTATGTCCGCTCTGGCCTGGAGATGGTTCTCCTTGTGGAGAAGCTTCAGGCAGAGGAACCTGCCAAGACGTGGTGGTCTCCAACTCCCTGGTGGGCTCCCAGTTCCCTTTCTCCGGTATAGATGACCGAGAACAGTGGCCCGTGGTCTTCTACAACAGGACCTGCCAATGTCAAGGCAACTTCATGGGCCACCACTGCGGCGAGTGCAAGTTTGGCTACCGAGGGGCGGACTGCGCCGAAAGACGCACCATAGTCCGAAAGGAGATCTTCAAGTTGAGCACCGCGGAGAAGGACAAGTTCGTTGCCTATCTCAACTTGGCCAAGCGCACCACCAGCCAGGACTTTGTCATCGCGACTGGAACCTACCAGCAGATGAACAACGGCTCCAACCCGCTCTTCACAGACATCAACGTCTATGACCTGTTTGTGTGGATGCACTACTACGCCTCCCGCGACGCCTTCCTGGAAGGGGGCGCCGTGTGGGAGAACATCGACTTTGCCCACGAGGCCCCCGGCTTCGCCCCTTGGCACAGGTTCTTTTTACTGCTCTGGGAGCGTGAAATCCAGAAGACGGCGGGAGATGAAGACTTCTCGATCCCCATAATTACCCGATGATTATTTTCAACCAACCACAAAGACATCGGCACCCTATACCTTGTATTTGGTGCATGAGCTGGTATAGTAGGAACCGCCTTAAGTCTTCTTATTCGAGCAGAGCTCAGCCAACCAGGAACTCTTTTAGGCGACGATCAAATTTATAATGTAATTGTAACCGCCCATGCTTTTGTCATGATTTTTTTTATGGTCATGCCCATCATAATTGGAGGCTTCGGAAACTGACTTGTACCACTCATAATTGGAGCACCAGACATGGCATTTCCTCGTATAAACAATATAAGTTTTTGATTGCTTCCCCCCTCCTTCCTTCTTCTCCTAGCATCTTCTGCAGTTGAAGCCGGAGCTGGTACAGGCTGAACTGTTTATCCACCTCTTGCTGGCAACCTCGCCCACGCCGGCCCTTCTGTAGACTTAACTATTTTTTCCCTACATTTAGCTGGGGTATCCTCAATTCTCGGGGCCATTAATTTTATTACAACTATCCTCAACATAAAACCCCCTTCTGTAACCCAATACCAAACCCCATTATTTGTTTGATCAGTTTTAATCACAGCTGTACTATTACTATTGTCCCTCCCAGTCCTAGCCGCTGGAATTACTATACTACTCACTGATCGAAACTTAAACACCACATTTTTTGATCCCGCAGGGGGAGGAGACCCCATCCTCTATCAACACCTATTTTGATTTTTTGGTCACCCAGAAGTTTATATTCTTATCCTCCCCGGATTTGGCATCATTTCCCATGTTGTGGCTTTTTATTCTAGTAAAAAAGAACCATTTGGTTATATAGGAATAGTTTGAGCAATAATATCGATTGGCCTCTTGGGCTTC??????????????????AAGTACAGACTTCACCTTTCAGTGGCGGACTTGCTCTTTGTGTTCACCCTTCCGTTTTGGTCTGTGGATGCCGCCATTGGTTGGTACTTCAAGGAATTTTTGTGCAAAGCTGTCCACGTCATCTACACTGTCAACCTCTATGGAAGCGTCTTGATCTTGGCATTTATCAGCTTGGATCGGTATTTGGCAATTGTCCATGCCACCAACAGCCAGGGGTCCAGAAAACTGTTGGCTGAGAAAATCGTATATGCTGGAGTCTGGCTTCCAGCCATCCTGTTGACTGTGCCTGACTTGGTATTTGCCCGAGTGGAAGGGTTCATCTGTGACCGTATCTATCCACTTGAGAACCGCAACAACTGGGCAATCGGATTCAGTTTTCTCCACATAATGGTTGGTCTTCTCTTGCCTGGACTTATAATCCTCATCTGCTACTGTGTCATCATTTCAAAGCTGTCACACTCAAAAGGCCACCAGAAACGCAAGGCCCTGAAGACTACAGTCATTCTCATCGTGGCTTTCTTTGCATGTTGGTTACCATACTACATCTGTCTAACCATAGATACTTTTGGTAAACTTGGAATCCTCAAGCTTGACTGTGAAATGGATAATACCCTCCACAAGTGGGTTTCTATAACAGAAGCCTTAGCRTTTTTCCACTGTTGCCTAAACCCCATCTTG?????????TCTATTATTGCTGATCGTTTCATGTCTTCTATTGAAGTGATTACATCCCAAGAAAAGGAAATAACTATCAAGAAACCAAATGGAGAAACCACAAAGACAACTGTAAGGATATGGAACGAGACTGTTTCTAACTTGACCCTCATGGCTCTTGGTTCGTCTGCTCCTGAAATACTCCTATCTGTGATTGAAGTCTGTGGACACGGCTTTGAGGCAGGGGACCTAGGTCCAAGTACCATTGTAGGCAGCGCTGCATTCAACATGTTCATCATCATTGCGCTCTGTGTTTATGTCGTTCCTGATGGAGAAATAAGGAAGATCAAACATCTTCGAGTCTTCTTTGTCACTGCAGCTTGGAGCATTTTTGCCTACACTTGGCTATACTTAATTCTATCCTTTTTTTCACCTGGTGTTGTTGAGGTCTGGGAAAGTTTACTCACTTTTTTCTTCTTTCCAATCTGCGTTGTGTTTGCTTGGGTGGCAGACCGGAGGCTGTTGTTTTACAAGTATGTGTACAAAAGGTACCGTGCTGGAAAACAAAGAGGAATGATCATTGAAACAGAAGGAGATAGGCCATCATCCAAAGCAGACATCGAAATGGATGGGAAGGCTCTGAACTCTCACACAGAAAACTTCATTGATGGATCAGTTTTGGAAGTTGATAAGGACCAAGATGACGAGGAAGCCAGGAGAGATATGGCCAGAATCTTGAAAGAGTTGAAGCAAAAACACCCCGAGAAAGAAATGGAACAGTTAATTGAGCTGGCAAACTATCAAGTCTTGAGTCAGCAACAAAAAAGCCGAGCATTTTATCGCATCCAAGCCACTCGCCTGATGACCGGTGCGGGCAATATATTAAAGAGACATGCTGCAGACCAAGCAAGGAAAGCAGTCAGCATGCATGAGGTTAACACCGAAGCTATAGAAAATGATCCCATCAGCAAGGTTTACTTTGAGCAATCAACCTACCAATGCCTAGAAAATTGTGGGACTGTTGCTTTAACAATTGTTCGCAGGGGAGGAGATCTAACCAACACAGTGTTTGTAGATTTTAGAACAGAAGATGGCACTGCCAATGCAGGCTCAGATTATGAGTTTACTGAAGGGACTGTAGTTTTCAAACCAGGTGAGACCCAGAAGGAAATTAGAGTAGGCATTATAGATGATGATATCTTTGAAGAAGATGAAAATTTCCTGGTCCACCTAAGCAACATTCGAGCCAACTCTGAAACAGTGAACCCAGAATCCAACCACGTGACAGTTCTCGCATGTCTTGGACAATCCTCCACCGCCACAGTTACTATCATAGGAGGTCCAGCCTGCCCAGTGACTTAAACGGCCGCGGTACCCTAACCGTGCAAAGGTAGCGCAATCACTTGTTCTTTAAATGAGGACTAGTATGAACGGCATCACGAGGGTTATACTGTCTCCCCCCTCTAATCAGTGAAACTGATCTCCCCGTGAAGAAGCGGGGATAAACTTATAAGACGAGAAGACCCCATGGAGCTTTAAACTTTCGGTTGGGGTGACCGCGGAGTAAAACAAAACCTCCTCGATGAAAAGAATCAATAAGATCAACGAACCAAGTTACCCTGGGGATAACAGCGCAAAGAGCTCCTATCGACAAGTGGGTTTACGACCTCGATGTTGGATCAGGGTATCCCAGTGGCGCAGCCGCTACTAAAGGTTCGTTTGTTCAACGATTAA
Microhyla_annectens        		CGGACAGTCAAAGCCACAACTGGCCGTCAGATCTTTCAGCCACTCCATGCTCTCAGGAATGCTGAGAAGGCCTTGCTGCCGGGATACCATCCTTTTGAATGGAAGCCACCTTTGAAAAATGTCTCCAGTATTACAGATGTTGGCATCATGGATGGCCTTTCAGGTCTGAATCGCAATGTGGATGAATACCCTGTTGAAGTGATTTCCAAAAGGTTTCGGTATGATGCAGCTTTAGTGTCTACTTTAAAAGACATGGAGGAAGATATCCTCGAAGGCCTAAAATCACACGATTTGGAGGAATATCTAAGGGGCCCTTTCACAGTGGTAATCAAAGAATCATGTGATGGGATGGGAGATGTCAGTGAGAAGCACGGCACCGGTCCGGCAGTGCCTGAGAAAGCAGTACGTTTCTCATTTACGATCATGAACATCTCTGTTCCCAGTAACAATAACTCTCTTCGAATCTTTGAAGAGAGCAAACCAAATTCCGAACTTTGCTGCAAACCCTTGTGTTTAATGCTTGCTGATGAATCCGACCATGAGACTCTAACGGCAATCTTGAACCCTCTTATAGCTGAAAGAGAAGCAATGAAATCCAGTGAGCTCATACTGGAAATTGGTGGTATTCTCCGAAGTTTTAAATTCGCCTTTCGAGGAACGGGTTATGATGAGAAACTTGTTAGGGAAGTTGAAGGACTTGAAGCTTCAGGCTCTGTTTATATATGTACCCTATGTGATGCTACGCGACTGGAAGCGTCCCAGAATTTAGTCTTCCATTCTATCACCAGAAGCCATGTTGAGAACTTGCAGCGCTATGAGACATGGAGAGCTAATCCCTACCACGAATCTGTTGAAGAGCTTCGTGATCGAGTAAAAGGAGTTTCAGCAAAGCCTTTCATCGAAACCTTACCAACCATCGATGCGTTACACTGTGATATTGGGAATGCAGCTGAATTTTATAGAATATTCACACTAGAAATAGGAGAGGTCTACAGGAAACCAAATGCAACCAAAGAAGAGCGAAAGAAATGGCACAATATATTGGACAAACATCTCARAAAGAAGATGAGCCTCAAACCAATCATGAGAATGAATGGAAACTTTGCACGGAAGCTTATGACCAAGGAGACAGTAGATGCAGTCTGTGAATTATTACATTGTGAAGAACGACAAGCAGCCCTTCAAGAGCTTATGGATCTGTATCTCAAAATGAAACCAGTATGGCGCTCTTCATGCCCAGCCAAAGAGTGTCCAGAGTTGCTGTGCCAATATAGTTACCACTCTCAACGTTTTGCAGAGCTATTGTCCACCAAGTTCAAGTACAGATACGAGGGCAAGATTACCAACTACTTCCACAAAACCCTTGCCCATGTTCCGGAGATCATTGAACGTGACGGTTCCATCGGTGCTTGGGCGAGTGAAGGCAACGAGTCTGGCAACAAGTTATTCAGACGCTTTCGGAAGATGAATGCTCGGCAGTCCAAAATCTACGAGATGGAAGATGTTTTGAAGCACTTCCTGCTCCACCTGAAAAACAATGAGTTGAAACTCAGGCCCACCACTTTCTCTAATGATTCTTGTTACCTACCCCCGTTGAGGCATCCGGGCTTGACTAGCTTCTCGAACTACCTCATACATGGAGGAAGAACCCCAAATAATGATTTGTCTCAGAAGCTGTACATCATGTCTATGGATTCTTCGGCCAAGAAGATCCTTTGCTGTTTGGAGAAAGAATTAGTGGGCGATGTTCCTGAAGCAAGGTATGGTCATTCCATGAATGTTGTTCATTGCAGAGGCAAAAATGCTGTGGTACTATTTGGAGGAAGATCATTTTTACCCATGAATCAAAGGACTTCAGAAAAATGGAACAGTGTTGTTGACTGTCAGCCAATGGTCTATCTTATTGATCTTCAGTTTGGCTGTGCTAGCATGTATACCGTGAAGGAAATTCAAGACGGGCTTTCATTTCACGTTTCCGTATCAAGTCATGATACGGTTTATATCATGGGTGGTCATACTCTAGAGAGCAACATAAGGCCACCCAACATCTACATGGTTAAAGTAGACCTCCCACTTGGAAGTCCAAAGATAACTTGTACCGTTCTTCAAGGCCGCTTATCCGTCTCGAGCGCTATTGTGACTCACATCAGCCCCGATGAGTTCCTGATCGTCGGTGGATACGAATCTGATAACCAAAAAAGGATGACTTGTAACAAGGTTTTCATAAATCATGACTCTATTGACATCAAAGAGGTAGAGACACCTGAATGGACAGGTGACATCAAGCACAGTAAGACCTGGTTTGGTGCAGATATGGGTCTTGGAGTTGTGCTCTTGGGAATTCCGGGGGACAACAAGGTCCAAAATTCAGATAGCAGCTTCTTTTTCTACGTAATGAACTTTGGCCAAGAGGAAGACTTGATGCAGTCATGCAGCCAAGGTTCTGTGGAGGAACAGGAAGACTCCGTGCCATTGGAAGACTCAGAAGAGTTCCTCTTCGGTGGATACAATGAAGATGATGAGGAGGATGAAACGGAGACGGGTTACTGGATCAGATGTTGTGCTGGCTGTGAGCTGGATGTAAATACCTGGGTGCCCAATTACTCTACAGAACTCAACAAGCCAATTTCATACTTAAGTTGCATGAAAGCTGCCCCAATGAAGGAAGCCAATGTCAGAGGACAAAGTGGCCTGGCTTATCCGGGTCTTCGGACCCACGGTACTCTGGAGAACATAGGTGGGCCGGTAGGTGGTTCAAGAGGAGGTCTTCCATCCCTGACAGATACCTTTGAGCAGGTTATAGAGGAACTCCTAGAAGAGGAACAGACCATAAGGCAGAGTGAGGAGAACAAGGACGACATGTATTCTAGAGTTATGCTGAGCACTCAAGTGCCTTTGGAGCCACCTTTGCTTTTTCTCCTTGAGGAGTACAAAAACTACTTGGATGCTGCAAACATGTCCATGAGGGTGAGGCGCCACTCTGACCCCGCTCGACGTGGGGAACTGAGCGTCTGTGACAGTATTAGCGAATGGGTGACTGCGGCCGACAAGAAAACTGCAGTGGACATGGCGGGGCAAACAGTTACTGTTCTCGAAAAAGTCCCAGTACCCAAAGGTCAACTGAAACAATATTTCTATGAGACCAAATGCAATCCTATGGGCTACATGAAGGAAGGTTGCAGGGGCATTGATAAAAGGTACTGGAACTCGCAATGCCGAACTACCCAATCTTATGTGCGTGCGCTCACCATGGATAGCAAAAAAAAAGTTGGCTGGCGCTTTATAAGGATAGACACTTCTTGTGTATGTCCGCTCTGGCCTGGAGATGGTTCTCCTTGTGGAGAAGCTTCAGGCAGAGGAACCTGCCAAGATGTGGTGGTCTCCAACTCCCAGATGGGCTCCCAGTTCCCCTTTTCCGGTATAGATGACCGAGAACAGTGGCCCGTGGTCTTCTACAACAGGACCTGCCAATGTCAGGGCAACTTCATGGGCCACCACTGCGGCGAGTGCAAGTTTGGCTACCGAGGGGCAAACTGCGCCGAAAGGCGCACCATAGTCAGAAAGGAGATCTTCAAGTTGAGCACCGCAGAGAAGGACAAGTTCGTTGCCTATCTCAACTTGGCCAAGCGCACCACCAGCCAGGACTTTGTCATTGCGACCGGCACCTACGAGCAGATGAACAACGGCTCCAACCCGCTCTTCACAGACATCAACGTCTATGACCTGTTTGTGTGGATGCACTACTACGCCTCCCGGGACGCCTTCCTCGACGGGGGCGGCGTGTGGGAGAACATCGACTTTGCCCACGAGGCCCCCGGCTTCGCCCCTTGGCACAGGTTCTTTTTACTGCTCTGGGAGCGTGAAATCCAGAAGACGGCGGGAGATGAAGACTTCTCTATCCCCATAATTACCCGATGATTATTCTCAACCAACCACAAAGACATCGGCACCTTGTACCTTGTATTTGGTGCCTGAGCCGGCATAGTGGGGACAGCCCTAAGCCTTCTCATTCGAGCAGAACTAAGCCAACCTGGGGCCCTTCTAGGGGACGACCAAATTTATAATGTAATCGTTACCGCCCATGCTTTTGTTATGATTTTCTTCATAGTTATGCCCATCATAATTGGGGGATTTGGTAATTGACTTGTACCCCTTATGATCGGGGCACCAGACATGGCATTTCCACGAATAAACAACATGAGCTTCTGACTCCTGCCACCCTCGTTCCTTCTCCTTCTGGCATCCTCAGCTGTTGAAGCGGGGGCAGGAACGGGTTGAACCGTATACCCCCCCCTCGCCGGCAACCTTGCTCATGCCGGCCCCTCTGTAGACCTAACCATCTTCTCCCTCCATCTAGCAGGGGTATCCTCAATCCTAGGGGCTATCAACTTTATCACTACTATCCTAAACATAAAACCCCCCTCAGTCACCCAATATCAAACCCCACTATTCGTTTGATCGGTCCTCATCACAGCTGTACTCCTTCTTCTTTCACTCCCCGTTTTAGCGGCCGGGATCACAATATTACTAACCGACCGAAACTTAAATACCACATTTTTCGACCCGGCAGGCGGGGGGGACCCAGTCCTCTATCAACACCTGTTCTGATTCTTTGGTCATCCTGAAGTTTACATTCTTATTCTCCCAGGGTTCGGCATTATCTCCCACGTAGTAGCATTCTACTCTGGCAAAAAAGAACCTTTTGGTTACATGGGAATAGTGTGAGCTATAATATCTATCGG???????????????????????????????AAGTACAGACTTCACCTTTCAGTGGCTGACTTGCTCTTTGTGTTCACCCTTCCGTTTTGGTCTGTGGATGCCGCCATTGGTTGGTACTTCAAGGATTTTTTGTGCAAAGCGGTCCACGTCATCTACACTGTCAACCTTTACGGAAGCGTCTTGATCTTGGCTTTTATCAGCTTGGATCGGTATTTGGCAATTGTCCATGCCACCAACAGCCAGGGGTCCAGAAAACTGTTGGCTGAGAAAATCGTATATGCTGGAGTCTGGCTTCCAGCCATCCTGTTGACTGTACCCGACTTGGTATTTGCCCATGTGGAAGGGTTTATTTGTGACCGTATCTATCCACTTGAGAACCGCAATAACTGGACAATCGGATTCCGTTTTCTACACATAATGGTTGGTCTTCTATTGCCTGGACTTATAATCCTCATCTGCTACTGTGTCATCATTTCAAAGCTGTCACACTCGAAAGGCCACCAGAAACGCAAGGCCCTGAAGACCACAGTCATTCTCATCGTGGCTTTCTTTGCCTGTTGGTTACCATACTACATCTGCCTAACCATAGATACTTTTGGTAAACTTGAAATCATCAAGCTTGACTGTGAAATGGATAATACCCTCCACAAGTGGGTTTCTATAACAGAAGCCTTGGCTTTTTTCCACTGTTGCCTCAACCCCATCTTG????????????ATTATAGCTGATCGTTTCATGTCTTCTACAGAAGTGATTACATCCCAAGAAAAGGAAATAACTATCAAGAAACCAAATGGAGAAACCACAAAGACAACTGTAAGGATATGGAACGAGACTGTTTCTAACTTGACTCTCATGGCTCTTGGTTCGTCTGCTCCTGAAATACTCCTATCTGTGATTGAAGTCTGTGGACACGGCTTTGAGGCAGGGGACCTAGGTCCAAGTACCATTGTAGGCAGCGCTGCATTCAACATGTTCATCATCATTGCGCTCTGTGTTTATGTCGTCCCTGATGGAGAAATAAGGAAGATCAAACATCTTCGAGTCTTCTTTGTCACTGCAGCTTGGAGCATTTTTGCCTACACTTGGCTATACTTAATTCTGTCCTTTTTTTCACCTGGTGTTGTTGAGGTCTGGGAAAGTTTACTCACTTTTTTCTTCTTTCCAATTTGCGTCGTGTTTGCTTGGGTGGCAGACCGGAGGCTGTTGTTTTACAAGTATGTGTACAAAAGGTACCGTGCTGGAAAACAAAGAGGAATGATTATTGAAACAGAAGGGGATAGGCCATCATCCAAAGCAGACATCGAAATGGACGGGAAGGCTCTGAACTCTCACACAGAGAACTTCATTGATGGATCAGTTTTGGAAGTTGATAAAGACCAAGATGATGAGGAAGCCAGGAGAGATATGGCCAGAATCTTGAAAGAGCTGAAGCAAAAACACCCTGAAAAAGAAATGGAACAGTTAATTGAGCTGGCAAACTATCAAGTCTTGAGTCAGCAGCAAAAAAGCAGAGCATTTTATCGCATCCAAGCCACTCGCCTGATGACCGGTGCGGGCAATATATTAAAGAGACACGCTGCAGACCAAGCAAGGAAAGCAGTCAGCATGCATGAGGTTAACACTGAAGCTATAGAAAATGATCCCATCAGCAAGATTTACTTTGAGCAGTCAACTTACCAATGCTTAGAGAATTGTGGGACTGTTGCTTTAACAATTGTACGGAGGGGAGGAGATCTAACCAACACCGTGTTTGTAGATTTTAGAACAGAAGATGGCACTGCCAATGCAGGCTCAGATTATGAGTTTACTGAAGGGACTGTAGTTTTCAAACCTGGTGAGACCCAGAAGGAAATTAGAGTAGGCATTATAGATGATGATATCTTTGAAGAAGATGAAAATTTCCTGGTCCACCTTAGCAACGTTCGAGCCAACTCTGAAACAGTGAACCCAGAATCCAACCACGTGACAGTTCTCGCATGTCTTGGACAATCCTCCACCGCCACAGTTACTATCATAGGAGGTCCAGCCTGCCCAGTGACTTAAACGGCCGCGGTACCCTAACCGTGCAAAGGTAGCACAATCACTTGTTCTTTAAATGAGGACTAGTATGAATGGCATCACGAGGGTTATACTGTCTCCCCCCTCTAATCAGTGAAACTGATCTCCCCGTGAAGAAGCGGGGATATTATTATAAGACGAGAAGACCCCATGGAGCTTTAAACTTTCGGTTGGGGTGACCGCGGAGTAAAATAAAACCTCCTCGATGAAAAGAATCAAATCGATCAACGAACCAAGTTACCCTGGGGATAACAGCGCAAAGAGCTCCTATCGACAAGTGGGTTTACGACCTCGATGTTGGATCAGGGTATCCCAGTGGCGCAGCCGCTACTAAAGGTTCGTTTGTTCAACGATTAA
Micryletta_inornata        		AGGACGGTCAAAGCCACAACGGGTCGCCAGATCTTTCAGCCGCTCCACACACTCAGAAATGCAGAGAAGGCCTTGCTGCCGGGGTACCACCCTTTTGAATGGAAGCCTCCTTTGAAAAACGTTTCCAGCAATACAGATGTTGGCATCATGGATGGACTTTCGGGTCTGAGTCGCTCTGTGGACGAATACCCTGTTGAAGTGATATCCAAAAGGTTTAGGTATGATGCCGCTTTAGTGTCTACTTTGAAAGACATGGAGGAGGATATACTTGAAGGTCTAAAATCTCAAGACTTGGAGGAATACCTAAGTGGACCTTTCACGGTGGTGATCAAAGAATCTTGTGATGGGATGGGCGATGTCAGTGAGAAGCATGGCTGCGGTCCAGCGGTCCCTGAGAAAGCGGTACGTTTCTCGTTCACCATCATGACCATCACTGTTCCCAGCAACGATACCTCAGTTCGAATTTTTGAAGAGACTAAACCAAATTCTGAACTTTGCTGCAAACCCTTGTGCTTAATGCTTGCTGACGAATCAGACCACGAGACTCTAACAGCCATCTTGAACCCTCTGATAGCTGAAAGGGAAGCTATGAAATCCAGCGAGCTCCTATTGGAAATTGGAGGAATTCTCAGAAATTTTACATTTGTCTTTCGTGGAACGGGTTATGATGAGAAGCTTGTTAGGGAAGTGGAAGGACTTGAAGCTTCAGGTTCTAGTTATATTTGTACCTTGTGTGATGCTACACGACTGGAAGCTTCCCAGAATTTGGTCTTCCATTCTATCACCAGAAGCCACTCTGAGAACCTACAGCGCTATGAGACTTGGAGGTCTAATCCCCACCACGAGTCAGTTGGCGAGCTTCGTGATCGAGTAAAAGGTGTTTCGGCAAAGCCATTTATCGAGACCCTACCATCCATTGATGCGTTGCACTGTGATATTGGAAATGCAGCWGAATTTTATAGAATATTCCAACTAGAAATAGGAGAGGTCTACAAGAAACCAAACGCAACAAAAGAAGAGCGAAAAAAATGGCAAGTTATATTGGACAAACATCTTAGAAAGAAGATGAGCCTCAAACCAATTATGAGGATGAATGGAAACTTTGCAAGGAAACTTATGTCCAAGGAGACAGTAGATGCCGTCTGTGAATTAGTCCATTGTGAAGAAAGACAAGCGGCCCTTAGGGAACTTATGGACCTGTATCTCCGAATGAAACCAGTATGGCGCTCTTCGTGTCCAGCCAAAGAGTGCCCAGAGTTGCTGTGCCAATACAGCTACCACTCCCAACGCTTCGCAGAGCTCTTGTCCACCAAGTTCAAGTACAGATACGAGGGCACCATTACCAACTATTTCCACAAAACCCTAGCCCACGTTCCAGAGATCATCGAACGYGATGGTTCCATCGGAGCTTGGGCCAGCGAAGGCAACGAATCGGGCAACAAGCTGTTCAGGCGCTTCCGAAAGATGAACGCTCGGCAGTCCAAAATCTACGAGATGGAAGATGTCTTAAAGCACTTCCTGGTCCACCTGAAAAACAACGAGCTGAAACTTCGACCTATTACTTTCACTAATGATTCTTGTTACCTGCCTCCGTTGAGGCATCCAGCCCTGACCAGCTTCTCTGACTACCTGATACACGGAGGAAGGACCCCGAACAATGAATTGTCTCAAAAACTGTACATCGTGTCTATGGAATCATCAGCCAAGAAGATACTTCGATATTTAGAAAAAGACTTAGTGGGTGATATCCCAGAAGCTAGGTATGGTCATTCCATGAATGTTGTCCACTGCAGAGGCAAAAATGCTGTGTTACTATTTGGAGGAAGGTCATTTTTACCTCCAAATCAAAGGACTACAGAAAAATGGAACAGTGTTGTTGACTGCCAGCCGATGGTCTATCTCATCGATCTTCAGTTTGGCTGTTCTAGCATGTATACCATAAAGGAAATTCAAGATGGGCTTTCATTTCATGTTTCTTTATCAAGTAATGATACAGTCTACATTATGGGCGGTCATACACTTGAAAGCAACATAAGGCCACCAAACATCTACAAGGTTAGAGTAGACCTCCCACTTGGTAGTCCAAACATCACTTGTACCGTTCTACAAGGCCGCTTATCAGTCTCAAGCGCTATTGTGACTCGAACCAGCCCTGATGAGTTCCTGATCGTTGGTGGATACGAATCTGACAACCAAAAAAGAATGACTTGTAACAAAGTTCTCCTAAATAATGACTCTATTGACATCCAAGAGGTAGAGACGCCTGAATGGACAGGGGACATTAAGCATAGTAAGACTTGGTTTGGTGCCGATATGGGTCTTGGGGTTGTGCTCTTGGGAATTCCAGGAGACAACAAGAACCAAAATTCAGATAGCAGCTTCTTTTTCTACATACTCAACATTGGTCAAGAGGAAGACCTGATTCAGTCATGCAGCCAAGGATCTCTGGATGAACAGGAAGATTCTGTGCCATTAGAAGACTCAGAAGAGTTCCTCTTTGGTGGATACAATGAGGATGATGAAGAAGACGAGTCAATGACAGGTTACTGGATCACATGCTGTGCTGGCTGTGATCTGGATCTTAATACATGGGTCCCGTATTATTCTACAGAGCTCAACAAGCCAATTTCATACTTAAGTTGCATGAAAGCTGCCCCAATGAAAGAAGCCAATGTCAGAGGACAAAGTGGCCTGGCTTATCCGGGTCTTCGGACCCACGGTACTTTGGAGAACATAGGTGGGCCGATAGGTGGTTCAAGAGGAGGTCTTCCATCCYTGACAGATACCTTTGAGCATGTTATAGAGGAACTCCTAGAAGAGGAACAGAACATAAGGCAGAGTGAAGAGAACAAGGACGACATGTATTCTAGAGTTATGCTRAGCACTCAAGTGCCTTTGGAGCCACCTTTGCTTTTTCTYCTTGAGGAGTACAAAAACTACCTGGATGCTGCGAACATGTCCATGAGGGTGAGGCGCCACTCTGACCCCGCTCGACGCGGGGAACTGAGCGTCTGTGACAGTATTAGTGAATGGGTGACAGCGGCAGACAAGAAAACTGCAGTGGACATGGCGGGGCAAACGGTTACTGTTCTTGAAAAAGTCCCAGTACCCAAAGGTCAACTGAAACAATATTTCTATGAGACCAAATGCAATCCTATGGGCTACATGAAGGAAGGTTGCAGGGGCATTGACAAAAGGTACTGGAACTCGCAATGCCGAACTACCCAGTCTTATGTGCGTGCGCTCACAATGGATAGCAAAAAAAAAGTTGGCTGGCGCTTTATAAGGATAGACACTTCTTGTGTATGTCCCACTTGGCCTGATGATGGTTCTCCTTGCGGAGAAGCTTCAGGCAGAGGAACTTGCCAAGATGTGGTTGTCTCCACCTCGCCGGTGGGCTCCCAGTTCCCTTTTTCCGGTGTAGATGACCGAGAAAACTGGCCCATAGTCTTCTACAACAGGACCTGCCAATGCCGGGGCAACTTCATGGGCTACAACTGTGGCGAGTGCAAGTTTGGCTATAGAGGGTCGAACTGTACAGAGAGACGCACCATAATCAGAAAGGATATCCTCAAACTGACCACAGGGGAGAAGGAAAAGTTCCTTGCCTACCTCAACTTAGCCAAGCGCACCACCAGCCAGGACTTTGTCATTGCCACTGGCACCTATGAGCAGATGGCCAACGGCTCCAACCCTCTCTTCGCAGATATCAGCGTCTATGACCTGTTTGTGTGGCTGCACTACTACGCCTCCAGGGACGCCTTCGTTGAAGGAGGTGCTGTGTGGGAGAACATAGACTTTGCTCATGAGGCCCCTGGCTTTGCCCCCTGGCACAGGTTCTTTCTACTGCTGTGGGAGCGTGAAATCCAAAAGATGGCGGGGGATGAAGACTTCACTATTCCCATAATTACCCGTTGACTATTTTCAACCAATCATAAAGACATTGGTACCCTTTACCTTATCTTTGGCGCCTGAGCTGGTATAGTTGGCACCGCCCTAAGCCTATTAATCCGTGCTGAACTCAGTCAGCCAGGAACGCTCCTAGGAGACGACCAAATTTATAATGTCATTGTTACTGCCCATGCTTTCGTTATAATTTTCTTTATGGTGATACCAATTATAATTGGAGGATTTGGAAATTGACTAATCCCGCTAATAATTGGAGCCCCAGATATAGCATTCCCACGAATAAATAATATAAGTTTCTGACTTCTTCCCCCGTCTTTTCTGCTTTTATTAGCCTCCTCCGCAGTAGAAGCTGGGGCAGGGACAGGTTGAACTGTATATCCTCCTTTAGCTGGCAATTTAGCCCACGCTGGCCCATCTGTAGACCTGACAATTTTTTCCCTTCATCTAGCCGGAGTATCCTCAATTCTTGGTGCCATTAATTTTATTACCACTATTCTTAATATAAAACCCCCATCAGTTACCCAGTATCAAACACCCCTTTTCGTTTGATCAGTTCTAATTACTGCAGTTCTACTTCTCCTCTCACTCCCAGTTCTCGCCGCTGGAATTACTATACTCCTAACCGACCGCAATTTAAATACAACATTTTTTGACCCAGCCGGAGGAGGTGACCCAATTCTGTATCAACACCTATTCTGATTCTTTGGACATCCTGAGGTCTATATTCTTATTCTACCCGGATTCGGTATTATTTCACACGTTGTAGCATATTACTCAAACAAGAAAGAACCATTTGGGTATATAGGCATAGTATGGGCTATAATATCCATTGGCCTTCTGGGGTTT???????????????GATAAGTACCGACTCCACCTCTCGGTGGCTGACTTGCTCTTTGTCTTCACCCTTCCGTTTTGGTCCGTGGATGCCGCCATTGGTTGGTACTTTAAGGATTTTTTATGCAAAGCCGTTCACGTCATCTACACCGTCAACCTCTACGGCAGCGTCTTGATCTTGGCCTTTATCAGCTTGGATCGGTACCTGGCAATTGTCCATGCCACCAACAGCCAGGGCTCCAGAAAACTGTTGGCTGAGAAAATAGTGTATGCTGGAGTCTGGCTTCCGGCTATTCTGTTGACCGTGCCCGACTTGGTGTTTGCCAGTGTGGAAGGGTTCATTTGTGACCGGATCTACCCACACGAGAACCGGGACAACTGGACAATCGGATTCCGTTTCCTCCACATTATGGTTGGACTTCTCTTGCCTGGACTTATCATCCTCATCTGCTACTGTGTCATCATTTCAAAGCTGTCACACTCCAAAGGCCACCAGAAACGCAAGGCCCTGAAGACCACCGTCATCCTCATTGTGGCTTTCTTTGCCTGTTGCCTACCATACTACATCTGTCTTACCATCGAGACTTTTGGTAAGCTTGAAATCATCAAGCTTGATTGTGAAATGGATAACACCATCCACAAGTGGATTTCTATCACAGAAGCCTTGGCATTCTTCCAC???????????????????????????GTATCTATCATAGCTGATCGATTCATGTCTTCTATTGAGGTCATTACATCCCAAGAGAAGGAAATAACTATCAAGAAAACAAATGGTGAGACCACAAAGACAACAGTAAGGATATGGAACGAGACTGTTTCTAACTTGACCCTTATGGCTCTTGGTTCATCTGCTCCTGAAATTCTCCTGTCCGTGATTGAAGTTTGTGGACATGGCTTTGAGGCAGGGGACCTTGGTCCAAGTACCATTGTAGGCAGTGCTGCATTTAACATGTTTATCATCATTGCTCTCTGTGTCTATGTTGTTCCTGACGGGGAAATAAGGAAGATCAAACATCTAAGAGTCTTCTTTGTCACTGCAGCATGGAGCATTTTTGCCTACACTTGGCTGTACATGATCTTGTCTGTTTTTTCACCCGGTGTTGTCGAGGTCTGGGAAAGTTTACTTACTTTGTTCTTCTTTCCAATTTGCGTTATGTTTGCTTGGGTCGCAGACAGGAGGCTGCTGTTCTACAAGTATGTGTACAAAAGGTACCGTGCTGGAAAACAAAGAGGTATGATCATTGAAACAGAAGGTGATAGGCCATCATCCAAAGCAGACATCGAAATGGATGGGAAGGTTCTGAACTCCCACACAGAAAACTTCCTTGATGGTTCAGTTTTGGAAGCCAATAAGGACCAAGATGATGAGGAAGCCAGGAGAGATATGGCCAGGATCTTGAAAGAGTTGAAGCAAAAACACCCTGAAAAAGAAATGGAACAATTAATCGAGCTGGCAAACTATCAAGTTTTGAGTCAACAGCAAAAGAGCAGAGCATTTTATCGCATCCAAGCCACTCGTCTGATGACCGGTGCCGGAAATATCTTAAAGAGACATGCCGCAGATCAAGCAAGGAAAGCAGTCAGCATGCATGAGGTTAACACCGAAGCTATGGAAAACGATCCCATCAGCAAGGTTTACTTTGAACAGTCAACTTACCAATGCCTAGAGAACTGTGGGACCGTTGCTCTAACAATTGTTCGAAGGGGAGGAGATCTGACCAACACAGTGTTTGTAGATTTCAGAACAGAAGATGGCACTGCCAATGCAGGCTCCGATTATGAATTTACCGAAGGGACTGTAGTTTTCAAACCAGGTGAGACCCAGAAGGAAATCAGAGTAGGCATTATAGATGATGATATCTTTGAAGAAGACGAAAACTTCCTTGTCCACCTGAGCAATGTTCGAGCCAACTCTGAAACCGTGAACCCAGAATCTAATCACGTGACAGCTCTTGCATGTCTTGGACCGAACTCCACAGCCACAGTTACCATCATAGGAGGTCCAGCCTGCCCAGTGACTTAAACGGCCGCGGTACCCTAACCGTGCGAAGGTAGCGCAATCACTTGTTCTTTAAATGAGGACTAGTATGAATGGCATCACGAGGGTTATACTGTCTCCCCCATCCAATCAGTGAAACTGATTTCCCCGTGAAGAAGCGGGGATAAAAATATAAGACGAGAAGACCCCATGGAGCTTTAAACTTTCGGTTGGGGTGACCGCGGAGCAAAACACAACCTCCACGATGAAAAGAATCAAAAAGATCAACGAACCAAGTTACCCTGGGGATAACAGCGCAAAGAGCTCCTATCGACAAATGGGTTTACGACCTCGATGTTGGATCAGGGTATCCCAGTGGTGCAGCCGCTACTAAAGGTTCGTTTGTTCAACGATTAA
Gastrophryne_olivacea      		AGGACAGTCAAAGCCACGACTGGTCGTCAAATCTTTCAGCCACTCCATGCTCTCAGAAATGCAGAGAAGGCCTTGCTGCCAGGGTATCACACCTTTGAGTGGAAGCCTCCTTTGAAGAATGTTTCCAGCAGTACAGATGTTGGTATCATGGATGGACTTTCAGGTCTAAGTCGCTCTGTAGATGAATACCCAGTTGAAGTCATTTCCAAGAGGTTTAGGTATGATGCAGCTTTAGTGTCTACTTTGAAAGACATGGAAGAAGATATTCTTGAAGGCCTAAAAGTACAAGACTTGGATGATTACCTTAGTGGACCTTTCACTGTGGTGATCAAAGAATCCTGTGATGGGATGGGTGATGTCAGCGAGAAACATGGCAGTGGCCCTGCCGTCCCTGAGAAAGCAGTACGTTTCTCATTTACAATAATGAACATCAGCGTCACTAGCAACGATGCCTCTGTCCGAATATTCGAAGAGAGCAAGCCAAATTCTGAACTGTGCTGCAAACCTCTGTGTTTAATGCTTGCTGATGAGTCAGACCATGAGACTCTAACAGCCATCTTGAATCCTTTGATAGCTGAAAGAGAAGCCATTAAATCCAGTGAGCTCATGTTGGAAATTGGTGGCATTCTTAGAAATTTTAAATTTATCTTCCGTGGCACAGGTTATGATGAGAAGCTTGTTAGGGAGGTGGAAGGACTTGAAGCTTCAGGTTCTGTTTATATTTGCACCTTGTGTGATGCTACACGACTAGAAGCTTCCCAGAATTTAGTCTTCCATTCTATCACCAGAAGCCATTCCGAGAACTTGCAGCGCTATGAGACATGGAGAGCGAATCCCTACCATGAATCAGTTGATGAACTTCGAGATCGAGTAAAGGGTGTTTCAGCAAAGCCGTTTATTGAAACCCTCCCATCCATTGACGCCTTACACTGTGACATTGGAAATGCAGCAAAATTTTTTAGAATATTTCAACTAGAAATAGGTGAGGTCTACAAAAACCCAAACGCAACCAAAGAAGAGCGAAAGAAATGGCAAAATATATTGGACAAACATATTAGAAAGAAGCTGAACCTTAAACCAATTATGAGGATGAATGGAAACTTTGCACGAAAACTTATGACCAAGGAGACGGTAGATGCGGTCTGTGAATTAATACATTGTGAAGAGAGGCAAGAAGCACTTAAAGAACTTATGGATCTGTATCTCAAAATGAAACCCGTATGGCGTTCCTCATGCCCAGCCAAAGAGTGCCCCGAGTTGCTGTGCCAGTACAGTTACCACTCTCAACGTTTTGCCGAGCTTTTGTCCACCAAGTTCAAGTACCGATATGAGGGCAAAATTACCAACTATTTCCACAAAACCCTTGCCCATGTTCCAAAGATCATTGAACGTGATGGCTCAATCGGGGCCTGGGCCAGCGAAGGCAACGAGTCTGGCAACAAGTTATTCCGGCGCTTTCGAAAGATGAATGCTCGGCAGTCCAAAATCTATGAGATGGAAGATGTTTTGAAACACTTCCTGGTCAACCTGAAGAACAATGAGTTGAAACTTCGACCCACCACTTTCACCAACGATTCTTGTTACTTACCCCCACTGAGGCATCCGGCCTTGACCAGTTTCTCAAACTACTTGTTACATGGAGGTAGGACCCCAAACAATGAACTGTCTCAAAAACTGTACATCATGTCAATGGATTCACCGGGTAAGAAGATACTTCGATGCTTAGAAAAAGACTTAGTGGGGGATGTTCCAGAAGCAAGGTATGGTCATTCCATGAATGTCGTTCACTCCAGAGGCAAAAGTGCTGTGCTGCTATTTGGAGGTAGGTCATTCATACCTATAGGTCAAAGGACTTCAGAAAGATGGAACAGTGTCATTGACTGTCAGCCTTTTGTCTATCTCATCGATCTTCAGTTTGGCTGTTCCAGCATGTACACAGTAAAGGAAATTCAAGATGGGCTCTCTTTTCATGTGTCACTGTCAAGTCATGATACAGTATACATTATGGGTGGTCATAGCCTTGAAAGCAATATAAGGTCAACAAATATCTACAAGCTTAAAGTAGACCTCCTACTTGGAAGTCCGGCCATAACTTGTAGTGTTCTCCAGGGTCAATTATCTGTCTCCAGTGCTATTGTGACTCAACCCAGCCCGGATGAGTTCCTGATTGTTGGTGGATATGAATCCGAAATCAAAAAAAGGATGATCTGTAACAAAGTTGTCCTAGATAATCATTCTATTAACATCCAAGAGGTAGAGACACCTGAATGGACAGGAGATATTAAGCACAGCAAGACTTGGTTTGGTGCCGATATGGGTCTTGGAGTTGTGCTTTTGGGAATTCCAGGAGACAACAAGAACCAAAATTCGGATAGTAGTTTTTTTTTCTATATACTTAACCTTGGCCAAGAGGAAGACCTGATGCAGTCATGCAGCCAAGGATCTCTAGATGAACAGGAAGACTCCATGCCTCTAGAAGACTCAGAAGAGTTCACCTTTGACGGATACAATGAAGATGATGAGGAAGATGAATCAGAGACAGGTTACTGGATCAAGTGTTGTGCTGGCTGTGAGCTGGATGAAAACATCTGGGTCCCCTATTATTCTACAGAGCTTAACAAGCCAATTTCATACTTAAGTTGCATGAAAGCTGCCCCAATGAAAGAAGCCAGTGTCAGAGGACAAAGTGGCCTGGCCTATCCGGGTCTTCGGACCCACGGTACTCTGGAGAACATAGGTGGGCCCATAGGTGTTTCAAGAGGAGGTCTTCCATCACTGACAGATACCTTTGAGCATGTTATAGAGGAACTCCTAGAAGAGGAACAGAACATAAGGCAGAGTGAGGAGAACAAGGACGACATGTATTCTAGAGTTATGCTGAGCACTCAAGTGCCTTTGGAGCCACCTTTGCTTTTTCTCCTTGAGGAGTACAAAAACTACCTGGATGCTGCAAACATGTCCATGAGGGTGAGACGCCACTCTGACCCTGCTCGTCGCGGGGAACTGAGTGTCTGTGACAGTATTAGCGAATGGGTGACTGCGGCCGACAAGAAAACTGCAGTAGACATGGCGGGGCAAACCGTTACTGTTCTTGAAAAAGTCCCAGTACCCAAAGGTCAACTGAAACAATATTTCTACGAGACCAAATGCAATCCTATGGGCTACATGAAGGAAGGTTGCAGGGGCATTGACAAGAGGTACTGGAACTCGCAATGCCGAACTACCCAGTCTTATGTGCGTGCGCTCACCATGGATAGCAAAAAAAAAGTTGGCTGGCGCTTCATAAGGATAGACACTTCTTGTGTATGTCCGGCTTGGCCAGAAGATGGTTCTCCTTGTGGAGAAGCTTCAGGCAGAGGAACTTGCCAAGATGTGGTGGTCTCTAACTCCCCCGTGGGTTCCCAGTTCCCTTTCTCCGGGATTGACGACCGAGAAAACTGGCCCGTGGTCTTCTACAACAGAACCTGCCGATGTCAGGGGAACTTTATGGGCTACAATTGTGGGGAGTGCAGATTTGGCTACAAAGGGTCAAACTGCACAGAAAGACGCACCATGATCAGGAAGGAGATCTTCAAGCTGACCACAGCGGAGAAGGACAAGTTCATCGCCTATCTCAACTTGGCCAAGCACACGACCAGCCAGGACTTTGTCATCGCCACCGGCACCTATGAGCAGATGAATAACGGCTCAGACCCTCTCTTTGCTGATATTAATGTCTATGACCTGTTTGTGTGGCTGCATTACTACGCCTCCAGGGATGCTTTCCTGGAAGGAGATGCCGTGTGGGAGAACATAGACTTTGCCCATGAAGCTCCTGGCTTTGCCCCTTGGCACAGGTTCTTCCTACTGCTTTGGGAACGTGAGATCCAAAAGATGGCGGGGGATGAAGACTTCACTATTCCCATAATTACCCGCTGACTATTTTCAACCAACCATAAAGACATCGGCACCCTTTACTTTATCTTTGGGGCCTGAGCCGGAATAGTAGGCACAGCCCTAAGCCTCCTTATTCGAGCCGAACTAAGCCAACCCGGCAGCCTCCTCGGCGACGACCAAATTTATAACGTAATTGTTACCGCCCACGCCTTTGTAATAATTTTTTTTATAGTTATACCAATTATGATTGGTGGCTTCGGCAATTGACTAATTCCCCTGATACTGGGAGCACCAGATATAGCTTTCCCCCGAATAAATAACATAAGCTTTTGACTTCTTCCACCATCCTTTCTCCTTCTTCTAGCATCGTCTGCAGTAGAAGCAGGTGCCGGAACCGGATGAACTGTTTATCCCCCATTAGCAGGCAACCTTGCACATGCCGGCCCATCAGTTGACCTCACTATTTTTTCACTCCACCTTGCAGGCGTTTCTTCCATCCTCGGGGCTATTAACTTTATTACAACTATTATTAACATAAAACCCCCCTCAGTAACCCAATACCAAACCCCATTATTTGTCTGATCTGTTATTATTACCGCTGTACTTCTCCTTCTTTCCCTTCCAGTCCTCGCAGCCGGAATTACTATACTCCTCACAGACCGCAACCTTAATACCACTTTTTTTGACCCCGCAGGTGGAGGCGACCCAATTCTCTATCAACACCTGTTCTGATTTTTTGGTCACCCAGAAGTTTACATTCTCATTTTACCCGGATTTGGAATTATTTCACACGTAGTAGCTTACTACTCAGGAAAAAAAGAACCATTTGGCTATATGGGCATGGTTTGAGCCATACTATCCATTGGCCTCCTTGGCTTTTCTCGAACAATGACCGACAAGTACAGACTTCACCTATCAGTGGCCGACTTGCTCTTTGTGTTTACCCTTCCGTTTTGGTCTGTGGATGCCGCCATTGGTTGGTACTTCAAGGATTTTTTGTGCAAAGCCGTCCATGTTATCTATACAGTCAACCTCTACAGTAGTGTCTTGATCTTGGCATTTATCAGCCTGGATCGTTACTTGGCAATTGTCCATGCCACCAATAGTCAAGGATCCAGAAAACTGTTGGCTGAGAAAATTGTGTATGCCGGAGTCTGGCTTCCAGCTATTCTTTTGACTGTGCCCGACTTGGTGTTTGCCCGTGTTGATGGTTTTATTTGTGACCGTATCTACCCACTTGAGAACAGGGATGAATGGGCAATCGGATTCCGCTTTCTCCACATCATGGTTGGTCTTCTCTTGCCTGGATTTATCATCCTCATTTGCTACTGTGTCATCATTTCAAAGCTGTCACACTCAAAAGGCCACCAGAAACGCAAGGCCCTGAAGACCACCGTCATTCTCATTGTGGCTTTCTTTGCCTGCTGGTTGCCATACTACATCTGTCTTACCATAGAAACTTTAGGAAAGCTTACAGTCATCAAACTTGATTGTGAAACGGATAATACCATCCACAAGTGGATCTCTATTACTGAAGCTTTGGCCTTTTTCCACTGCTGTCTCAACCCCATCTTG???????????????????????????????????????????????TATTACATCTCAAGAGAAGGAAATAACCATTAAGAAGCCAAATGGTGAAACCACAAAGACAACAGTAAGGATATGGAATGAGACTGTTTCTAACTTGACCCTTATGGCTCTTGGTTCATCTGCTCCTGAAATTCTGCTGTCTGTAATTGAAGTCTGTGGACATGGCTTTGAAGCAGGGGACCTCGGTCCAAGTACCATTGTAGGCAGTGCTGCATTTAACATGTTTATCATCATTGCTCTCTGTGTCTATGTTGTTCCTGATGGGGAAATAAGGAAGATTAAACATCTGAGAGTCTTCTTTGTTACTGCAGCATGGAGCATCTTTGCGTATACTTGGCTGTATATGATCTTGTCAGTTTTTTCCCCTGGTGTTGTTGAGGTCTGGGAAAGTTTACTAACATTTTTCTTTTTTCCAATTTGCGTTGTGTTTGCTTGGGTAGCAGACCGAAGGCTGTTGTTTTACAAGTATGTCTACAAAAGGTACCGTGCTGGAAAACAAAGGGGAATGATCATTGAAACTGAAGGCGATAGGCCATCAGCCAAAGCAGACATTGAAATGGACGGAAAGGTTCTGAACTCCCACACAGAAAACTTCCTTGATGGCTCGGTTTTGGAAGTTGATAAGGACCAAGATGACGAAGAAGCCAGGAGAGACATGGCAAGGATCTTGAAAGAACTGAAGCAAAAACACCCCGAAAAAGAAATGGAACAGCTAATTGAACTGGCGAACTATCAAGTCTTGAGTCAACAGCAAAAAAGCAGAGCGTTTTATCGTATCCAAGCYACTCGCCTAATGACTGGTGCTGGCAACATATTAAAGAGACATGCAGCAGATCAAGCAAGGAAAGCAGTCAGCATGCATGAGGTTAACAATGAAGCTATAGAAAATGATCCCATAAGCAAAGTTTACTTTGAGCAGTCGACTTACCAATGCCTAGAGAACTGCGGGACTGTAGCTCTAACAATCRTTCGAAGGGGAGGAGATTTGACCAACACAGTGTTTGTAGATTTTAGAACCGAAGATGGAACTGCCAATGCTGGCTCAGATTATGAATTTACTGAAGGGACTGTAGTTTTCAAACCTGGAGAGACCCAGAAAGAGATCAGAGTAGGCATTATTGATGATGATATTTTTGAAGAAGATGAAAACTTCCTGGTCCATCTTAGCAATGTTCGAGCCAACTCTGAAACAGTGAACCCAGAATTAAACCATGTGACAGCTCTTGCTTGTCTTGGTGAAATCTCCACAGCCACAGTTACCATCATAGGAGGTCCAGCCTGCCCAGTGACTTAAACGGCCGCGGTACCCTAACCGTGCGAAGGTAGCGCAATCACTTGTTCTTTAAATGAGGACTAGTATGAATGGCATCACGAGGGTTACACTGTCTCCCACCTCTAATCAGTGAAACTGATCTCCCCGTGAAGAAGCGGGGATAAAACTATAAGACGAGAAGACCCCATGGAGCTTCAAACTTTAGGTTGGGGTGACCGCGGAGCATAACAAAACCTCCATGATGAAAAGAATCAAAAAGATCAACGAACCAAGTTACCCTGGGGATAACAGCGCAAAGAGCCCCTATCGACAAATGGGTTTACGACCTCGATGTTGGATCAGGGTATCCTAGTGGTGCAGCCGCTACTAAAGGTTCGTTTGTTCAACGATTAA
Dyscophus_antongili        		??????????????????????????????????????????????????????????????????AAGGCCTTGCTGCCNGGGTATCATCCTTTTGAATGGAAGCCTCCTTTGAAAAATGTTTCCAGTAGTACAGATGTTGGCATCATGGATGGCCTTTCAGGTCTGAATCGCTCTGTGGATGAATACCCTGTTGAAGTGATTTCCAAAAGGTTTAGGTATGATGCAGCTTTAGTGTCTACTTTGAAAGACATGGAAGAAGATATCCTTGAAGGCCTAAAATCACATGACTTGGAGGAATACCTAAGTGGCCCTTTCACTGTGGTGATCAAAGAATCTTGTGATGGGATGGGAGATGTCAGTGAGAAGCATGGCAGTGGCCCAGCAGTCCCAGAGAAAGCAGTACGATTCTCGTTTACGATCATGAATATCTCTGTTCCCAGCAACAATGACTCTGTTCGAATTTTTGAAGAGAGCAAACCAAACTCCGAACTTTGCTGCAAACCCCTGTGTTTAATGCTTGCTGATGAATCAGACCATGAGACTCTAACAGCCATCTTAAACCCTCTGATAGCTGAAAGAGAAGCTATGAAATCCAGCGAGCTCATGCTGGAAATTGGTGGAATTCTCCGAAATTTTACATTTGAATTTCGTGGCACAGGTTATGATGAGAAGCTTATTAGGGAAGTGGAAGGACTTGAAGCTTCAGGTTCTGTTATATTCTGTACCCTGTGGGATGCTACCCGACAGGAAGCTTCCCAGAATTTAGTCTTCCATCTATCCACCAGAAGCCATTCTGAGAACTTGCAGCGCTATGAGACATGGAGAGCTAATCCCTACCACGAATCAGTTGACGATCTTCGTGATCGAGTTAAAGGGGTTTCAGCAAAACCCTTTATTGAAACCCTCCCATCGATTGATGCATTACATTGTGATATTGGAAATGCAGCTGAATTTTATAGAATATTCCAGCTAGAAATAGGAGAGGTCTACAAAAACCCCAAATCAACAAAAGAAGAGCGAAAGAAATGGCAAAATATATTGGACAAACATCTTAGAAAGAAGATGAACCTCAAACCGATTATGAGAATGAATGGAAACTTTGCACGGAAACTTATGAGTGAGGAGACAGTAGATGCAGTATGTGAATTAATACATTGTGAAGAAAGACAAATTGCACTGAAGGAACTTATGGACCTGTATCTCAAAATGAAACCAGTATGGCGCTCTTCATGCCCAGCCAAAGAGTGCCCAGAGTTGCTCTGCCAATATAGTTACCACTCTCAACGTTTTGCAGAGCTTTTGTCCACCAAGTTCAAGTACAGATATGAGGGCACAATTACCAACTATTTCCACAAAACCCTAGCCCATGTTCCAGAGATAATTGAACGTGATGGTTCCATCGGAGCTTGGGCT????????????????????????????????????????????????????????????????????????????????????????????????????????????????????????????AGTTGAAACTTCGACCCACCACTTTCACTAATGATTCTTGTTACCTGCCTCCGTTGAGGCATCCTGCTTTGACCAGCTTCTCAAACTATCTGATACACGGAGGAAGGACACCAAACAATGAATTGTCTCAAAGACTGTACATCATGTCTATGGATTCATCAGTCAAGAAGATACTTCGCTGTTTAGAAAAAGATTTAGTGGGTGATGTTCCAGAAGCAAGGTATGGTCATTCCATGAATGCTGTTCACTGCAGAGGCAGAAATGCTGTTGTACTGTTTGGGGGGAGGTCATTTTTACCTAAAAATGAAAGGACTACAGATAAATGGAACACTGTTGTTGACTGCCAGCCAATGATCTATCTTATCGATCTTCAGTTTGGCTGTTCCAGCATGTACACCATAAAGGAAATTGAAAACGGGCTCTCTTTTCACGTTTCAGTATCAAGTAAAGATACAGTCTACATTATGGGTGGTCATACCCTTGAAAGCAACATAAGACCACCAAATATCTACAAGGTTAAAGTAGACCTCCCACTTGGAAGTCCAAACATAACTTGTACCATTCTACAAAGCCGCTTATCTGTTTCAAGCGCTATTGTGACTCATAGCAGCCCTGATGAGTTCCTGATTGTTGGTGGTTATGAATCTGACCACCAAAAAAGGATGACTTGTAGCAAAGTTTTCATAAATAATGATTCTATTGACATCCAAGAGATAGAGACACCTGAGTGGACAGGAGACATCAAGCAAAG??????????????????????????????????????????????????????????????????????????????????????????????????????????????????????????????????????????????????????????????????????????????????????????????????????????????????????????????????????????????????????????????????????????????????????????????????????????????????????????????????????????????ATTTCATACTTAAGTTGCATGAAAGCTGCCCCAATGAAAGAAGCCAATGTCAGAGGACAAAGTGGCCTGGCTTATCCGGGTCTTCGGACCCACGGTACTCTGGAAAACATAGGTGGGCCGATAGGTGGTTCAAGAGGAGGTCTTCCATCCCTGACAGATACCTTTGAGCATGTTATAGAGGAACTCCTAGAAGAGGAACAAACCATAAGGCAGAGTGAAGAAAAGAAGGACGACTTGTATTCTAGAGTTATGCTGAGCACTCAAGTGCCTTTGGAGCCACCTTTGCTTTTTCTCCTTGAGGAGTACAAAAACTACCTGGATGCTGCAAACATGTCCATGAGGGTGAGGCGCCACTCTGATCCTGCTCGACGCGGGGAACTGAGCGTCTGTGACAGTATTAGTGAATGGGTGACTGCGGCTGACAAGAAAACTGCAGTGGACATGGCGGGGCAAACAGTTACTGTTCTTGAAAAAGTCCCAGTACCCAAAGGTCAACTGAAACAATATTTCTATGAGACCAAATGCAATCCTATGGGCTACATGAAGGAAGGTTGCAGGGGCATTGACAAAAGGTACTGGAACTCGCAATGCCCAACTACCCAGTCTTATGTGCGTGCGCTCACCATGGATAGCAAAAAAAAAGTTGGCTGGCGCTTTATAAGGATAGACACTTCTTGTGTATGT???????GGCCAGGAGATGGTTCTATTTGTGGAGAAGCTTCAGGCAGAGGAACTTGCCAAGATGTGGTTGTCCCTAGCTCCCCTGTGGGTCCCCAGTTCCCTTTTTCTGGTGTCGATGACCGAGAAAACTGGCCCATGGTCTTCTACAACAGGACCTGTCAATGTCAAGGCAACTTCATGGGTTATAATTGTGGTGAGTGCAAGTTTGGCTACAGAGGGCCAAACTGCACTGAAAGGCGCACCATGATCAGAAAGGAGCTCTTCAAGTTGATCACAGCAGAGAAAGACAAGTTCATTGCCTATCTCAACTTGGCCAAGCACACCACCAGCCAGGACTTTGTCATTGCCACTGGCACATATGAGCAGATGAACAACGGCTCAGACCCACTCTTTGCAGATATCAACGTCTATGACCTATTTGTGTGGCTGCATTACTACGCCTCTAGGAATGCTTTCCTTGAAGGAGATGCCGTGTGGGAGAACATAGACTTTGCTCACGAGGCTCCTGGCTTCGCCCCTTGGCACAGGTTCTTTTTACTGCTTTGGGAACGTGAAATCCAAAAGATGGCGGGGGATGAAGACTTCACTATTCCC????????????????????????????????????????????????????????????????????????????????????????????????????????????????????????????????????????????????GACGACCAAATTTACAACGTCATCGTCACTGCTCACGCCTTTGTAATAATCTTTTTTATAGTAATACCAATCATGATTGGAGGATTTGGAAATTGACTAGTCCCACTAATAATTGGGGCCCCCGACATAGCATTTCCCCGAATAAACAATATAAGCTTTTGGCTTCTCCCCCCCTCTTTCCTCCTTCTTCTTGCCTCCTCTGCAGTAGAAGCCGGTGCAGGCACAGGTTGAACAGTTTATCCCCCTTTAGCCGGAAATCTTGCCCATGCAGGACCATCCGTTGATTTAACAATCTTCTCTTTGCACCTAGCAGGGGTTTCCTCTATTCTTGGNGCAATTAATTTCATCACAACCATTATTAATATAAAACCCCCATCAGGAACTCAATATCAAACCCCCTTATTTGNGNGATCCGTTCTTATTACAGCAGTACTACTTCTGCTTTCACTCCCTGTTCTTGCAGCTGGTATTACAATACTCCTTACTGACCGAAATCTTAATACCACCTTTTTCGATCCCGCAGGTGGAGGAGACCCGGTCTTATATCAACATCTTTTCTGATTCTTTGGCCACCC?????????????????????????????????????????????????????????????????????????????????????????????????????????????????????????????????????TCCAGAACAATGACGGACAAGTACAGGCTTCACCTCTCAGTGGCCGACTTGCTCTTTGTGTTCACCCTTCCGTTTTGGTCAGTGGATGCCGCCATCGGTTGGTACTTTAAGGATTTCTTGTGCAAAGCTGTCCACGTCATCTACACAGTCAATCTCTACGGTAGCGTCTTGATCTTGGCTTTTATCAGCCTGGATCGGTACTTGGCAATTGTCCATGCCACCAACAGCCAGGGGTCCAGAAAACTGTTGGCTGAGAAGATAGTGTATGCTGGAGTCTGGCTTCCAGCTATTCTGTTGACTGTGCCCGACTTGGTGTTTGCCCGTGTGGACGGGTTTATCTGTGACCGTATCTACCCACTTGAGAACAGGGAGAACTGGACAATCGGATTCCGTTTTCTCCACATCATGGTTGGCTTTCTGTTGCCTGGACTTGTCATCCTCATCTGCTACTGTGTCATCATTTCAAAGCTGTCACACTCGAAAGGCCACCAGAAACGCAAGGCCCTGAAGACCACTGTCATTCTCATTGTGGCTTTCTTTGCTTGTTGGTTGCCATACTACATCTGTCTTACCATAGAAACTTTCGGAAGGCTTGGAATCCTCAAGCTTGACTGTGAAATGGATAATACCATCCACAAGTGGATTTCTATTACAGAAGCCTTG?????????????????????????????????CTAGGAGTATCTATTATAGCTGACAGATTCATGTCTTCTATTGAAGTCATTACGTCCCAAGAGAAGGAAATAACCATCAAGAAACCAAATGGTGAAACCACAAAGACAACAGTAAGGATATGGAACGAGACTGTTTCTAACTTGACCCTTATGGCTCTTGGTTCGTCTGCTCCTGAAATTCTCCTGTCTGTGATTGAAGTCTGTGGACATGGCTTTGAGGCAGGGGACCTTGGTCCAAGTACCATTGTAGGCAGTGCTGCATTTAACATGTTTATCATCATTGCTCTCTGTGTCTATGTTGTCCCTGATGGGGAAATAAGGAAGATAAAACATCTTAGAGTCTTCTTCGTCACTGCAGCATGGAGCATTTTTGCCTACACTTGGCTGTACATGATCTTGTCTGTTTTTTCACCTGGTGTTGTTGAGGTCTGGGAAAGCTTACTAACTTTTTTCTTCTTTCCAATTTGTGTCGTTTTTGCTTGGGTCGCAGACCGGAGGCTGTTGTTTTACAAGTATGTGTACAAAAGGTACCGCGCTGGAAAACAAAGAGGGATGATCATTGAAACAGAAGGTGATAGGCCATCATCCAAAGCAGATATCGAAATGGATGGGAAGGTTCTGAACTCCCACACAGAAAACTTCCTTGATGGCTCAGTTTTGGAAGTTGATAAGGACCAGGATGATGAAGAAGCCAGGAGAGATATGGCTAGGATCTTGAAAGAGTTGAAGCAAAAACACCCTGATAAAGAAATGGAACAGTTAATTGAGCTGGCAAACTATCAGGTCTTGAGTCAACAGCAAAAAAGCAGGGCATTTTATCGCATCCAAGCCACTCGTCTGATGACCGGTGCTGGGAATATATTAAAGAGACATGCTGCAGATCAAGCAAGGAAAGCGGTCAGCATGCATGAGGTTAACAATGAAGCTATAGAAAATGATCCCATCAGCAAGGTTTACTTTGAGCAGTCAACTTACCAATGCCTAGAGAACTGTGGGACTGTTGCTCTAACAATAGTTCGAAGGGGAGGAGATTTGACCAACACAGTGTTTGTAGATTTTAGAACAGAAGATGGCAGTGCTAATGCAGGCTCAGATTATGAATTTACTGAAGGGACTGTAGTTTTCAAACCTGGAGAGACCCAGAAGGAGATTAGAGTAGGCATCATAGATGATGATATCTTTGAAGAAGACGAAAACTTCCTGGTTCACCTCAGCAATGTTCGAGCCAACTCTGAAACAGTGAACCCAGAGTCTAATCACGTGACAGCTCTTGCATGTCTTGGACAACCCTCCACAGCCACAGTTACTATCATAGGAGGTCCCGCCTGCCCAGTGACTTCAACGGCCGCGGTACCCTAACCGCGCGAAGGTAGCGCAATCACTTGTCCTTTAAATGTGGACTAGTATGAACGGCATAACGAGGGTTATACTGTCTCCCTCTTCCAATCAGTGAAACTGATCTCCCCGTGAAGAAGCGGGGATAACATTATAAGACGAGAAGACCCCATGGAGCTTTAAACTTTCGGTTGGGGTGACCGCGGAGCAAAATAAAACCTCCACGATGAAAAGAATCAAAACGATCAACGAACCAAGTTACCCTGGGGATAACAGCGCATAGAGCTCCTATCGACAAATGGGTTTACGACCTCGATGTTGGATCAGGGTATCCCAGTGGTGTAGCCGCTACTAAAGGTTCGTTTGTTCAACGATTAA
Elachistocleis_ovalis       	??????????????????????????????????????????????????????????????????AAGGCCTTGCTGCCAGGGTATCACCCTTTTGAGTGGAAGCCTCCTTTGAAAAATGTTTCCAGCAGTACAGATGTTGGTATGATGGATGGACTTTCAGGTCTAAGTCGCTCTGTAGATGAATACCCTGTTGAAGCCATTTCCAAAAGGTTTAGGTATGATGCAGCCCTAGTGTCTACTTTGAAAGACATGGAAGAAGATATTCTTGAAGGCCTAAAAGCACAAGACTTGGAGGAATACCTTAGTGGGCCTTTCACTGTGGTGATCAAAGAATCCTGTGATGGGATGGGTGATGTCAGTGAGAAACACGGCAGTGGCCCTGCCGTCCCTGAGAAAGCAGTGCGCTTCTCATTTACGATAATGAACATCAGTGTCGCTAGCAAAGATACCTCTGTCCGAATATTTGAAGAGAGCAAACCAAACTCCGAACTGTGCTGCAAACCTTTGTGTTTAATGCTTGCTGATGAATCGGACCATGAGACTCTAACAGCCATCTTGAATCCTTTGATAGCTGAAAGGGAAGCCATGAAATCCAGTGAGCTCCTGTTGGAAATTGGTGGAATTCTCCGAAATTTTAAATTTATCTTCCGTGGCACAGGTTATGATGAGAAGCTTGTTAGAGAGGTGGAAGGACTTGAAGCTTCAGGTTCTGTTTATATTTGCACCCTGTGTGATGCTACACGACAAGAAGCTTCCCAGAATTTAGTCTTCCATTCTATCACCAGAAGCCATTCTGAGAACTTGCAGCGCTACGAGACATGGAGAGCGAATCCCTACCATGAATCCGTGGATGAACTTCGAGATCGAGTAAAAGGTGTTTCGGCAAAGGCCTTTATTGAAACCCTCCCATCCATTGATGCCCTACACTGTGATATTGGAAACGCAGCAGAATTCTTTAGAATATTTCAACTAGAAATAGGTGAGGTCTACAAAAACCCCAATGCAACTAAAGAAGAGCGAAAAAAATGGCAAAATATATTGGACAAACATATTAGAAAGAAGCTGAACCTTAAACCCATTATGAGAATGAATGGAAACTTTGCACGAAAACTTATGACCAAGGAGACGGTAGATGCTGTCTGTGAACTAATACATTGTGAAGAGAGGCAAGAAGCTCTTAAAGAACTTATGGACCTGTATCTCAAAATGAAACCCGTATGGCGTTCCTCATGTCCCGCCAAAGAGTGCCCCGAGTTGCTGTGCCAATACAGTTACCACTCTCAGCGTTTTGCTGAGCTTTTGTCCACCAAGTTCAAGTACCGATACGAGGGCAAAATTACCAACTATTTCCACAAAACCCTTGCCCACGTTCCGGAGATCATTGAACGCGATGGCTCAATCGGAGCCTGGGCCAGCGAAGGCAMCGAGTCCGGCAACAAG????????????????????????????????????????????????????????????????????????TTCCTGGTCAACCTGAAGAACAACGAGTTGAAACTCCGACCCACCACCTTCACCAACGATTCTTGTTACTTGCCTCCACTGAGGCATCCAGCCTTGACCAGCTTCTCAAACTACTTGATACACGGGGGAAGGACGCCGAACAACGAACTGTCTCAAAAACTGTACATCATGTCTACGGAGTCACCAGGAAAGAAGATACTTCGCTGTTTAGAAAAAGACTTGGTAGGGGAGGTTCCTGAAGCAAGGTATGGTCATTCCATGAATGTCGTTCACTCCAGAGGCAAAAATGCTGTGGTGTTATTTGGAGGTAGGTCATTCATCCCTATAGCTAAACGCACTACAGAAAAATGGAACAGTGTCATTGACTGCCAGCCACTGGTCTATCTCATCGATCTTCAGTTTGGCTGTTCCGGCATGTACACCATAAAGGAAATTCAAGACGGACTCGCTTTCCATGTCTCACTATCAAGTAATGATACAGTCTACATTATGGGTGGCCATACCCTGGAAAGCAACATAAGGCCAGAAAATATCTACAAGCTTAAAGTAGACCTCCTGCTTGGAAGTCCAGCCATAACGTGCAGTGTTCTTCAGGGCCAATTATCTGTCTCCAGTGCTATCGTGACCCAACCGGGCCCGGATGAGTTCCTGATTGTTGGTGGATATGAATGCGATATAAAAAAAAGGATGATCTGTAACAAAGTTGTTCTAGATAACAATTCTATTAACATCCAAGAGGTAGAGACACCTGAATGGACAGGAGATATTAAGCACAGCAAGA?????????????????????????????????????????????????????????????????????????????????????????????????????????????????????????????????????????????????????????????????????????????????????????????????????????????????????????????????????????????????????????????????????????????????????????????????????????????????????????????????????????ATTTCATACTTAAGTTGCATGAAAGCTGCCCCAATGAAAGAAGCCAATGTCAGAGGACAAAGTGGCCTGGCCTATCCGGGTCTTCGGACCCACGGTACTCTGGAGAACATAGGTGGGCCCATAGGTGTTTCAAGAGGAGGTCTTCCATCACTGACAGATACCTTTGAGCATGTTATAGAGGAACTCCTAGAAGAGGAACAGAACATAAGGCAGAGTGAGGAGAACAAGGACGACATGTATTCTAGAGTTATGCTGAGCACTCAAGTGCCTTTGGAGCCACCTTTGCTTTTTCTCCTTGAGGAGTACAAAAACTACCTGGATGCTGCAAACATGTCCATGAGGGTGAGGCGCCACTCTGACCCTGCTCGACGTGGGGAGCTGAGTGTCTGTGACAGTATTAGCGAATGGGTGACTGCGGCCGACAAGAAAACTGCAGTAGACATGGCGGGGCAAACCGTTACTGTTCTTGAAAAAGTCCCAGTACCCAAAGGTCAACTAAAACAATATTTCTACGAGACCAAATGCAATCCTATGGGCTACATGAAGGAAGGATGCAGGGGCATTGACAAGAGGTACTGGAACTCACAATGCCGAACTACCCAGTCTTATGTGCGTGCGCTCMCCATGGATAGCAAAAAAAAAGTTGGCTGGCGCTTTATAAGGATAGACACTTCTTGTGTATGT?CAGTGTGGCCAGGGGACGGTTCTCCTTGCGGAGAAGCTTTGGGCAGAGGAACTTGCCAGGATGTGGTGGTCTCCAACTCCCCCGTGGGTTCCCAGTTCCCTTTCTCTGGTATTGATGACCGAGAAAACTGGCCCGTGGTCTTCTACAACAGGACCTGCCAATGTCAGGGCAACTTCATGGGCTACAATTGTGGGGAGTGCAGGTTCGGCTACAGGGGGACAAACTGCACCGAGAGACGCACCATGATCAGGAAGGAGATCTTCAAGCTGACCACGGCAGAGAAGGACAAGTTCATCGCCTATCTCAACTTGGCCAAGCACACCACCAGCCAGGACTTTGTCATCGCTACCGGCACCTATGAGCAGATGAACAATGGCTCGGACCCTCTCTTTGCCGACATCAATGTCTACGACCTGTTTGTGTGGCTGCATTACTACGCCTCCCGGGATGCCTTCCTGGAAGGAGATGCCGTGTGGGCGAACATAGACTTTGCCCATGAGGCTCCTGGCTTTGCCCCCTGGCACAGGTTCTTCTTGCTGCTTTGGGAACGTGAGATCCAAAAGATGACGGGGGATGAAGACTTCACTATTCCT????????????????????????????????????????????????????????????????????????????????????????????????????????????????????????????????????????????????GATGATCAAATTTACAATGTCATTGTTACTGCCCATGCCTTCGTAATAATCTTCTTCATAGTAATACCAATTATAATTGGTGGATTTGGTAACTGATTAGTCCCCCTTATGCTTGGAGCACCAGACATAGCCTTTCCACGAATAAACAACATAAGCTTCTGACTACTACCCCCATCTTTTCTTCTCCTTCTAGCATCATCTGCAGTAGAAGCAGGAGCCGGAACTGGATGAACAGTTTATCCACCTCTAGCCAGTAACCTAGCCCATGCAGGACCATCCGTTGATTTAACCATTTTTTCTCTTCATTTAGCAGGAGTTTCTTCAATCCTGGGGGCAATCAACTTTATTACAACTATTATCAACATAAAACCCCCTTCAGTTACCCAATATCAAACTCCTCTATTTGTCTGATCTGTAATTATTACAGCTGTCCTTCTTCTTCTTTCACTGCCAGTCCTTGCAGCAGGAATCACTATACTTTTAACTGACCGAAATTTAAACACCACATTTTTTGACCCTGCCGGAGGAGGTGACCCAATTCTCTATCAACACCTTTTTTGATTCTTTGGCCACCC?????????????????????????????????????????????????????????????????????????????????????????????????????????????????????????????????????TCTCGAACAATGACCGACAAGTACAGGCTTCATCTCTCAGTGGCCGACTTGCTCTTTGTGTTTACTCTTCCATTTTGGTCTGTGGATGCCGCCATTGGTTGGTACTTCAAGGATTTTTTGTGCAAAGCTGTCCATGTCATCTACACAGTCAACCTCTACAGCAGTGTCTTGATCTTGGCTTTTATCAGCCTGGATCGGTACTTGGCAATTGTCCATGCCACCAACAGTCAGGGGTCCAGAAAACTGTTGGCTGAGAAAATTGTGTATGCTGGAGTCTGGCTTCCAGCTATTCTGTTGACTGTGCCTGACTTGGTGTTTGCCCGTGTTAATGGTTTTATTTGTGACCGTATTTACCCACTCGAGAACCAGGTTCAATGGACAATTGGATTCCGCATTCTCCACATCATGGTTGGTCTTCTCTTGCCTGGATTTATCATCCTCATTTGCTACTGTGTCATCATTTCAAAGCTGTCACACTCAAAAGGCCACCAAAAACGCAAGGCCCTAAAGACCACCGTCATTCTCATTGTGGCTTTCTTTGCCTGCTGGTTGCCATATTACATCTGTCTTACCATAGACACTCTAGCAAAGTTTGGAATCATCAAACTTGATTGTGAAATGGATAATACCATCCACAAGTGGATCTCTATAACTGAAGCTTTG????????????????????????????????????????????????????????????????????????????????TATTACATCTCAAGAGAAGGAAATAACCATTAAGAAGCCAAATGGTGAAACCACAAAAACAACAGTAAGGATATGGAATGAGACTGTTTCTAACTTGACCCTTATGGCTCTCGGTTCATCTGCTCCTGAAATCCTGCTGTCTGTAATTGAAGTCTGTGGACACGGCTTTGAAGCAGGAGACCTCGGTCCAAGTACCATTGTAGGCAGTGCTGCATTTAACATGTTTATCATCATTGCTCTCTGTGTCTATGTTGTTCCTGATGGTGAAATAAGGAAGATAAAACATCTTAGAGTCTTTTTTGTTACTGCAGCTTGGAGCATCTTTGCGTACACCTGGCTGTATATGATCTTGTCTGTTTTTTCGCCTGGTGTTGTTGAGGTCTGGGAAAGTTTGCTAACTTTTTTCTTTTTTCCAATTTGCGTTGTGTTTGCTTGGGTAGCAGACCGAAGGCTTTTGTTTTACAAGTATGTCTACAAAAGATACCGTGCTGGAAAACAAAGAGGAATGATCATTGAAACAGAAGGGGATAGGCCATCATCCAAAGCAGACATCGAAATGGATGGGAAGGTTCTGAACTCCCACACAGAAAACTTCCTTGATGGCTCGGTTTTGGAAGTTGATAAGGACCAAGATGATGAAGAAGCAAGGAGAGATATGGCAAGGATCTTGAAAGAACTGAAGCAAAAACACCCTGAAAAAGAAATGGAACAGCTAATTGAACTGGCAAACTACCAAGTCTTGAGTCAACAGCAAAAAAGCAGAGCTTTTTATCGCATCCAAGCCACTCGCCTGATGACCGGTGCCGGAAACATATTAAAAAGACATGCAGCAGATCAAGCAAGGAAAGCAGTCAGCATGCATGAAGTTAACAATGAAGCTATAGAAAATGATCCCATAAGCAAAGTTTACTTTGAGCAGTCGACTTACCAATGCCTGGAGAACTGCGGTACTGTAGCGCTAACAATCATTCGAAGGGGAGGAGATTTGACCAACACAGTGTTTGTAGATTTTAGAACCGAAGATGGCACTGCCAATGCAGGCTCAGATTATGAATTTACTGAAGGGACTGTTGTTTTCAAACCTGGAGAGACCCAGAAGGAGATCAGAGTAGGCATTATTGATGATGATATCTTTGAAGAAGATGAAAACTTCCTGGTCCACCTTAGCAATGTTCGAGCCAACTCTGAAACAGTGAACCCAGAATCTAACCATGTGACAGCTCTTGCTTGTCTTGGAGAAGTCTCCACAGCCACAGTTACTATCATAGAAGGTCTAGCCTGCCCAGTGACTTAAACGGCCGCGGTACCCTAACCGTGCGAAGGTAGCGCAATCACTTGTTCTTTAAATGAGGACTAGTATGAACGGCATCACGAGGGTTACACTGTCTCCCACTTCTAATCAGTGAAACTGATCCCCCCGTGAAGAAGCGGGGATAAACTTATAAGACGAGAAGACCCCATGGAGCTTTAAACTTTAGGTTGGGGTGACCACGGAGCATAATAAAACCTCCATGTTGAAAAGAATCAAAAAGATCAACGAACCAAGTTACCCTGGGGATAACAGCGCAAAGAGCTCCTATCGACAAATGGGTTTACGACCTCGATGTTGGATCAGGGTGTCCCAGTGGTGCAGCCGCTACTAAAGGTTCGTTTGTTCAACGATTAA
Dermatonotus_muelleri       	??????????????????????????????????????????????????????????????????AAGGCCTTGCTGCCNGGGTATCACCCTTTTGAGTGGAAGCCTCCTTTGAAAAATGTTTCTAGCAGCACAGATGTTGGTATCATGGATGGACTTTCAGGTCTGAATCGCTCTGTAGATGAATACCCTGTNGAAGCCATTTCCAAAAGGTTTAGGTATGATGCAGCTTTAGTGTCTACATTGAAAGACATGGAAGAAGATATTCTTGAAGGCCTAAAAGCACAAGACTTGGAGGAATACCTTAGTGGACCTTTCACTGTGGTGATCAAAGAATCCTGTGATGGGATGGGTGACGTCAGTGAAAAACATGGCAGNGGCCCCGCCGTCCCTGAGAAAGCAGTACGTTTCTCATTTACGATAATGAACATCAGTGTCACTAGCAACGATGCCTCTGTCCGAATATTCGAAGAGAGCAAGCCAAACTCCGAACTTTGCTGCAAACCTCTGTGTTTAATGCTTGCCGATGAGTCAGACCATGAGACTCTAACCGCCATATTGAATCCTTTAATAGCTGAAAGAGAAGCCATGAAATCCAGTGAGCTCATGATGGAAATTGGGGGAATTCTCAGAAATTTTAAATTTATCTTCCGTGGCACAGGTTACGATGAAAAGCTTGTAAGGGAGGTGGAAGGACTTGAAGCTTCGGGGTCTGTTTACATTTGCACCCTGTGTGATGCTACACGACTAGAAGCTTCCCAGAATTTAGTCTTCCATTCTATCACCAGAAGCCATTCTGAGAACTTGCAGCGCTACGAGACATGGAGAGCGAATCCCTATCACGAATCAGTTGATGAACTTCGAGATCGAGTAAAAGGTGTTTCAGCAAAGCCCTTTATTGAAACCCTCCCATCCATCGATGCTTTACACTGTGATATTGGAAATGCAGCAGAATTTTTCAGAATATTTCAACTAGAAATAGGTGAGGTCTACAAAAACCCAAATGCAACTAAAGAAGAGCGAAAGAAATGGCAAAATATATTGGACAAACATATAAGAAAGAGGCTGAACCTTAAACCAATTATGAGAATGAATGGAAACTTTGCGCGAAAACTTATGACCAAGGAAACAGTAGATGCTGTCTGTGAATTAATACCTTGTGAAGAGAGACAAGAAGCACTTAAAGAACTTATGGACCTATATCTTAAAATGAAACCCGTATGGCGCTCCTCATGCCCAGCCAAGGAGTGCCCCGAGTTGCTGTGCCAATACAGTTACCACTCTCAACGTTTTGCCGAGCTTTTGTCCACCAAGTTCANGTACCGCTATGAGGGCAAAATTACCAACTATTTCCACAAAACCCTTGCCCACGTTCCAGAGATCATTGAACGTGACGGCTCNATCGGAGCTTGGGCCAGCGAGGGCAACGAGTCCGGCAACAAG???????????????????????????????????????????????????????????????????????????CTGGTCCACCTAAAGAACAATGAGTTGAAACTTCGACCCACCACTTTCACCAACGATTCTTGTTACTTGCCTCCACTGAGGCATCCGGCCTTGACCAGTTTCTCAAACTACTTGATACATGGGGGAAGGACCCCAAACAACGAACTGTCTCAGAAACTGTACATCATATCTGCTGATTCATCGGTTAAGAAAATACTTCGCTGCTTAGAAAAAGACTTAGTGGGGGATGTTCCAGAAGCAAGGTATGGTCATTCCATGAACGTGGTTCACTCCAGAGGTAAAAATGCTGTGCTGCTATTTGGAGGTAGGTCATTCGTACCTATAGGTCAACGGACTACAGAAAAATGGAACAGTGTCACTGACTGCCAGCCTGTGGTCTATCTAGTTGATCTTCAGTTTGGCTGTTCCAGCATGTACAACGTCAAGGAAATTCAAGATGGGCTCTCATTCCATGTGTCAGTATCAAGTAATGATACAGTCTACATTATGGGTGGTCATACCCTAGAAAGCAACATAAGGTCAACAAATATCTACAAGCTTAAAGTAGACCTCCTGCTTGGAAGTCCTGTCATAACTTGTAGTGTTCTACAAGGCCAATTATCTGTCTCTAGCGCTATTGTGACTCAACCAGGCCCGAATGAATTCATGATTGTTGGCGGCTATGAATCTGAAATCAAAAAAAGGATGATCTGTAACAAAGTTGTTCTAGATAACAATTCTATTAACATCCAAGAGGTAGAGACACCTGAATGGACAGGGGATATTAAGCATAGCAAAA?????????????????????????????????????????????????????????????????????????????????????????????????????????????????????????????????????????????????????????????????????????????????????????????????????????????????????????????????????????????????????????????????????????????????????????????????????????????????????????????????????????ATTTCATACTTAAGTTGCACGAAAGCTGCCCCAATGAAAGAAGCTAATGTCAGAGGACAAAGTGGCCTGGCCTATCCGGGTCTTCGGACCCACGGTACTCTGGAGAACATAGGTGGGCCCATAGGTGTTTCAAGAGGAGGTCTCCCATCACTGACAGATACCTTTGAGCATGTTATAGAGGAACTCCTAGAAGAGGAACAGAACATAAGGCAGAGTGAGGAGAACAAGGACGACATGTATTCTAGAGTTATGTTGAGCACTCAAGTGCCTTTGGAGCCACCTTTGCTTTTTCTCCTTGAGGAGTACAAAAACTACCTGGATGCTGCAAACATGTCCATGAGGGTGAGGCGCCACTCTGACCCTGCTCGGCGGGGGGAATTGAGTGTCTGTGACAGTATTAGCGAATGGGTGACTGCCGCCGACAAGAAAACTGCAGTAGACATGGCGGGGCAAACCGTTACTGTTCTTGAAAAAGTCCCAGTACCCAAAGGTCAACTGAAACAATATTTCTATGAGACCAAATGCAATCCTATGGGCTACATGAAGGAAGGTTGCAGGGGCATTGACAAGAGGTACTGGAACTCGCAATGCCGAACTACCCAGTCTTATGTGCGGGCGCTCACCATGGATAGCAAAAAAAAAGTTGGCTGGCGCTTTATAAGGATAGACACTTCTTGTGTATGT???????GGCCTGGAGATGGTTCTCCTTGTGGAGAAGCTTCAGGCAGAGGAACTTGTCAAGATGTGGTGGTCTCCAACTCCCCTGTGGGTTCCCAGTTCCCTTTCTCTGGTATTGATGACAGAGAAAACTGGCCCGTGGTCTTCTACAACCGAACCTGTCAATGTCAGGGGAACTTCATGGGCTACAATTGTGGGGAGTGCAAGTTTGGCTACAGAGGGTCAAACTGCACGGAGAGACGAACAATGATCAGGAAGGAGATCTTCAAGCTGAGCACGGCCGAGAGAGAAAAGTTCATCGCCTATCTCAACTTGGCCAAGCACACGACCAGCCAGGACTTTGTCATCGCTACGGGCACCTATGAGCAGATGAACAATGGCTCAGACCCTCTCTTTGCTGATATCAATGTCTATGACCTGTTTGTGTGGCTGCATTACTACGCCTCCAGGGATGCTTTCCTGGAAGGGGATGCTGTGTGGGAGAACATAGACTTTGCCCATGAGGCTCCTGGCTTTGCCCCTTGGCACAGGTTCTTTTTGCTGCTTTGGGAACGTGAGATCCAAAAGATGGCGGGGGATGAAGATTTCACTATTCCC????????????????????????????????????????????????????????????????????????????????????????????????????????????????????????????????????????????????GACGACCAGATTTACAATGTCATTGTTACTGCTCACGCTTTTGTTATAATTTTCTTCATGGTCATACCGATTATAATCGGCGGCTTTGGAAACTGATTAGTTCCCCTAATACTAGGAGCACCAGACATGGCCTTCCCCCGTATAAATAATATAAGCTTCTGACTTCTCCCCCCCTCTTTTCTTCTTCTCCTAGCCTCATCAGCAGTAGAAGCCGGTGCAGGCACTGGATGAACTGTCTACCCACCACTCGCCGGAAATCTCGCCCATGCCGGCCCATCTGTTGATCTTACTATTTTCTCCCTTCATCTTGCCGGAATTTCCTCTATTTTAGGGGCTATCAATTTTATTACAACTATTATTAACATGAAACCCCCATCAGTCACTCAATATCAAACCCCCCTCTTTGTATGATCAGTAATCATTACAGCCGTACTACTTCTACTATCTCTTCCAGTGTTAGCAGCAGGCATTACTATACTTCTGACAGACCGAAACTTAAACACCACATTCTTCGACCCTGCAGGAGGAGGTGACCCAGTCCTATACCAACACCTATTCTGATTCTTTGGCCACCC?????????????????????????????????????????????????????????????????????????????????????????????????????????????????????????????????????????????AATGACCGACAAATACAGACTTCACCTCTCAGTGGCTGACTTGCTTTTTGTGTTTACCCTTCCGTTTTGGTCTGTGGATGCCGCCATTGGTTGGTACTTCAAGGATTTTTTATGCAAAGCCGTCCATGTCATCTACACAGTCAACCTCTACAGTAGCGTCTTGATCTTGGCTTTTATCAGCCTGGATCGTTACCTGGCAATTGTCCATGCCACCAACAGTCAGGGGTCCAGAAAACTGTTGGCTGAGAGAATTGTCTATGCTGGAGTCTGGCTTCCTGCTATTCTGCTGACTGTGCCCGACTTGGTGTTTGCCCGCGTTGATAGTTTTGTTTGTGACCGTATCTACCCACATGAGAACCGAGAGGAATGGACAATTGGATTCCGCTTTCTCCACATCATTGTTGGTCTTCTCTTGCCTGGATTTATCATTCTCATCTGCTACTGTGTCATCATTTCAAAGCTGTCACACTCAAAGGGCCACCAGAAACGCAAGGCCCTGAAAACCACCGTCATTCTCATTGTGGCTTTCTTTGCCTGCTGGTTGCCATACTATATTTGTCTTACCATAGACACTTTTGGTAAGCTTGGCATCCTCAAACTTGATTGTGAAATGGATAATACTATCCACAAGTGGATCTCTATTACTGAAGCTTTGGCCTATTTCCACTGCTGTCTCAATCCCATCTTG???????????????????????????????????????????????TATTACATCTCAAGAAAAGGAAATAACTATTAAAAAACCAAATGGTGAAACCACAAAAACAACAGTAAGGATATGGAATGAGACTGTTTCTAACTTGACCCTTATGGCTCTTGGTTCATCTGCTCCTGAAATTCTGCTGTCTGTAATTGAAGTCTGTGGACACGGCTTTGAAGCAGGGGACCTCGGTCCAAGTACTATTGTAGGCAGTGCTGCATTTAACATGTTTATCATTATTGCTCTCTGTGTCTATGTTGTTCCAGATGGGGAAATAAGGAAGATAAAACATCTTAGAGTCTTCTTTGTTACTGCAGCATGGAGCATCTTTGCATACACTTGGCTGTATATGATCTTGTCCGTTTTTTCGCCTGGTGTTGTTGAGGTCTGGGAAAGTCTGCTAACTTTTTTCTTTTTTCCAATTTGCGTTGTGTTTGCTTGGGTTGCAGACCGAAGGCTGTTGTTTTACAAATATGTGTACAAAAGGTACCGTGCGGGAAAACAAAGGGGAATGATCATTGAAACTGAAGGGGATAGACCATCATCTAAAGCAGACATTGAAATGGATGGGAAGGTTCTGAACTCCCACACAGAAAACTTCCTTGATGGCTCAGTTCTAGAAGTTGATAAGGACCAAGATGACGAAGAAGCCAGGAGAGATATGGCTAGGATCTTGAAAGAACTAAAGCAGAAACACCCTGAAAAAGAAATGGAACAGCTAATTGAACTGGCAAACTATCAAGTCTTGAGTCAACAGCAAAAAAGCAGAGCATTTTATCGTATTCAAGCCACTCGCCTCATGACCGGTGCCGGAAACATATTAAAGAGACACGCAGCAGATCAAGCAAGGAAGGCAGTCAGCATGCATGAGGTAAACAATGAAGCTATAGAGAATGATCCCATAAGCAAAGTTTACTTTGAGCAGTCAACTTACCAATGCCTAGAGAACTGCGGGACTGTAGCTCTTACAATCGTTCGAAGGGGAGGAGATTTGACCAACACAGTGTTTGTAGATTTTAGAACCGAAGATGGCACTGCCAATGCAGGCTCAGATTATGAATTTACCGAAGGGACTGTTGTTTTCAAACCTGGTGAGACCCAGAAGGAGATCAGAGTAGGCATTATAGACGATGATATCTTTGAAGAAGATGAAAATTTCCTAGTCCATCTAAGCAATGTTCGAGCTAACTCTGAAACTGTGAACCCAGAATCCAACCATGTGACAGCTCTTGCTTGTCTTGGTGAAGTCTCCACAGCAACAGTTACTATCATAGGAGGTCCAGCCTGCCCAGTGACTTAAACGGCCGCGGTACCCTAACCGTGCGAAGGTAGCGCAATCACTTGTTCTTTAAATGAGGACTAGTATGAATGGCATCACGAGGGTTACACTGTCTCCCACCTCTAATCAGTGAAACTGATCTCCCCGTGAAGAAGCGGGAATAAGAATATAAGACGAGAAGACCCCATGGAGCTTTAAACTTTTGGTTGGGGTGACCGCGGAGTAAAATGAAACCTCCACAATGAAAAGAATCAATAAGACCAACGAACCAAGTTACCCTGGGGATAACAGCGCAAAGAGCCCCTATCGACAAATGGGTTTACGACCTCGATGTTGGATCAGGGTATCCCAGTGGTGCAGCCGCTACTAAAGGTTCGTTTGTTCAACGATTAA
Hoplophryne_rogersi         	???????????????????????????????????????????????????????????????????????????????????????????????????????????????????????????????????????????????????????????????????????????????????????????????????????????????????????????????????????????????????????????????????????????????????????????????????????????????????????????????????????????????????????????????????????????????????CGGCAGCGGTCCTGCAGTTCCTGAAAAAGCGGTACGTTTCTCATTTACGATCATGAACGTCACCGTGCCCAGCAACAACACCTCGGTTCGTATTTTTGAAGAGAGCAAACCAAACTCCGAACTTTGCTGCAAACCCTTGTGTTTAATGCTTGCTGATGAATCAGACCATGAGACTCTAACGGCCATCTTGAATCCTCTGATAGCTGAACGGGAAGCCATGAAATCCAGCGAGCTCATATTGGAAATCGGTGGAATTCTCAGAAACTTTAAGTTTGTCTTTCGTGGTACAGGTTACGATGAAAAGCTCATTAGGGAAGTGGAAGGACTTGAAGCTTCAGGTTCGATTTATATCTGTACCTTGTGTGATGCTACACGACTGGAAGCTTCTCAGAATTTAGTCTTCCATTCCATAACTAGAAGCCACTCTGAGAACTTGCAGCGCTATGAGACATGGAGAGCCAATCCCTACCATGAGTCAGTTGATGACCTTCGTGACCGAGTAAAAGGTGTCTCGGCAAAGCCCTTTATTGAAACCCTTCCATCCATCGACGCGTTA????????????????????????????????????????????????????????????????????????????????????????????????????????????????????????????????????????????????????????????????????????????????????????????????????????????????????????????????????????????????????????????????????????????????????????????????????????????????????????????????????????????????????????????????????????????????????????????????????????????????????????????????????????????????????????????????????????????????????????????????????????????????????????????????????????????????????????????????????????????????????????????????????????????TTCTTGGTCAGCCTGAAGAACAATGATCTTAAACTTCGCCCCACCACTTTCACAAATGAACTCTGTTAMCTGCCTCCGCTGAGGCACCCGGCCTTGACTAGCTTCTCGAATTACCTCATCCATGGCGGGAGGACCCCAAACAATGAGCTGTCTCAAAAGCTGTACCTTGTGTCTATGGATTCATCGGTCAAGAAGATAATTCGTTGTTTGGAAAAAGACCTAGTAGGTGATGTCCCAGAAGCAAGGTACGGTCACTCTATGAGTGTTGTCCACTCCAGAGGCAAAAATGCTGTGGTCTTATTTGGCGGACGGTCCTTCCTACCTCTCAATCAAAGGACGACAGACAAATGGAACTGTGTCTTTGACTGCCAGCCATTGGTCTATCTCATCGACCTTCAGTTTGGCTGTTCTAGCATGTACACCATAAAGGAAATTCAAGACGGGCTCTCGTTTCACGTTTCAGTAGCACATAATGATACAGTCTACATCATGGGCGGCCATACCCTTGAAAGCAACATAAGGTCACCAAACATCTACAAGGTCAAAGTTGACCTCCCACTTGGAAGTCCAGCCATAACTTGCACCATCTTACAAGGACGCTTATCTGTCTCGAGCGCTATCGTGACTCAGAGCGGCCCAGATGAGTTCCTGATTGTTGGTGGTTATGAATCCGATAGTCTAAAAAGGATGACTTGTAACAGGGTTTTATTAGGTCAAGACTCCATTGACTTCCAGGAGGTAAGAACACCTGAATGGACAGGAGATATTAAAAATAGTAAG??????????????????????????????????????????????????????????????????????????????????????????????????????????????????????????????????????????????????????????????????????????????????????????????????????????????????????????????????????????????????????????????????????????????????????????????????????????????????????????????????????????????????CTTAAGTTGCAWGAAAGCTGCCCCAATGAAAGAAGCCAATGTCAGAGGACAAAGTGGCCTGGCCTATCCGGGTCTTCGGACCCACGGTACTCTGGAGAACATAGGTGGGCCCATAGGTGTTTCAAGAGGAGGTCTTCCATCCCTGACAGATACCTTTGAGCATGTTATAGAGGAACTCCTAGAAGAGGAACAGAACATAAGGCAGAGTGAGGAGAACAAAGACGACATGTATTCTAGAGTTATGCTGAGCACTCAAGTGCCTTTGGAGCCACCTTTGCTTTTTCTCCTTGAGGAGTACAAAAACTACCTGGATGCTGCAAACATGTCCATGAGGGTGAGACGYCACTCTGACCCTGCTCGWCGYGGGGAACTGAGTGTCTGTGACAGTATTAGCGAATGGGTGACTGCAGCTGACAAGAAAACTGCAGTAGACATGRCGGGGCAAACCGTTACTGTTCTTGAAAAAGTCCCAGTACCCAAAGGTCAACTGAAACAATATTTCTACGAGACCAAATGCAATCCCATGGGCTACATGAAAGAAGGTTGCAGGGGCATTGACAAAAGGTACTGGAACTCGCAATGCCGAACTACCCAGTCTTATGTGCG??????????????????????????????????????????????????????????????????????CCAGTGTGGCCAGGAGATGGTTCTCCTTGTGGAGAAGCTTCAGGCAGAGGAACGTGCCAAGATATGGTTGTCTCCAACTCCAGCGTGGGTCCCCAGTTCCCTTTCTCTGGTATTGATGACCGAGAAAACTGGCCGGTGGTCTTCTACAACAGGACCTGCCAATGTCAGGGCAACTTTATGGGCTACAATTGTGGTGAGTGCAAGTTTGGCTTCACGGGGTCAAACTGCACTGAGAGGCGCACCGTGATCAGAAAGGAGATCTTCAAGTTGGCCACAGAGGAGAAGGACAAGTTTATTGCCTATCTCAACTTAGCCAAGCGCACCACCAGCCAAGACTTTGTCATTATCACCGGCACATACGAGCAGATGAACAATGGCTCAAACCCTCTCTTTGCAGATATCAGCGTCTATGACTTGTTTGTGTGGATCCATTACTACGCCTCCAGGGATGCCCTCCTCGAAGGGGGTGGTTCTTGGGAGAACATAGACTTTGCTCATGAGTCTGCTGGCTTCGCCCCTTGGCACAGGTTCTTCTTACTGCTTTGGGAACGTGAGATCCAAAAGATGGCAGGGGATGAAGACTTCACTATTCCY???????????????????????????????????????????????????????????????????????????????????????????????????????????????????????????????????????????????????????????????????????????????????????????????????????????????????????????????????????????????????????????????????????????????????????????????????????????????????????????????????????????????????????????????????????????????????????????????????????????????????????????????????????????????????????????????????????????????????????????????????????????????????????????????????????????????????????????????????????????????????????????????????????????????????????????????????????????????????????????????????????????????????????????????????????????????????????????????????????????????????????????????????????????????????????????????????????????????????????????????????????????????????????????????????????????????????????????????????????????CAGACTTCACCTCTCAGTAGCCGACTTGCTTTTTGTGTTCACCCTTCCATTTTGGTCTGTGGATGCCGCCATTGGTTGGTACTTCAAGGAGTTTTTGTGCAAAGCTGTCCATGTCATCTACACTGTCAACCTCTACAGCAGTGTCTTGATCTTGGCTTTTATCAGCCTGGATCGTTACTTGGCAATTGTCCATGCCACCAACAGCCAGGGCTCCAGAAAACTGTTGGCTGAGAAAATTGTGTATGCTGGAGTCTGGCTTCCAGCCATTTTGTTGACTGTGCCCGACTTGGTGTTTGCCCGTGTGGAAGTTTATGTTTGTGACCGTATCTACCCGGCAGGGAACCGTGAGATCTGGGTAATCGGATTCCGGTTTCTCCACATCATGGTTGGTCTTCTTCTGCCTGGATTTATCATCCTCATCTGCTACTGTGTCATCATTTCAAAGCTGTCACACTCCAAAGGCCACCAGAAACGCAAGGCCCTGAAAACCACCATCATTCTCATTGTGGCTTTCTTTGCCTGTTGGTTGCCATACTACATCTGTCTTACCATAGACACTTTTGGTAAACTCGGAATCATCAAGCTCAATTGCGAAATGGATAACATGGTGCACAAGTTGATTTCCATTACAGAAGCCTTA?????????????????????????????????TTAGGGGTATCTATTATAGCTGATCGATTTATGTCTTCTATTGAAGTTATTACGTCCCAAGAGAAGGAAATAACTATCAAGAAACATAATGGTGAGACCACAAAGACAACTGTAAGGATATGGAACGAGACTGTCTCTAACTTGACCCTTATGGCTCTTGGATCGTCTGCTCCTGAAATTCTTCTGTCTGTGATTGAAGTCTGTGGACATGGATTTGAGGCTGGGGACCTTGGTCCAAGTACCATTGTAGGCAGCGCTGCATTCAACATGTTCATCATCATTGCTCTCTGCGTCTATGTTGTTCCTGATGGGGAAATAAGGAAGATAAAACATCTTAGAGTCTTTTTTGTCACTGCAGCATGGAGCATTTTTGCCTACACTTGGCTGTATATGATCTTGTCCGTTTTTTCACCTGGTGTTGTTGAGGTCTGGGAAAGTTTACTCACTTTTTTCTTCTTTCCAATTTGTGTTGTGTTTGCTTGGGTGGCAGACCGGAGGCTGTTGTTTTACAAGTATGTGTACAAAAGGTACCGTGCTGGAAAACAAAGAGGAATGATCATTGAAACAGAAGGTGATAGGCCATCATCCAAAGCCGACATAGAAATGGATGGGAAGGTTCTGAACTCCCATACAGAAAACTTTCTTGATGGCTCAGTTTTGGAAGTTGATAAAGACCAAGATGATGAAGAAGCCAGGAGAGACATGGCTAGAATCTTAAAAGAACTGAAGCAAAAACACCCTGAAAAAGAAATGGAACAATTAATTGAGCTGGCAAACTATCAAGTGTTGAGTCAACAGCAAAAAAGCAGAGCATTTTATCGCATCCAAGCCACTCGCTTGATGACCGGTGCCGGGAACATATTAAAAAGACATGCAGCAGATCAAGCAAGGAAAGCAGTCAGCATGCATGAGGTTAACAATGAAGCAATAGAAAATGACCCCGTCAGCAAGGTTTACTTTGAGCAGTCAACTTACCAATGCCTAGAGAACTGCGGGACTGTAGCTTTAACAATTGTTCGGAGAGGAGGAGATTTGACCAACACAGTGTTTGTAGATTTTAGAACAGAAGATGGCACTGCTAATGCAGGCTCCGATTATGAATTTACCGAAGGCACTGTTGTTTTCAAACCTGGAGAGACCCAGAAGGAGATTAGAGTAGGCATTATAGATGATGATATCTTTGAAGAAGATGAAAACTTCCTAGTTCACCTCAGCAATGTTCGAGTCAACTCTGAAACAGTGAACCCAGAGTCTAATCACGTGACAGTTCTTGCATGTCTTGGACTGCTCTCTACTGCCACAGTTACTATCATAGAAGGTCCAGCCTGCCCAGTGACTTAAACGGCCGCGGTACCCTAACCGTGCGAAGGTAGCGCAATCACTTGTTCTCTAAATAAGGACTAGTATGAATGGCATCACGAGAATTTTACTGTCTCCCTCTTCCAATCAGTGAAACTGATCTTCCCGTGAAGAAGCGGGAATTAACCCACAAGACGAGAAGACCCCATGGAGCTTCAAACTTTAGGTTGGGGTGACCGCGGAGAAAAACACATCCTCCACAATGAAAAAAATCAATAAGATCAACGAACCAAGTTACCCTGGGGATAACAGCGCAAAGAGCCCCTATCGATAAGTGGGCTTACGACCTCGATGTTGGATCAGGGCATCCCAGTGGTGCAGCCGCTACTAAAGGTTCGTTTGTTCAACGATTAA
Kaloula_pulchra             	??????????????????????????????????????????????????????????????????AAGGCCTTGCTGCCAGGGTACCATCCTTTTGAATGGAAGCCTCCTTTGAAAAATGTTTCTAGCAGTACAGATGTTGGCATCATGGATGGCCTTTCAGGTCTGAATCGTTCNGTAGATGAATACCCTGTTGAAGTGATTTCCAAAAGGTTTAGGTATGATGCAGCTTTAGTGTCTACTCTGAAAGACATGGAAGAAGATATCCTTGAAGGCCTAAAATCACAAGACTTGGAGGAATACCTGAGTGGTCCCTTCACTGTGGTGATCAAAGAATCTTGTGATGGCATGGGAGATGTCAGTGAGAAGCATGGCAGTGGTCCAGCAGTCCCTGAGAAAGCAGTACGTTTCTCATTTACGATCATGAACATCTCTGTTCCCAGCAACAATGCCTCTGTTAGAATTTTTGAAGAAAGCAAACCAAATTCCGAACTGTGCTGCAAACCCCTGTGTTTAATGCTTGCTGATGAATCAGACCATGAGACTCTAACAGCCATCTTGAACCCTCTGATAGCTGAAAGAGAAGCCATGAAATCCAGTGAACTCYTACTGGAAATTGGTGGAATTCTCAGAAATTTTAAATTTGTCTTTCGTGGAACAGGATATGACGAGAAACTTGTTAGGGAAGTGGAAGGACTTGAAGCTTCGGGTTCTGTNTATATTTGYACCCTGTGTGATGCTACACGACTAGAAGCTTCCCAGAATTTGGTCTTCCATTCTATCACCAGAAGCCACTCTGAGAACTTGCAGCGCTATGAGACATGGAGAGCTAATCCCTACCACGAATCAGTTGACGAACTTCGTGATAGAGTAAAAGGTGTCTCAGCAAAGCCCTTTATTGAAACCCTACCATCCATCGATGCATTACACTGCGATATTGGAAATGCAGCTGAATTTTTAGAAATATTCCAACTAGAAATAGGAGAGGCCTACAAGAAAGAAAATGCAACAAAAGAAGAGCGAAAGAAATGGCAAAATATATTAGACAAACATCTTAGAAAGAAGATGAACCTCAAACCAATTATGAGAATGAATGGAAACTTTGCACGGAAACTTATGACCAAGGAGACAGTAGATGCAGTCTGTGACTTAGTACATTGTGAAGAACGACAAGCAGCACTTAAGGAACTTATGGACCTGTATCTTCAAATGAAACCAGTATGGCGCTCTTCATGCCCAGCCAAAGAGTGCCCAGAGCTGCTGTGCCAATATAGTTACCACTCTCAACGTTTTGCAGAGCTATTGTCCACCAAGTTCAAGTACAGATATGAGGGCAAGATTACCAACTATTTCCACAAAACTCTAGCCCATGTTCCAGAGATCATTGAACGTGATGGTTCTATTGGAGCTTGGGCAAGTGAAGGCAACGAGTCCGGCAACAAG????????????????????????????????????????????????????????????????????????TTCCTGGTCCACCTGAAAAACAATGAGCTGAAACTTCGACCCACTACTTTYACCAATGATTCTTGTTACCTGCCTCCGTTGAGACATCCAGCCTTGACCAGCTTCTCGAACTACCTAATTCATGGAGGAAGGACCCCAAACAATGAATTGTCTCCAAAACTCTACATCATGTCTATGGATTCATCAGTCAAGAAGATACTTCGCTGTTTAGARAAAGACTTAGTGGGRGATGTTCCAGAAGCAAGGTATGGTCATTCCATGAATGTTGTTCACTGCAGAGGCAAAAATGCYGTGGTGCTATTTGGAGGAAGGTCATTTTTACCAATAARTCAAAGGACTACAGAAAAATGGAACAGTGTTGTTGACTGCCAGCCAGTGGTCTTCCTTATCGATCTTCAGTTTGGCTGTTCTAGCATGTATGCAATAAAAGAAATTCAAGATGGGCTGTCGTTTCATGTTTCAGTATCAAATAATGATCTAGTCTATATTATGGGTGGTCATACACTTGAAAGCAACATAAGGTCACCAAACATCTAYAGGATTAAAGTAGACCTCCCGCTTGGAAGTCCAAATATAACTTGTACCATTCTGCAAGGCCGCTTATCTGTCTCGAGCGCTATTGTGACTCATACCAGCCCTACTGAGTTCCTGATTGTTGGTGGATATGAATCTGACAACCAAAAAAGGATGACCTGTAACAAAGTTTTCCTAAATAATGACTCCATTGACATTCAAGAATTRGAGACCCCTGAATGGACAGGAGACATYAAGCATAGTAAAACT???????????????????????????????????????????????????????????????????????????????????????????????????????????????????????????????????????????????????????????????????????????????????????????????????????????????????????????????????????????????????????????????????????????????????????????????????????????????????????????????????????ATTTCATACTTAAGTTGCATGAAAGCTGCCCCAATGAAAGAAGCCAATGTCAGAGGACAAAGTGGCCTGGCTTATCCGGGTCTTCGGACCCATGGTACTCTGGAGAACATAGGTGGGCCGATAGGTGGTTCAAGAGGAGGTCTTCCATCCCTGACAGATACCTTTGAGCACGTTATAGAGGAACTCCTAGAAGAGGAACAGACCATAAGGCAGAGTGAAGAGAACAARGACGACATGTATTCTAGAGTTATGCTGAGCACTCAAGTGCCTTTGGAGCCGCCTTTGCTTTTTCTCCTTGAGGAGTACAAAAACTACCTGGATGCTGCAAACATGTCCATGAGGGTGAGGCGCCACTYTGACCCTGCTYGACGTGGGGAACTGAGCGTCTGTGACAGTATTAGTGAATGGGTAACTGCRGCAGACAAGAAAACTGCAGTGGACATGGCGGGGCAAACAGTTACTGTTCTCGAAAAAGTCCCAGTACCCAAAGGTCAACTGAAACAATATTTCTATGAGACCAAATGCAATCCTATGGGCTACATGAAGGAAGGTTGCAGGGGCATTGACAAAAGGTACTGGAACTCGCAATGCCGAACTACCCAGTCTTATGTGCGTGCGCTCACCATGGATAGCAAAAAAAAAGTTGGCTGGCGATTTATAAGGATAGACAC??????????????CGTTGNNGCTAGGAGATGGTTCTGCTTGTGGAGAAGCTTCAGGCAGAGGAACTTGCCAAGATGTGGTCGTCTCCAATGCCCTGGTGGGTTCCCAGTTCCCGTTTTCCGGCGTAGATGACAGAGAAAACTGGCCCATGGTCTTCTACAACAGGACCTGCCAATGTCAGGGCAACTACATGGGCTATAATTGTGGCGAGTGCAAGTTTGGCTACAGAGGCTCAAACTGCACTGAAAGGCGCACGATGATTAGAAAGGACCTCTTCAAGCTGACCACAGCAGAGAAAGACAAGTTCATTGCCTATCTCAACTTGGCCAAGCACACCACCAGCCAGGAGTTTGTCATTGCTACTGGCACGTATGAGCAGATGAACAATGGCTCTGACCCTCTATTTGCTGATATCAATGTTTATGATCTCTTCGTGTGGCTGCATTATTACGCCTCCAGGGATGCTTTTCTTGAAGGGGAAGCTGTGTGGGAGAACATAGACTTTGCTCATGAGGCTCCTGGCTTTGCCCCTTGGCATAGGTTCTTTTTACTGCTTTGGGAGCGTGAAATCCAAAAGATGGCCGGGGATGAAGACTTCACTATTCCCATAATTACCCGATGATTATTTTCAACCAACCACAAAGACATTGGAACCCTATACTTAATCTTTGGCGCTTGAGCCGGAATAGTGGGTACAGCCCTAAGTCTTCTTATCCGCGCTGAACTGAGCCAACCTGGCACATTACTAGGCGATGATCAAATTTACAATGTAATCGTTACCGCCCATGCTTTTGTAATAATTTTCTTCATGGTAATACCAATTATGATTGGAGGATTTGGAAACTGACTAGTCCCCCTAATAATTGGAGCCCCAGACATAGCTTTCCCGCGAATAAATAACATAAGTTTCTGGCTTCTACCCCCATCCTTCCTTCTTCTTTTAGCCTCATCGGCCGTAGAAGCTGGTGCCGGAACAGGTTGGACAGTATACCCACCCCTAGCTGGCAATTTGGCCCACGCAGGACCATCAGTTGATCTCACAATTTTTTCACTTCATTTGGCTGGGGTTTCCTCAATTCTAGGGGCAATCAATTTTATTACCACCATTTTAAACATGAAGCCCCCATCCGTCACCCAATATCAAACACCACTGTTTGTCTGATCCGTATTAATTACAGCCGTCCTTCTTCTTCTCTCTCTACCAGTTCTAGCAGCCGGAATTACCATGCTTCTAACAGATCGAAATTTAAACACGACATTCTTTGACCCTGCCGGAGGCGGAGACCCAATCTTATACCAACACTTATTCTGATTCTTTGGTCACCCAGAAGTCTACATTCTTATTCTTCCAGGCTTCGGCATCATTTCACATGTAGTTGCCTATTACTCAAGCAAAAAAGAGCCATTCGGTTACATAGGCATGGTATGGGCTATAATATCAATTGGCCTACTAGGATTC??CAGAACAATGACCGACAAGTACAGACTTCACCTCTCAGTGGCTGACTTGCTTTTTGTGTTCACCCTTCCGTTTTGGTCTGTGGATGCCGCCATTGGTTGGTACTTCAAGGAATTCTTGTGCAAAGCTGTCCACGTCATCTACACGGTCAACCTCTAYGGTAGCGTCTTGATCTTGGCTTTTATCAGCCTGGATCGGTACTTGGCAATTGTCCATGCCACCAACAGCCAGGGTTCCAGAAAACTGTTGGCTGAGAAAATAGTGTATGCCGGAGTCTGGCTTCCCGCTATTCTGTTGACTGTGCCCGACTTGGTGTTTGCTCGTGTGGATGGGTTTATTTGTGACCGYATCTACCCACCTGAGAACCGGGAGACCTGGACAATTGGATTCCGTTTCCTCCACATCATGGTTGGTCTTCTCTTGCCAGGACTTATCATCCTCATCTGCTACTGTGTCATCATTTCAAAGCTGTCACACTCCAAAGGCCACCAGAAACGCAAGGCCCTGAAGACCACTGTCATTCTCATCGTGGCTTTCTTTGCCTGTTGGTTGCCATACTACATCTGTCTTACCATAGAGACTTTTGGTAAGCTTGAAATCATCAAGCTTGATTGTGAAATGGACAATACCATCCACAAGTGGATTTCTATCACAGAAGCCTTG?????????????????????????????????CTAGGAGTATCTATTATAGCTGATCGRTTCATGTCCTCTATTGAAGTCATTACGTCCCAGGAGAAGGAAATAACTATCAAGAAACCCAATGGTGAAACCACAAAGACAACAGTAAGGATATGGAACGAGACTGTTTCTAACTTGACCCTTATGGCTCTTGGTTCGTCTGCTCCTGAAATTCTTCTGTCTGTGATTGAAGTCTGTGGACATGGCTTTGAGGCCGGGGACCTTGGSCCAAGTACCATTGTAGGCAGCGCTGCATTTAACATGTTCATCATCATTGCTCTCTGTGTCTATGTTGTTCCTGATGGAGAAATAAGGAAGATAAAGCATCTTAGAGTCTTCTTTGTCACGGCAGCATGGAGCATTTTTGCCTACACTTGGCTATACATGATCTTGTCGTTTTTTTCACCTGGTGTCGTTGAAGTCTGGGAAAGTTTRCTGACATTTTTCTTYTTTCCCATTTGCGTGGTGTTTGCTTGGGTGGCAGACCGGAGGCTGCTGTTTTACAAGTATGTATACAAAAGGTACCGCGCCGGAAAACAAAGAGGAATGATCATTGAAACAGAAGGAGATAGGCCATCATCCAAAGCMGACATTGAGATGGACGGGAAGGTTCTGAACTCGCACACTGAAAACTTCCTTGATGGATCAGTTTTGGAAGTCGATAAAGACCAAGATGATGATGAAGCCAGGCGAGACATGGCCAGGATCTTGAAAGAGTTGAAGCAAAAACACCCCGAAAAAGAAATGGAACAGTTAATTGAGTTGGCAAACTATCAAGTCTTGAGTCAGCAGCAAAAAAGTAGAGCATTTTATCGCATCCAAGCCACCCGTCTGATGACCGGTGCCGGGAATATATTAAAGAGGCATGCCGCAGATCAAGCAAGGAAAGCAGTCAGCATGCATGAGGTTAACACTGAAGCTATAGAAAATGATCCCATCAGCAAAGTTTACTTTGAGCAGTCAACTTACCAATGCCTAGAGAATTGTGGGACTGTCGCTCTAACAATTGTCCGGAGAGGAGGAGATTTGACCAACACAGTGTTTGTAGATTTTAGAACAGAAGACGGCACTGCCAACGCAGGCTCAGATTATGAATTCACCGAAGGGACCGTCGTTTTCAAACCTGGAGAGACCCAGAAGGAGATTAGAGTAGGCATTATAGATGATGATATCTTTGAAGAAGATGAAAACTTCCTGGTCCACCTCAGCAATGTTCGAGCCAACTCTGAAACAGTGAACCCAGACTCTAATCACGTGACAGCTCTTGCATGTCTTGGACAGCCCTCCATAGCCACCGTTACTAT?ATAAGAGGTCCAGCCTGCCCAGTGACTTAAACGGCCGCGGTACCCTAACCGTGCGAAGGTAGCGCAATCACTTGTTCTTTAAATGAGGACTAGTATGAATGGCATCACGAGGGTTGCACTGTCTCCCCTTTTTAATCAATGAAACTGACCCCCCCGTGAAGAGGCGGGGATATAACTATAAGACGAGAAGACCCCATGGAGCTTTAAACTTTCGGTTGGGGTGACCGCGGAGTAAAACAAAACCTCCACGATGAAAAGAATCAAAAAGATCAACGAACCAAGTTACCCTGGGGATAACAGCGCAAAGAGCCCCTATCGACAAGTGGGTTTACGACCTCGATGTTGGATCAGGGTATCCCAGTGGTGCAGCCGCTACTAAAGGTTCGTTTGTTCAACGATTAA
Glyphoglossus_molossus      	????????????????????????????????????????????????????????????????????????????????????TACCATCCTTTTGAATGNAAGCCTCCTTTGAAAAATGTCTCCAGCAATACCGATGTTGGCATCATGGACGGCCTTTCAGGTCTGAATCGCAATGTGGATGAATACCCTGTTGAAGTGATTTCCAAARGGTTCAGGTATGATGCRGCTTTAGTGTCTACTTTGAAAGACATGGAGGAAGARATCCTTGAAGGCTTAAAAGCGCACAACTTGGAGGAATACCTGAGTGGTCCTTTCACGGTGGTGGTCAAAGAATCTTGTGATGGGATGGGAGATGTCAGTGAGAAGCATGGCAGTGGTCCAGCGGTCCCTGAGAAAGCAGTACGGTTTTCATTTACGGTCATGACCATCTCCATCCCCAATAACAATAATTCACTTCGAATTTTCGAAGAGAGCAAACCAAACTCCGAACTTTGCTGCAAACCCTTGTGTTTAATGCTTGCCGATGAATCAGACCATGAGACTCTAACAGCCATCTTGAACCCTCTGATAGCTGAAAGAGAAGCTATAAAATCCAGTGAGCTCATGCTGGAAATTGGGGGCATTCTCAGAAGTTTTAAATTTGTCTTTCGAGGAACGGGTTATGATGAGAAACTTGTTAGGGAAGCTGAAGGACTGGAAGCTYCAGGCTCTGTATATATTTGTACCCTATGTGATGCTACACGACTGGAAGCTTCTCAGANCATAGTCTTCCATTCTATCACCAGAAGCCACGCCGAAAACTTACAGCGCTATGAGACCTGGAGAGCTNATCCCTACCATGAATCAGTTGAGGAGCTTCGTGATCGAGTAAAAGGTGTTTCGGCAAAGGCCTTCATTGAAACTCTTCCATCCATTGATGCACTACACTGCGATATAGGAAATGCAGCTGAATTTTATAGAATATTCCAACTAGAAATAGGAGAGGTCTACAAGAAGCCAGACGCAACGAAACAAGAGAGAAAGAAATGGCAAAATATATTGGACAAACATCTTAGAAAGAAGATGAGCCTCAAACCCATCATGAGAATGAATGGCAACTTCGCACGGAAACTTATGTCCAAGGAAACAGTGGATGCTGTCTGTGAATTAGTACATTGCGAAGAAAGACAAGCAGCCCTTCAAGAACTTATGGACTTGTATCTCAAAATGAAACCTTTATGGCGCTCTTCATGTCCAGCCAAAGAGTGCCCGGAGTTGCTCTGCCAATACAGTTACCACTCCCAACGTTTTGCAGAGCTTTTGTCCACCAAGTTTAAGTACAGATACGAGGGCAAGATTACCAACTACTTCCACAAAACCCTCGCCCACGTTCCGGAGATCATTGAGCGCGACGGTTCCATCGGAGCTTGGGCCAGCGAAGGCAACGAGTCCCG?GGCAAA??????????????????????????????????????????????????????????????????????????????CTCCACCTGAAAAACAATGAGTTGAAACTCCGACCCACCACTTTCACAAATGATTCTTGCTACCTACCTCCGCTGAGGCATCCAGCCTTGACCAGCTTCTCCAACTACCTCATACATGGAGGAAGGACACCAAATAATGAATTGTCCCAGAAACTGTACATCATGTCTACTGACACATCGGGCAAGAAGATACTTCGCTGTTTAGAGAAAGACTTAGTGGGTGAGGTTCCAGAGGCAAGGTATGGTCATTCCATGAATGTTGTTTACAGCAGGGGCAAACATGCTGTGGTTCTATTCGGAGGAAGGTCATTTTTACCTTTAAATCAAAGGACTTCAGAGAAATGGAACAGTGTGGTTGACTGCCAGCCAATGGTCTATCTTATCGATCTTCAGTTCGGCTGTGCCAGCATGTATACCATAAAGGAAATTCAAGACGGGCTTTCATTTCATGTTTCGGTATCAAATAATGATACAGTCTACATGATGGGTGGTCATACACTCGAGAGCAACATAAGACCACCAAACATCTACATGGTTAAAGTAGACCTCCCACTTGGAAGTCCAAACATAACCTGTACCATTCTACAAGGCCACTTATCTGTCTCAAGCGCTATAGTGASTCATATCAGCCCCGATGAGTTCCTGATTATTGGTGGATATGAATCCGACAGCCAAAAAAGGATGACTTGTAACAGAGTTTACATAAATAATAACTCCATTGACATTAAAGAGGTAGATACACCTGAATGGACCGGTGATATCAAGCATAGTAAGA?????????????????????????????????????????????????????????????????????????????????????????????????????????????????????????????????????????????????????????????????????????????????????????????????????????????????????????????????????????????????????????????????????????????????????????????????????????????????????????????????????????ATTTCATACTTAAGNTGCATGAAAGCTGCCCCAATGAAAGAAGCCAATGTCAGAGGACAAAGTGGCCTGGCTTATCCGGGTCTTCGGACCCATGGTACTCTGGAGAACATAGGTGGGCCGATAGGTGGTTCAAGAGGAGGTCTTCCATCCCTGACAGATACCTTTGAGCATGTTATAGAGGAGCTCCTAGAAGAGGAACAGACCATAAGGCAGAGTGAAGAGAACAAGGACGACATGTATTCTAGAGTTATGCTGAGCACTCAAGTGCCTTTGGAGCCACCTTTGCTTTTTCTCCTTGAGGAGTATAAAAACTACTTGGATGCTGCAAACATGACCATGAGGGTGAGGCGCCACTCTGATCCAGCACGACGCGGGGAACTGAGCGTCTGTGACAGTATTAGCGAATGGGTGACTGCGGCCGACAAGAAAACTGCAGTGGACATGGCGGGGCAAACAGTCACTGTCCTCGAAAAAGTCCCAGTACCCAAAGGTCAACTGAAACAATATTTSTATGAGACCAAATGCAATCCTATGGGCTACATGAAGGAAGGTTGCAGGGGCATTGACAAAAGGTACTGGAACTCCCAATGCCGAACTACCCAGTCATATGTGCGTGCGCTCACCATGGATAGCAAAAAAAAAGTTGGCTGGCGCTTTATAAGGATAGACACTTCTTGTGTATGT????TGTGGCCAGGAGACGGCTCTCCTTGTGGAGAAGCTTCAGGCAGAGGAACTTGCCAGGATGTGGTTGTCTCCAACGCCCCGGTGGGTTCCCAGTTCCCATTCTCCGGTATCGATGACCGGGAAAACTGGCCCGTGGTCTTCTACAACAGGACCTGCCGGTGTCAAGGCAACTTCATGGGCCATCACTGCGGCGAGTGCAAGTTTGGCTACAGAGGGTCAGACTGCACCGAAAGGCGTACCGTGGTCAGAAAGGATCTCTTTAAGCTGACCACAGCAGAGAAAGAGAAGTTCTTTGCCTATCTCAACTTAGCCAAACGCACCACCAGCCAGGACTTTGTCATCGTTACCGGCACCCACCAGCAGATGGACAATGGCTCCAACCCTCTCTTTGCAGACATCAATGTCTATGACCTGTTTGTGTGGATGCATTACTACGCCTCCAGGGATGCTTTCCTGGAAGGACAGGCTGTGTGGGAGAACATAGACTTTGCTCATGAGGCCCCCGGCTTCATCCCTTGGCACCGCTTCTTTTTGCTGCTTTGGGAACGTGAAATCCAGAAGATGACAGGAGATGAAGACTTCACGATTCCC????????????????????????????????????????????????????????????????????????????????????????????????????????????????????????????????????????????????GNNGACCAAATCTATAATGTGATCGTCCCCGCTCACGCTTTTGTAATAATCTTCTTTATAGTTATGCCAATTATAATTGGAGGGTTGGGCAATTGACTCGTCCCTCTTATAATTGGAGCGCCAGATATGGCATTCCCGCGAATGAATAACATAAGCTTTTGACTTCTCCCACCCTCGTTCCTCCTACTCCTAGCTTCTTCCGCAGTGGAGGCTGGAGCAGGAACTGGTTGAACAGTCTACCCGCCACTGGCTGGAAATCTGGCCCATGCCGGACCATCAGTAGACCTGACAATCTTTTCCCTTCACTTAGCAGGCGTATCTTCAATCCTTGGGGCAATTAATTTCATCACCACTATTTTAAATATGAAGCCCCCATCAGTCACCCAGTATCAAACCCCACTATTTGTGTGATCGGTTCTAATTACTGCAGTACTTCTCCTTCTGTCCCTCCCGGTTCTTGCTGCTGGCATTACCATACTTCTCACAGA????????????????????????????????????????????????????????????????????????????????????????????????????????????????????????????????????????????????????????????????????????????????????????????????????????????????????????????TCCAGAACCATGACTGACAAGTACAGACTTCACCTCTCAGTGGCTGACTTGCTCTTTGTGTTCACCCTTCCATTTTGGTCTGTGGATGCCGCCATTGGTTGGTACTTTAAGGATTTTTTATGCAAAGCTGTCCACGTCATCTACACGGTCAACCTCTACGGCAGCGTCTTGATCTTGGCTTTTATCAGCTTGGATCGGTATTTGGCAATCGTCCACGCCACCAATAGCCAGGGGTCGAGAAAACTGTTAGCCGAGAAAATCGTATATGCTGGAGTCTGGCTTCCGGCTATTCTGTTAACTGTGCCCGACTTGGTGTTTGCCCGTGTGGAAGGGTTTATCTGTGACCGTATCTACCCAGCTGAGAACCGCGATGACTGGACAATCGGATTCCGTTTTCTCCACATCATGGTTGGTCTTCTCTTGCCTGGACTTATCATCCTCATCTGCTACTGTGTCATCATCTCAAAGCTGTCACACTCGAAAGGCCACCAGAAACGCAAGGCCCTGAAGACAACCGTCATTCTCATCGTGGCTTTCTTTGCCTGTTGGTTACCATACTACATCTGTCTAACCATAGATACTTTTGGTAAACTTGGCATCATCAAGCTTGACTGTGAAATGGATAACATCATCCACAAGTGGATTTCTATAACAGAAGCCTTG????????????????????????????????????????????????????????????????????????????????CATTACATCCCAAGAAAAGGAAATAACTATCAAGAGGCCAAATGGTGAAACCACAAAGACAACAGTAAGGATATGGAACGAGACTGTTTCTAACTTGACTCTTATGGCTCTCGGTTCGTCTGCTCCTGAAATTCTCCTATCTGTGATTGAAGTCTGTGGACATGGCTTTGAGGCAGGGRACCTAGGTCCAAGTACCATTGTAGGCAGCGCTGCATTTAACATGTTTATCATCATTGCTCTCTGTGTCTATGTTGTTCCTGATGGGGAAATAAGGAAGATCAAACATCTTAGAGTCTTCTTTGTCACTGCAGCTTGGAGCATTTTTGCCTACACATGGCTATACATGATTTTGTCTGTTTTTTCACCTGGTGTTGTTGAGGTCTGGGAAAGTTTACTCACCTTCTTCTTCTTTCCAATTTGTGTTGTGTTTGCTTGGGTCGCAGACCGGAGGCTGTTGTTTTACAAGTATATGTACAAAAGGTACCGTGCTGGAAAGCAAAGAGGAATGATCATTGAAACAGAAGGTGATAGGCCATCATCCANAGCAGACATTGAAATGGATGGGAAGGCTCTGAACTCTCACACTGAAAACTTCCTTGATGGCTCAGTTTTGGAAGTTGATAAGGACCAAGATGATGAAGAAGCCAGGAGAGATATGGCCAGGATCTTGAAAGAGTTGAAGCAAAAACACCCCGAAAAAGAAATGGAACAATTAATTGAGCTGGCAAACTACCAAGTCTTGAGTCAGCAGCAAAAAAGCAGAGCATTTTATCGCATCCAAGCCACTCGTCTGATGACCGGTGCTGGAAATATATTAAAGAGGCATGCCGCAGATCAAGCAAGGAAAGCAGTCAGCATGCATGAGGTTAACACTGAAGCTGTTGAAAATGATCCCATCAGCAAAGTTTACTTTGAGCAGTCAACTTACCAATGCCTAGAGAATTGTGGGACTGTTGCTCTAACAATTGTTCGGAAAGGAGGAGATTTAACCAACACAGTGTTTGTAGATTTTAGAACAGAAGATGGCACTGCCAATGCAGGCTCTGATTATGAGTTTACTGAAGGGACTGTAGTTTTCAAACCTGGAGAGACCCAGAAGGAAATTAGAGTAGGCATTATAGATGATGATATCTTTGAAGAAGACGAAAATTTCCTAGTCCACCTCAGCAACGTTAGAGTCAACTCTGAAACACTGAACCCAGAATCTAACCATGTGACAACTCTTGCATGTCTTGGACAATCCTCCACTGCCACAGTTACTATCATAGGAGGTCCAGCCTGCCCAGTGACTTAAACGGCCGCGGTACCCTAACCGTGCAAAGGTAGCGCAATCACTTGTTCTTTAAATGAGGACTAGTATGAATGGCATCACGAGGGTTATACTGTCTCCCTGATCTAATCAATGAAACTGATCTTCCCGTGAAGAGGCGGGAATAAAAATATAAGACGAGAAGACCCCATGGAGCTTCAAACTTTCGGTTGGGGTGACCGCGGAGTAAAACAAAACCTCCACGATGAAAAGAATCAACAAGATCAACGGACCAAGTTACCCTGGGGATAACAGCGCAAAGAGCTCATATCGACAAATGGGTTTACGACCTCGATGTTGGATCAGGGTATCCCAGTGGCGCAGCCGCTACTAACGGTTCGTTTGTTCAACGATTAA
Phrynomantis_bifasciatus    	??????????????????????????????????????????????????????????????????AAGGCCTTGCTGCCTGGATATCATCCATTTGAATGGAAGCCTCCTCTGAAAAATGTTTCCAGCAGTACAGATGTTGGCATCATAGATGGCCTTTCAGGTCTGAATCGGTGTGTGGATGAATACCCCGTTGACGCCATTTCCAAAAGATTCAGGTATGATGCCGCTTTAGTGTCTACTTTAAAAGACATGGAAGAAGACATTCTTGAAGGCCTAAAAGCACAAGACATGGAGGAATACCTAAGCGGTCCTTTTACTGTGGTGGTCAAAGAGTCTTGTGATGGTATGGGGGATGTCAGTGAGAAGCATGGTAGCGGCCCTGCAGTTCCTGAGAAAGCAGTACGCTTCTCGTTTACAATCATGAGCATCACTGTTCCCAGCAACAATGCATCTGTTCGCATTTTTGAGGAGAGCAAACCAAATTCTGAACTTTGCTGTAAACCCTTGTGTTTAATGCTTGCAGATGAATCTGACCATGAGACTCTAACAGCCATCTTGAACCCTTTGATAGCGGAAAGGGAAGCCATAAAATCCAGCGATCTCATGTTAGAAATTGGTGGAATTCTCCGAAATTTCAAATTTATGTTTCGTGGCACAGGTTATGATGAGAAGCTTGTTAGGGAAGTGGAAGGACTCGAAGCTTCAGGTTCTAGTTATATTTGTACCCTGTGTGATGCTACACGTCTGGAAGCTTCCCAGAATTTAGTCTTCCATTCTATCACCAGAAGCCACACTGAGAACCTGCAGCGCTATGAGACATGGAGATCTAATCCCTACCATGATCGGGTTGATGAACTTCGCGACCGAGTAAAAGGTGTTTCAGCAAAGCCCTTTATTGAAACCCTTCCATCTATTGATGCGTTACATTGTGATATTGGAAACGCAGCAGAATTTTATAGAATATTTCAACTAGAAATAGGAGAGGTCTACAAAAACCCAAACGCAACCAAAGAAGAGCGAAAGAAGTGGCAACATATTTTGGACAAACATCTTAGAAAGACGATGAACCTCAAACCGGTAATGAGAATGAATGGAAACTTTTCACGGAAACTTATGACCAAGGAGACAGTAGATGCCGTCTGTGAATTAATACACTGTGAAGCAAGACGAGCAGCACTTAAAGAACTTATGGACCTGTATCTCAAAATGAAACCAGTATGGCGCTCTTCATGCCCAGCCAAAGAGTGCCCCGATTTGCTGTGCCAATATAGTTACCACTCGCAACGTTTTGCAGAGCTTTTATCCACCAAATTCAAGTACAGATATGACGGCAAGATTACCAACTATTTCCACAAAACCCTGGCCCATGTTCCTGAGATCATTGAACGCGATGGGTCCATCGGAGCTTGGGCCAGTGAAGGCAACGAGTCT?????????????????????????????????????????????????????????????????????????????????TTTCTGGTCAACCTGAAAAACAGTGAGTTGAAACTTCGACCCATTGCTCTCACTAATGATTCTTGTTACCTGCCTCCACTGAGGCACCCGGCCTTGACCGGCTTCCCGAACTACCTAATACATGGAGGAAGGACTCCAAACAATGAGCTGTCTCAAAAACTGTACATCATGTCTTTAGATTCATCTGTCAAGAAGATACTTTGTTGTCTGGAAAAAGACTTGGCGGGTGATGTTCCAGAAGCAAGGTATGGTCATTCCATGAATGTTGTTCACAGCAGAGGCAAAAGTGCTGTGGTGCTTTTTGGAGGAAGGTCGTTCATACCTATAAATCAAAGGACTACTGAAAGGTGGAATAGTGTCACTGACTGCCAGCCAGTGGTCTATCTTATTGATCTTCAGTTTGGCTGTTCCACCATGTACACCATAAAGGAAATCCAAGACGGGCTCTCATTTCACGTTTCTGTATCAATTAACGATACTGTCTATATAATTGGTGGTCATATCCTGGAAAGCAACACGAGGTCACCAAATATCTACAAAATTAAAGTAGACCTCCCACTTGGAAGTCCAGATATAACTTGCAGCGTTCTACAAGRCCCTTTATCTGTGTCGAGTGCTATTGTGACTTATACGGGCCCAGATGAGTTCCTGATTGTTGGTGGATATGAATCGGACAGCCAAAAAAAAATGACTTGTAACAAAGTTTTCATAAGTAATGACTCAATTGACATCCAAGAGATAGAGACACCCCAATGGACAGGAGACATTAAACAAAGCAAGA?????????????????????????????????????????????????????????????????????????????????????????????????????????????????????????????????????????????????????????????????????????????????????????????????????????????????????????????????????????????????????????????????????????????????????????????????????????????????????????????????????????ATTTCATACTTAAGTTGCATGAAAGCTGCCCCAATGAAAGAAGCCCATGTCAGAGGACAAAGTGGCCTGGTCTATCCAGGTCTTCGAACCCACGGTACTCTGGAGAACATGGGTGGGCCTATAGGTGGTTCAAGAGGAGGTCTTCCATCCCTGACAGATACTTTTGAGCATGTTATAGAGGAACTCCTAGAAGAGGAACAGACTATAAGGCAGAGTGAGGAGAACAAGGACGACATGTATTCTAGAGTTATGCTGAGCACTCAAGTGCCTTTGGAGCCGCCTTTGCTTTTTCTCCTTGAGGAGTACAAAAACTACCTGGATGCTGCAAACATGTCCATGAGGGTGAGGCGCCACTCTGACCCGGCTCGACGTGGGGAACTGAGCGTCTGTGACAGTATTAGTGAATGGGTGAATGCAGCCGACAAGAAGACTGCAGTGGACATGACGGGGCAAACGGTTACTATTCTTGAAAAAGTCCCAGTACCCAAAGGTCAACTGAAACAATATTTCTATGAGACCAAATGCAATCCTATTGGCTACATGAAGGAAGGTTGCAGGGGCATTGACAAGAGGTACTGGAACTCGCAATGCCGAACTACCCAATCTTATGTGCGTGCGCTCACCATGGATAGCAAAAAAAAAGTTGGCTGGCGCTTTATAAGGATAGACACTTCTTGTGTATGT??????????????????????????????????????????????GAGGGACTTGCCAAGATGTGGTCGTCTCCAACGCCGCTGTGGGTTCCCAGTTCCCTTTCTCTGGTATTGATGACCGAGAAAACTGGCCCATCGTCTTCTACAACAGGACCTGCCAATGTCGGGGCAACTTCATGGGCTATAATTGTGGCGAGTGCAGGTTTGGCTACAGAGGGTCAAACTGCACTGAGAGGCGCACCATGATCAGAAAGGAGATCTTCAAGTTGACCACAGCTGAAAAAGAAAAGTTCATTGCCTATCTCAACTTGGCCAAGCGCACCACCAGCCAGGACTTTGTCATTGCTACGGGCACGTATGAGCAGATGAACAATGGCTCAGACCCTCTCTTTGCAGATATTGGCGTCTATGANCTGTTTGTTTGGCTGCATTANTACGCCTCCCGGAATGCATTTCTTGAAGGGGATGCTGTGTGGGAGAACATAGACTTTGCCCATGAGGCTCCTGGCTTTGCCNCTTGGCACAGGTTCTTTTTACTGCTCTGGGAACGTGAAATCCAGAAGCTGACCAGGGACGATGACTTCACTATTCCC????????????????????????????????????????????????????????????????????????????????????????????????????????????????????????????????????????????????GACGACCAAATTTACAACGTTATCGTCACTGCCCACGCCTTTGTCATAATTTTTTTTATGGTAATGCCAATCATAATTGGGGGCTTCGGAAACTGACTAGTCCCGCTAATGCTAGGCGCACCCGACATGGCTTTTCCTCGAATAAACAACATGAGTTTCTGACTCCTGCCACCATCATTCCTTCTCCTACTTGCCTCCTCAGCCGTTGAAGCCGGTGCCGGGACAGGTTGAACGGTTTACCCCCCACTTGCTGGGAACCTTGCCCACGCAGGCCCATCCGTAGACCTAACAATCTTTTCCCTTCACTTGGCCGGGATTTCTTCTATCCTCGGAGCAATTAACTTTATCACAACTATTATTAATATGAAGCCCCCCTCAGTTACCCAATATCAAACCCCCCTCTTCGTATGATCAGTCCTTATTACAGCCGTTTTACTACTTTTATCACTCCCAGTCTTAGCCGCAGGCATTACCATGCTTCTTACAGATCGAAACCTTAACACCACCTTTTTTGACCCGGCAGGCGGAGGAGACCCTGTTCTCTACCAACACTTATTCTGATTCTTTGGCCACCC?????????????????????????????????????????????????????????????????????????????????????????????????????????????????????????????????????TCCAGAACAATGACTGACAAGTATAGACTTCATCTGTCTGTGGCCGACTTGCTGTTTGTGTTCACCCTTCCATTTTGGTCTGTGGATGCYGCCATTGGTTGGTACTTCAAGGGATTCTTGTGCAAGGCTGTCCATGTCATCTACACAGTCAACCTCTACAGTAGCGTCTTGATCTTGGCCTTTATCAGCCTGGATCGGTACTTGGCGATTGTCCATGCCACCAACAGCCAAGGATCCAGAAAAATGTTGGCTGAGAAAATCGTGTATGCTGGAGTCTGGCTTCCGGCTATTCTGTTGACTGTGCCCGACTTGGTGTTTGCCCAAGTGGATGGGTATATTTGTGACCGCATCTACCCCCAGGAAAACCAGGAAATCTGGAGAATCGGATTCCGTTTCCTACACATAATTGTTGGCCTTCTCCTGCCTGGATTTATCATCCTCATCTGCTACTGTGTCATCATTTCAAAGCTGTCACACTCAAAAGGCCACCAAAAACGCAAGGCCCTGAAGACCACCGTCATTCTCATCGTGGCTTTCTTTGCTTGCTGGTTGCCATACTACATCTGTCTTACTATTGAAACTTTTGGTAAGCTTGGATTCATCAAGCTTAATTGTGAAATGGATAATACCATCCACACATGGATTTCTATTACAGAAGCTTTGGCCTTTTTCCACTGTTGCCTCAACCCTATCTTGCTAGGAGTATCAATTATAGCTGATCGATTCATGTCTTCTATAGAAGTCATTACATCCCAAGAGAAGGAAATAACCATCAAGAAACCAAATGGCGAAACCACTAAGACAACAGTAAGGATATGGAATGAGACTGTTTCCAACTTGACCCTCATGGCTCTTGGGTCATCTGCTCCTGAAATTCTTCTATCTGTAATTGAAGTCTGTGGACATGGCTTTGAGGCAGGGGACCTTGGTCCAAGTACTATTGTAGGCAGCGCTGCATTTAACATGTTTATCATCATTGCTCTCTGTGTCTATGTTGTTCCTGATGGAGAAATAAGGAAGATAAAACATCTGAGAGTCTTTTTTGTCACTGCAGCATGGAGCATTTTTGCCTATACCTGGCTGTATATGATCTTGTCAGTTTTTTCACCTGGTGTTGTTGAGGTCTGGGAAAGTTTACTTACTTTTTTCTTTTTTCCAATTTGTGTTGTGTTTGCTTGGGTCGCAGACCGGAGGCTGTTGTTTTACAAGTACGTGTACAAAAGGTACCGTGCAGGAAAACAAAGAGGAATGATTATTGAAACAGAAGGCGATAGGCCATCATCCAAAGCAGACATTGAAATGGATGGGAAGGTTCTGAACTCCCACACAGAAAACTTTCTTGATGGTTCAGTTTTGGAAGTTGATAAGGACCAAGATGATGAAGAAGCCAGGAGAGATATGGCTAGGATTCTGAAAGAACTGAAGCAAAAACATCCTGAAAAAGAAATGGAACAGTTAATCGAGCTAGCAAACTACCAAGTCTTGAGCCAACAGCAAAAAAGCAGAGCATTTTATCGTATACAAGCCACTCGTTTGATGACTGGTGCTGGGAACATTTTGAAGAGACATGCAGCCGATCAAGCAAGGAAAGCAGTCAGCATGCATGAGGTTAACAATGACACTGTAGAAAATGATCCCATCAGCAAGGTTTACTTTGAGCAGTCAACTTACCAGTGCCTAGAGAACTGTGGGACTGTAGCTCTAACTGTTGTTCGAAGGGGAGGAGATTTGACCAACACAGTGTTTGTAGACTTTAGAACAGAAGATGGCACTGCTAACGCAGGCTCAGATTATGAATTTACTGAAGGTACTGTTGTTTTCAAACCCGGAGAGACCCAGAAGGAGATAAGAGTAGGCATTATAGATGATGATATCTTTGAAGAAGATGAAAACTTCCTGGTCCACCTCAGCAATGTTCGAGTCAACTCTGAAACAGTGAACCCTGAATCTAATCACGTAACAGCTCTGGCTTGTCTTGGACAACCCTCCACAGCCACAGTTACTATTATAGGAGGTCCAGCCTGCCCAGTGACTTAAACGGCCGCGGTACCCTAACCGTGCGAAGGTAGCGCAATCACTTGTTCTTTAAATGAGGACTAGTATGAATGGCATCACGAAGGCTACACTGTCTCCCCCCTCCAATCAGTGAAACTGATCTCCCCGTGAAGAAGCGGGGATAAAACCATAAGACGAGAAGACCCCATGGAGCTTAAAACTTTCGGTTGGGGTGACCGCGGAGCAAAACAAAACCTCCACGACGAAAAGAATCAAAAAGATCAACGAACCAAGTTACCCTGGGGATAACAGCGCAAAGAGCTCCTATCGACAAATGGGTTTACGACCTCGATGTTGGATCAGGGTATCCCAGTGGTGCAGCCGCTACTAAAGGTTCGTTTGTTCAACGATTAA
Staurois_latopalmatus    		AGAACCGTAAAAGCCACAACTGGTCGTCAAATCTTTCAGCCACTCCATGCTCTCAGAAATGCAGAGAAGGCCTTACTGCCAGGGTATCATCCTTTTGAATGGACACCTCCTCTGAAGAATGTCTCTACCAGTACAGACGTTGGCATCATTGATGGCCTTTCGGGACTAAATCGTTCTGTTGATGAATACCCAGTGGAAGCTATTTCTAAAAGGTTTAGGTATGATGTAGCCTTAGTTTCAACTCTAAAAGACATGGAGGAGGATATTCTTGAAGGCTTAAAATCTCAGGATTTGGAGGAATACTTAAGCGGTCCTTTTACTGTGATAGTCAAAGAGTCTTGTGATGGAATGGGAGATGTCAGCGAGAAGCATGGCAGTGGTCCTGCAGTTCCTGAGAAAGCAGTACGTTTCTCATTCACAATCATGAATATCAGCATTCCCAACAACAGTGGGTCTGTTAGAATCTTTGAAGAGGCCAAACCAAACTCTGAACTTTGCTGCAAACCTCTTTGTCTAATGCTTGCCGATGAATCAGACCATGAAACTCTTACAGCCATCTTGAGTCCTTTGATAGCTGAGAGAGAAGCCATGAAATCCAGTGAACTCATGTTGGAGATTGGGGGGATCCCCAGAAGTTTCAAATTTATCTTTCGTGGAACAGGGTATGATGAGAAGCTTGTGAGAGAAGTAGAAGGGCTGGAAGCCTCAGGCTCTATCTATATTTGTACCCTCTGTGATGCTACTCGTCTGGAAGCTTCTCAAAACTTAGTCTTCCACTCTATTACCAGAAGTCATTCTGAGAACGTGCAGCGCTATGAGACATGGAGAGCCAACCCTCATCATGAATCTGTTGATGAGCTTCGTGACAGAGTGAAAGGAGTTTCGGCAAAGCCATTTATTGAAACCCTTCCGTCCATTGATGCCTTACATTGTGACATTGGAAATGCAGCTGAATTTTACCGGATATTTCAGCTAGAAATAGGGGAGGTCTACAAAAATCCCAATGCAACCAAAGAAGAGAGAAAGAAATGGCAAACAATACTTGACAAACACCTTAGAAAGAAAATGAACCTAAAACCCATAATGAGAATGAATGGAAACTTTGCCCGGAAACTCATGGCTAAGGAGACTGTAGAGGCAGTATGTGAATTAGTGCAATGTGAAGAGAGACAACTGGCACTTAAAGAACTAATGGACTTGTACCTCAAAATGAAACCAGTATGGCGCTCTTCATGCCCAGCCAAAGAATGCCCTGAACTTCTATGCCAATATAGTTATCATTCTCAACGTTTTGCAGAAGTTTTGTCCACAAAGTTCAAGTACAGATATGCGGGCAAGATTACCAACTATTTTCACAAAACCCTTGCCCACGTTCCAGAGATCATTGAACGCGATGGCTCCATTGGAGCTTGGGCCAGTGAAGGAAATGAGTCTGGCAACAAGTTATTCAGACGCTTCCGAAAAATGAATGCTCGTCAGTCCAAAATATATGAGATGGAAGATGTGTTGAAGCACTTCCTGGTGGACTTGAAAAAAAATGAGTTGAAACTACGACCTACTACATTCACCAATGAATCTTGTTACCTCCCTCCGCTGAGACACCCAGCTGTGGCCAGCTTCCCTGACTATCTCATCCATGGTGGAAAGACACCAAACAATGAACTATCCCAAAAACTGTATGCCTTGTCTATTGTGTCATTGGCCAAGAAATCACTTTGCTGTTCAGAAAAAGATTTGGTTGGTGACATTCCTGAAGCAAGGTATGGTCATTCCATAAATGTCGTTCACAGCAGAGGCAAAACTGCTGTGGTACTGTTTGGTGGAAGATCTTTCATACCTTTGAATCAAAGGACTACAGAAAAATGGAACAGCGTCGCTGACTGTCAGCCATTAGTTTATCTTATTGATCTTCAATTTGGCTGTTCTACTGCATACACCATCAAAGAGATACAAGATGGGCGTTCTTTTCATGTTTCGGCATCAAGAAATGATACAGTCTACATAATAGGTGGTCATACCCTTGAAAGCAATATAAGGTCTCCAGACATCTACAAGATTAAAGTGGACCTCCCACTCGGAAGTCCAGCTATAACTTGTACAGTTTTACAAAGTCATCTCTCTGTCTCAAGTGCTATTGTGACTCATACCTGCCCAGATGAGTTTCTGATTGTTGGTGGATATGAGTCCGACAGCCAGAAAAGAATGACCTGTAACAAAGTCTCCATAAGTAATGACTCCATCGACATCCAAGAAGTGGAGATACCTGACTGGACAGGAGATATTAAGCATAGCAAGACATGGTTTGGTGCTGATATGGGACATGGAGTTGTTCTTTTTGGAATTCCAGGAGACAATAAGAATCAGAATTCAGACAATCACTTTTTCTTTTATATGCTGAACCTTGGTGGAGAAGAAGATTTGATGCAGTCGTGCAGCCAAGGGTCTTTGGAAGAGCAAGAAGACTCAATGCCTCTAGAAGACTCAGAAGAGTTCACCTTCAGTGGATACAATGAAGATGATGAAGAAGACGAGTCAGTTGCGGGTTACTGGATCACATGCTGTGATGGTTGTGATCTGAATGAAAACACCTGGGTCCCATATTATTCCACAGAACTCAACAAACCAATTTCATACTTCAGTTGCATGAAAGCTGCCCCCATGAAAGAAGCCAGTGTCAGAGGACAAAGTGGCCTGGCCTATCCGGGTCTTCGGACCCACGGTACTCTGGAAAACATAGGTGGGCCAATGAGTGGGTCAAGAGGAGGACTTCCATCCTTGACGGATACCTTTGAGCAAGTTATTGAGGAACTCCTAGAGGAGGAACAGATCACAAGGCAGAGCGAGGAGAACAAGGACGATATGTATTCCCGAGTTATGCTGAGCACTCAAGTGCCTTTGGAGCCCCCTTTGCTTTTTCTCCTTGAGGAGTACAAAAACTACCTGGATGCTGCAAACATGTCCATGAGAGTGCGCCGCCACTCAGACCCAGCCCGACGTGGGGAGCTGAGCGTGTGTGACAGTATTAGTGAATGGGTGACTGCAGCCGACAAAAAAACTGCAGTGGACATGACAGGACAAACAGTTACTGTTCTTGAAAAAGTCCCAGTACCCAAGGGTCAACTGAAACAATATTTCTATGAGACCAAATGCAATCCAATGGGCTACATGAAGGATGGTTGCAGGGGCATCGACAAGAGGTACTGGAACTCGCAATGCCGAACTACCCAGTCTTACGTGCGTGCGCTAACCATGGATAGCAAAAAAAAAGTCGGCTGGCGCTTTATAAGGATAGACACTTCTTGTGTATGTCCAGTCTGGCGAGGAGATAATTCTTCATGTGGAGAAGCCTCGAGCAGGGGAGTGTGCCAAGATGTAGTCACCTCCAACTCCCCTGTGGGTGCCCAGTTCCCTTTCTCAGGCATTGATGACCGAGAAAACTGGCCCATTGTCTTCTACAACAGGACTTGCCAATGCCAGGGTAACTTCATGGGTTACAATTGTGGTGAGTGCAGGTTTGGCTACATGGGACCAAACTGCACCATTAGACGCAATATGATCAGAAAAGAGATCTTCAGGATGACCACGGCTGAGAAAGACAAATTTGTTGCCTACCTCAATTTGGCCAAGCGTTCCATCAGCCCGGACTATGTTATTGCCACTGGTACTTATGAGCAGATGAACAATGGTTCCAATCCAATGTTTGCGGATATCAATGTCTATGATCTGTTTGTATGGCTGCATTACTACGCCTCCAGAGATGCTTTCTTGGAAGATGGCAGTGTTTGGGCCAACATAGACTTTGCCCATGAGGCTCCTGGTTTTCTGCCTTGGCACAGGTTCTTTCTTCTGCTTTGGGAACGGGAAATTCAGAAGGTGACAGGGGATGATAATTTTACTATTCCCATACTTACCCGCTGATTTTTCTCGACCAACCACAAAGATATTGGCACCCTGTATTTAATTTTCGGTGCTTGAGCTAGCATAATCGGCACCGCTCTCAGCCTACTAATCCGGGCGGAACTTAGCCAGCCTGGGGCCCTGCTCGGTGATGACCAAATCTACAATGTGGTAGTTACTGCCCACGCTTTCGTTATAATTTTCTTCATGGTGATGCCAATTCTAATTGGGGGATTCGGAAACTGATTGGTGCCCTTAATAATTGGAGCCCCCGACATAGCCTTCCCACGGATAAATAATATAAGCTTCTGACTCCTACCCCCCTCTTTCTTTCTCCTCTTGGCTTCTTCTCTGGTTGAAGCTGGAGCGGGGACAGGTTGGACAGTATACCCTCCCTTAGCGGGGAGCCTAGCTCATGCAGGCCCCTCCGTCGACTTAGCAATCTTTTCTCTTCACTTAGCTGGGGTGTCCTCAATCTTAGGGGCTATCAACTTCATCACAACAATCATTAATATAAAACCCCCATCAACAACTCAGTATCAAACCCCCCTATTTGTCTGATCTGTACTTATCACCGCTGTCTTACTACTCCTGTCCCTGCCAGTTTTAGCTGCAGGAATCACAATATTACTAACAGACCGCAATCTAAACACCACCTTTTTTGACCCTGCTGGTGGAGGAGACCCCATTCTTTACCAGCATCTCTTTTGATTCTTTGGCCATCCGGAAGTGTACATCTTAATTCTACCTGGATTTGGTATTATTTCACATGTGGTAGCTTATTATTCTGACAAAAAAGAACCCTTTGGGTATATGGGAATAGTATGAGCTATGCTCTCTATTGG?????????????TCCAGAACTATGACTGACAAGTACAGGCTGCACCTCTCAGTGGCTGACTTGCTCTTCGTGTTCACCCTTCCATTCTGGTCTGTGGATGCCGCCATTGGTTGGTACTTCAAGGATTTCTTGTGCAAAGCTGTCCATGTCATCTACACCGTCAACCTCTACAGCAGTGTCTTGATCTTAGCTTTCATCAGCCTGGATCGGTACTTGGCAATTGTTCATGCCACAAACAGCCAAGGTTCCAGAAAAATGTTGGCTGAGAAGATTGTGTATGCTGGAGTTTGGCTACCAGCTATCCTGTTGACGGTGCCTGACCTAGTGTTTGCCAGCGTCGAGGGGTACGTGTGTGATCGTATCTACCCACTAGAGAACCGACAGAACTGGACAATTGGATTCCGTTTCCTCCACATCATGGTTGGTCTTCTCTTGCCTGGACTTATCATCCTCATTTGCTACTGTGTCATCATTTCAAAACTGTCACACTCAAAAGGCCACCAAAAACGCAAGGCCTTGAAGACCACTGTCATTCTTATCGTGGCTTTCTTTGCCTGCTGGCTCCCATACTACATCTGCCTAACCATAGACACTTTTGGTTTGCTTGGAATCATAAGACTTGATTGCCAAATGGATAATACTATCCACAAGTGGATTTCTATCACAGAAGCCCTG????????????????????????????????????????????????????????????????????????????????CATTACATCACAAGAAAAAGAGATAACCATCAAGAAATCAAATGGCGAAACCACAAAGACAACAGTAAGGATATGGAATGAGACTGTTTCTAACTTGACCCTCATGGCTCTTGGCTCCTCTGCTCCTGAAATTCTTCTTTCTGTGATTGAAGTCTGTGGACATAATTTTCAGGCTGGGGATCTTGGTCCAAGTACCATCGTAGGCAGTGCTGCATTTAATATGTTCATAATCATTGCTCTTTGTGTTTATGTCGTTCCTGATGGGGAAATAAGAAAGATAAAACATCTCAGAGTCTTTTTTGTCACTGCAGCTTGGAGCATTTTTGCCTACACTTGGCTATATATGATCTTGTCCGTCTTTTCACCCGGTGTTGTTGAAGTCTGGGAAAGTTTGCTCACTTTTTTCTTTTTTCCAATTTGTGTAGTGTTTGCTTGGGTTGCAGACCGAAGGTTGTTGTTTTACAAGTATGTCTATAAAAGGTATCGTGCTGGAAAACAAAGAGGAATGATCATTGAAACAGAAGGCGATAGGCCATCATCCAAAGCAGACATTGAGATGGATGGGAAGGTTCTCAACTCACACACAGAAAACTTCCTTGATGGTTCAGTTCTGGAAGTTGATAAGGACCAAGATGATGAAGAAGCCAGGAGGGATATGGCAAGGATCCTAAAGGAGCTGAAGCAAAAACACCCTGAGAAGGAAATGGAACAGTTGATTGAGTTGGCTAACTATCAAGTTTTAAGTCAACAGCAAAAAAGCAGAGCATTTTATCGCATCCAGGCCACCCGTTTGATGACTGGTGCTGGCAATATATTAAAGAGACATGCAGCAGATCAAGCTAGGAAAGCAGTCAGCATGCACGAAGTTAACAATGAATCTGTGGAAAATGATCCTGTCAGCAAGGTGTATTTTGAGCAGTCCACTTACCAGTGCTTGGAGAACTGTGGTACAGTAGCTCTGACCATTGTTCGCCGAGGTGGTGATTTGACCAATACAGTATTTGTAGATTTTAGAACAGAAGATGGGACTGCCAACGCAGGCTCAGATTATGAATTTACTGAAGGGACTGTTGTTTTCAAACCTGGGGAGACACAGAAAGAGATCAGGGTTGGCATTATTGATGATGACATTTTTGAAGAAGATGAAAACTTCCTGGTCCACCTCAGCAATGTGCGAGTTAATTCTGAGACAGTGAACCTTGAATCTAATCACGTGGCATCTCTTGCATGCCTTGGATCACCCTCTACAGCCACAGTTACTATAATAAGAGGTCCAGCCTGCCCAGTGACTTCAACGGCCGCGGTACCCTGACCGTGCGAAGGTAGCATAATCACTTGCTCTTTAAATGGGGGCTAGTATCAACGGCATCACGAGGGTTCAACTGTCTCCTTTATCTAATCAATGAACCTGATCTCTTCGTGAAGAAGCGAGGATAAAAATATAAGACGAGAAGACCCCATGGAGCTTTAAACTTTGGGTTGGGGCGACCACGGAGAAAAATATAACCTCCACGACAAAAAGAATCAACAGGATCAACGGACCAAGTTACCCTGGGGATAACAGCGCAGAGAGCCCATATCGACAAGTAGGTTTACGACCTCGATGTTGGATCAGGGTATCCCAGTGGTGCAACCGCTACTAAAGGTTCGTTTGTTCAACGATTAA
Lithobates_catesbeianus   		AGAACAGTAAAAGCCATAACTGGTCGTCAAATCTTTCAGCCACTCCATGCTCTCAGAAATGCAGAGAAGGCCTTGCTGCCAGGGTATCATCCCTTTGAATGGAAGCCTCCTCTGAAGAATGTCTCTGCCCGTACAGATGTTGGCATCATGGATGGCCTTTCAGGACTGAATCGTTCAGTTGATGAATACCCAGTGGAAGCTATTTCTAAAAGATTTAGGTATGATGTAGCCTTAGTTTCAACTCTAAAAGACATGGAAGAAGATATTCTTGAAGGCTTAAAATCTCAGGATTTGGAGGAATACCTAAGCGGTCCTTTTACTGTGGTGGTCAAAGAGTCTTGTGATGGAATGGGAGATGTCAGTGAGAAGCATGGCAGTGGTCCTCCAGTTCCTGAGAAAGCAGTACGTTTCTCATTCACAATCATGAACATCAGCATTCCCAACAACAGTGGGTCTGTTAGAATCTTTGAAGAGTCCAAACCAAACTCTGAACTTTGCTGCAAACCCCTTTGTCTAATGCTTGCTGATGAATCAGACCACGAAACTCTAACAGCCATCTTGGGTCCTTTAATAGCTGAGAGAGAAGCCATGAAATCCAGTGAACTAATGTTAGAAATAGGTGGAATCCTCAGAAATTTCAAATTTATCTTTCGTGGCACAGGGTATGATGAGAAGCTTGTGAGAGAAGTAGAAGGACTGGAAGCCTCAGGCTCTATCTATATTTGTACCCTCTGTGATGCTACTCGGCTGGAAGCTTCTCAGAACTTAGTCTTCCATTCTATTACCAGAAGTCATTCTGAGAACTTACAGCGCTATGAGACATGGAGAACCAACCCTCACAATGAATCTGTTGACGAACTTCGTGACAGAGTGAAAGGAGTTTCAGCAAAGCCATTTATTGAAACCCTTCCGTCCATTGATGCCTTACATTGTGACATTGGAAATGCAGCTGAATTTTACAGGATATTTCAGCTAGAAATAGGGGAGGTCTACAGAAGTCCCAATGCAACCAAAGAAGAGAGAAAGAAATGGCAAACTATACTTGACAAACACCTTAAAAAGAAGATGAACCTAAAACCCATAATGAGAATGAATGGAAACTTTGCCCGGAAGCTCATGAGTAAAGAGACTATAGAAGCAGTGTGTGAATTAGTGCAATCTGAAGAGAGACAACTGGCGCTTAAAGAACTAATGGACTTGTACCTCAAAATGAAGCCAGTGTGGCGCTCTTCATGCCCCGCCAAAGAATGCCCTGAGCTACTATGCCAATATAGTTATCACTCTCAACGTTTTGCAGAACTTTTATCCACAAAGTTCAAGTACAGATATGAGGGCAAGATTACCAACTATTTTCACAAAACCCTTGCCCACGTTCCAGAAATCATTGAACGCGATGGCTCCATTGGAGCCTGGGCCAGTGAAGGAAACGAGTCTGGCAACAAGTTATTCAGACGTTTCAGAAAAATGAATGCTCGTCAATCCAAAGTATATGAGATGGAAGATGTGTTGAAGCATTTCCTGGTGGACTTGAAAGGAAATGAGTTGAAACTACGGCCTACTACATTCACCAGTGATTCTTGTTACCTCCCTCCACTGAGATACCCAGCTGTCACCAGCTTATGTGACTATCTCATCCATGGTGGAAAGACACCAAACAATGAAATATCCCAAAAATTGTACGTCATGTCTATTGTTTCGTCAGCCAAGAAATCACTTTGCTGTTCAGAAAAAGATTTGGTTGGTGACCTTCCGGGAGCAAGGAATGGTCATTCCATAAATGTCGTTCACAGCAGAGGCAAAACTGCTGTGGTACTGTTTGGTGGAAGATCCTTCATACCTTTGAATCAAAGGACTACAGAAAAATGGAACAGTGTCACTGACTGTCAGCCATTAGTTTACCTTATTGATCTTAAATTTGGCTGTTCTACTGCTTACACCATCAAAGAGATAAAAGATGGGCGTTGTTTTCATGTTTCATTATCAAGAAATGATACAGTCTACATAATAGGTGGTCATACCCTTGAAAGTAACATAAGGTCTCCAAACATCTACAAGGTTAAAGTGGACCTCCCACTCGGAAGTCCAGACATAACTTGTACAGTTTTACAAAGTCATCTCTCTGTCTCGAGTGCTATCGTGACTCATACCTGCCCAGATGAATTCCTGATTGTTGGTGGATATGAGTCTGACAGCCAGAAAAGAATGATCTGTAACAAAGTCTCCCTAAGTAATGACACCATCAACATCCAAGAAGTGGAGACACCTGACTGGACAGGAGATATTAAGCATAGCAAGACTTGGTTTGGTGCTGATATGGGACATGGATCTGTTCTTTTTGGAATTCCAGGAGACAACAAGAATCAGAATTCAGACAGTAGCTTCTTCTTTTATGTACTGAACCTTGGTGGAGAAGAAGATTTGATGCAGTCCTGCAGCCAAGGGTCTTTGGAAGAACAAGAAGACTCCATGCCATTAGAAGATTCAGAAGAGTTCACCTTCTTAGGATACAATGAAGATGACGAAGAAGATGAGTCAGTGACGGGTTACTGGATCACATGCTGTGATGGTTGTGATCTGAACATAAACACCTGGGTCCCATATTATTCCACAGAACTTAACAAACCAATTTCATACTTCAGTTGCATGAAAGCTGCCCCCATGAAAGAAGCCAGTGTCAGAGGACAAAGTGGCCTGGCCTATCCGGGTCTTCGGACCCACGGTACTCTGGAAAACATAGGTGGGCCAATGAGTGGGTCAAGAGGAGGACTTCCATCCTTGACGGATACCTTTGAGCAGGTTATTGAGGAACTCCTAGAGGAGGAACAGACCATAAGGCAGAGCGAGGAGAACAAGGACGATATGTATTCTCGAGTTATGTTGAGCACTCAAGTGCCTTTGGAGCCCCCTTTGCTTTTTCTCCTTGAGGAGTACAAAAACTACTTGGATGCTGCAAACATGTCCATGAGAGTGCGTCGCCACTCAGACCCAGCCCGACGTGGGGAGCTGAGCGTGTGTGACAGTATTAGCGAATGGGTGACTGCAGCCGACAAGAAAACTGCAGTGGACATGACAGGACAAACAGTTACTGTTCTTGAAAAAGTCCCAGTACCCAAGGGTCAACTGAAACAATATTTCTATGAGACCAAATGCAATCCAATGGGCTACATGAAGGATGGTTGCAGGGGCATCGACAAGAGGTACTGGAACTCGCAATGCCGAACTACCCAGTCTTACGTGCGCGCGCTCACCATGGATAGCAAAAAAAAAGTCGGCTGGCGCTTTATAAGGATAGACACTTCTTGTGTATGTCCAGTCTGGTCAGGAGATAATTCTTCATGTGGAGAAGTTTCAGGCAGGGGATTGTGCCAAGATGTAGTCCTCTCCAACTCCTCTGTGGGTGCCCAGTTCCCTTTCTCGGGCATCGATGACCGAGAAAACTGGCCCATTGTCTTCTACAACAGGACATGCCAATGCCAGGGTAATTTCATGGGCTACAACTGCGGTGAGTGCAGGTTTGGCTACACAGGACCAAACTGCACCATTGGACGCAACATGATCAGAAAGGAGATCTTCAGGATGACCACAGCTGAGAAGGACAAGTTCATCGCCTACCTCAACTTGGCCAAGCGTACCATCAGCCCAGACTACGTTATTTCCACCGGAACTTACGAGCAGATGAACAATGGCTCCAATCCGATGTTCGCAGATATCAATGTCTACGATCTGTTTGTGTGGCTGCATTACTACGCCTCCAGAGATGCTTTCTTGGAAGATGGTAGTGTGTGGGCCAACATAGACTTTGCCCATGAGGCCCCAGGCTTTCTGCCTTGGCACAGGTTCTTTTTGCTGCTTTGGGAACGGGAAATCCAGAAGGTGACAGGGGATGATAATTTTACTATTCCCATATTCACCCGTTGATTTTTCTCTACTAACCATAAAGATATCGGAACCCTGTACTTAGTCTTCGGTGCCTGAGCCGGGATAGTCGGAACAGCCCTAAGTCTGCTGATTCGCGCAGAACTAAGCCAGCCAGGAACCCTCCTTGGCGACGATCAAATCTACAATGTTATCGTTACTGCTCACGCATTTGTTATAATTTTCTTCATAGTTATGCCTATCCTAATTGGAGGCTTTGGAAACTGACTAGTCCCCTTAATGATTGGGGCCCCCGATATAGCCTTCCCCCGAATAAATAACATGAGCTTTTGACTTCTCCCTCCATCCTTCTTTCTTCTACTAGCTTCTTCCACAGTTGAAGCCGGGGCTGGCACAGGCTGAACAGTCTACCCCCCTCTAGCTGGGAACCTAGCCCACGCAGGCCCATCTGTAGATCTAGCTATTTTCTCGCTACATTTAGCTGGGGTATCCTCTATTCTAGGGGCTATTAATTTTATTACTACAATTATTAATATGAAGCCATCCTCAACTACACAATACCAAACACCTTTATTCGTCTGATCAGTTTTAATCACCGCAGTCCTACTACTTTTATCCCTTCCAGTACTAGCTGCCGGAATTACTATACTCCTCACAGATCGAAACCTAAACACCACATTTTTCGACCCGGCAGGAGGCGGAGATCCTGTTCTTTACCAACATCTATTCTGATTTTTTGGTCACCCCGAA????????????????????????????????????????????????????????????????????????????????????????????????????????????????????????????????????AGGACAATGACTGACAAGTACAGACTACACCTCTCAGTGGCTGACTTGCTCTTTGTGTTCACCCTTCCATTCTGGTCTGTGGATGCTGCCATTGGTTGGTACTTCAAGGACTTCTTGTGCAAAGCTGTCCACGTCATCTACACCGTCAACCTCTACAGTAGCGTCTTGATATTGGCTTTCATCAGCCTGGATCGGTACTTGGCAATTGTTCATGCCACAAACAGCCAAGGCTCCAGAAAAATGTTGGCTGAGAAGATTGTGTATGCTGGAGTTTGGCTACCAGCAATCCTTTTGACAGTGCCTGACCTAGTGTTCGCCAGCACCGGGGGGTATGTGTGTGATCGTATCTACCCACTAGAGAACCGACTGAACTGGACAATTGGATTTCGTTTCCTCCACATCATGGTTGGTCTTTTCTTGCCTGGACTTATCATCCTGATTTGCTATTGTGTCATCATTTCAAAACTGTCACACTCAAAAGGCCACCAAAAACGCAAGGCCTTGAAGACCACTGTCATTCTCATTGTGGCTTTCTTTGCCTGTTGGCTCCCATACTACATCTGCCTCACCATAGACACTTTTGGCTTGCTTGGAATCATAAGAGTTGATTGCCAAATGGATACTACCATGCACAAGTGGATTTCTATCACAGAAGCCTTGGCTTTTTTCCACTGTTGCCTCACCCCAATCTTGCTAGGGGTATCTATTATTGCTGATCGTTTCATGTCTTCTATTGAAGTCATTACATCGCAAGAAAAAGAGATAACCATCAAGAAACCAAATGGCGAAACCACAAAGGCAACAGTGAGGGTATGGAACGAGACTGTTTCTAACTTGACCCTTATGGCTCTTGGCTCCTCTGCTCCTGAAATTCTTCTTTCTGTGATTGAAGTCTGTGGACATAATTTTCAGGCTGGGGATCTTGGCCCAAGTACCATCGTAGGCAGCGCTGCATTTAATATGTTCATAATCATTGCTCTCTGTGTTTATGTCGTTCCTGATGGGGAAATAAGAAAGATAAAACATCTCAGAGTCTTTTTTGTCACTGCAGCTTGGAGCATTTTTGCCTACACTTGGCTATATATGATCTTGTCTGTTTTTTCACCTGGTGTTGTTGAAGTCTGGGAAAGTTTGCTCACTTTTTTCTTTTTTCCAATTTGTGTAGTGTTTGCTTGGGTTGCAGACCGAAGGTTGTTGTTTTACAAGTATGTCTATAAAAGGTATCGTGCTGGAAAACAAAGAGGAATGATCATTGAAACGGAAGGTGAAAGGCCATCATCCAAAGCAGACATTGAGATGGATGGGAAAGTTCTCAACTCACACACAGAAAACTTCCTTGATGGTTCAGTTATGGAAGTTGATAAGGACCAAGATGATGAAGAAGCTAGGAGGGATATGGCAAGGATCCTAAAGGAGCTGAAGCAAAAACACCCTGAGAAGGAAATGGAACAGTTGATTGAGTTGGCTAACTATCAAGTTTTGAGTCAACAGCAAAAAAGCAGAGCATTTTATCGCATCCAGGCCACCCGTTTGATGACTGGTGCTGGCAATATATTAAAAAGACATGCAGCAGATCAAGCTAGGAAAGCAGTCAGCATGCACGAAGTTAACAATGAAGCTGTGGAAAATGATCCTATCAGCAAGATTTATTTTGAGCAGTCCACTTACCAGTGCTTGGAGAACTGTGGAACAGTAGCTCTTACCATTGTTCGACGAGGCGGTGATTTGACCAACACAGTATTTGTAGATTTTAGAACAGAAGATGGGACTGCCAATGCAGGCTCAGATTACGAGTTTACTGAAGGGACTGTTGTTTTCAAACCTGGTGAGACACAAAAAGAGGTCAGGGTTGGCATTATTGATGATGACATTTTTGAAGAAGATGAAAACTTCCTGGTCCACCTCAGCAATGTGCGCATTAACTCTGAGACAGTGAATCTTGAATCTAATCACGTGGCATCTCTTGCATGTCTTGGATCACCCTCTACAGCCACAGTTACTATAATAAGAGGTCCAGCCTGCCCAGTGACTTCAACGGCCGCGGTACCCTAACCGTGCGAAGGTAGCATAATCACTTGTCCTTTAAATAGGGACTTGTATCAACGGCACCACGAGGGCTATACTGTCTCCTTTCTCCAATCAGTGAAACTGATCTCCCCGTGAAGAAGCGGGGATTATAATATAAGACGAGAAGACCCCATGGAGCTTTAAACTTTAGGTTGGGGGGACCACGGAGTATAATTAAACCTCCATAACAAAAAGAATTACTAAGATCAATGAACCAAGTTACCCTGGGGATAACAGCGCAAAGAGCCCCTATCGACAAGTAGGTTTACGACCTCGATGTTGGATCAGGGTATCCTAGTGGTGCAGCCGCTACTAATGGTTCGTTTGTTCAACGATTAA
Buergeria_buergeri       		AGAACAGTAAAAGCCACAACTGGTCGTCAAATCTTTCAGCCACTCCATGCTCTCAGAAATGCAGAAAAAGCCTTGCTGCCAGGGTATCATCCCTTTGAATGGAAGCCTCCTCTGAAGAATGTATCTACCAGTACAGATGTTGGCATCATTGATGGCCTTTCAGGACTGAATCGTTCTGTTGATGAATACCCAGTGGAAGCTATTTCTAAAAGGTTTAGATATGATTCAGCCTTAGTTTCAGCTCTAAAAGACATGGAAGAGGATATTCTTGAAGGCTTAAAATCTAAGAACTTGGAGGAATACCTAAGCGGTCCTTTCACTGTGGTGGTCAAAGAATCTTGTGATGGAATGGGAGATGTCAGTGAGAAACATGGCAGTGGTCCTGCAGTTCCTGAAAAAGCAGTACGTTTCTCATTCACAATCATGAACATCAGTGTTCCCAACAACAGTGGGTCTGTTAGAATCTTTGAAGAGGCCAAACCCAACTCTGAACTTTGCTGTAAACCCATTTGTCTAATGCTTGCTGACGAATCAGACCATGAAACTCTAACAGCCATCTTGAGTCCTTTGATAGCTGAGAGAGAAGCCATGAAATCCAGTGAGCTCATGTTGGAAATTGGGGGAATCCTCAGAAATTTCAAATTTATGTTTCGTGGTACGGGATATGATGAGAAGCTTGTGAGGGAAGTAGAAGGACTAGAAGCCTCAGGCTCTGTCTTTATTTGTACCCTCTGTGATGCTACTCGGCTTGAAGCTTCTCAGAATTTAGTCTTTCATTCTATTACCAGAAGTCATTCTGAGAACTTACAGCGCTATGAGACATGGAGAGCCAACCCCTACCATGAATCTGTTGACGAGCTTCGTGACAGAGTGAAAGGAGTTTCAGCAAAGCCATTTATTGAAACCCTCCCATCCATTGATGCCTTACATTGCGACATTGGAAATGCAGCTGAATTTTTTAGAATATTTCAGCTAGAAATWGGAGAGGTCTACAGAAATCCCAATGTGACCAAAGAAGAGCGAAAGAAATGGCACACTATACTTGACAAACACCTTCGAAAGAAGATGAACCTAAAACCCATCATGAGAATGAATGGAAACTTTGCCCGCAAACTAATGACCAAGGAGACTGTAGAAGCAGTTTGCGAATTAGTGCAATCTGAAGAGAGACAAGAGGCGCTTAAAGAACTAATGGACTTGTACCTAAAAATGAAACCAGTATGGCGCTCCTCATGTCCAGCCAAAGAATGCCCAGAGCTACTGTGTCAATATAGTTATCACTCTCAACGTTTTGCAGAACTTTTGTCCACAAAGTTCAAATACCGATATGACGGCAGGATTACCAACTATTTTCACAAAACCCTTGCCCACGTTCCAGAGATCATTGAACGCGACGGTTCCATCGGAGCTTGGGCCAGTGAAGGAAACGAGTCTGGCAACAAGTTATTCAGGCGTTTCCGAAAGATGAATGCCCGTCAGTCCAAAATATACGAGATGGAAGATGTGTTGAAGCATTTCCTGGTGGACTTGAAAAAAAATGAGCTGAAACTACGACCTACTGCATTCACCCACGAATCTTGCTACCTCCCTCCCCTGAGACACCCGGCTGTGACCAGCTTCCCCGACTATCTCATCCATGGGGGAAAAACGCCAAACAATGAGCTATCTCATAAACTGTATGTCATGTCTATTGTTGCATCGGCCAAGAAATCACTTTGCTGTTCAGAAAAAGATTTGGTTGGTGACATTCCGGAAGCAAGGTATGGCCACTCCATGAATGTCGTTCACAGCAGAGGCAAATCCGCTGTGGTATTGTTTGGTGGAAGATCTTACATACCTCTAAATCAAAGGACTACAGAAAATTGGAACAGCGTCACTGACTGTCAGCCATTAGTTTATCTTATCGATCTTCAGTTTGGCTGTTCTACTGCGTACACCATCCAAGAGATTCAAGATGGGCTTTCCTTTCATATTTCAGTATCAAGAAATGACACAGTCTACATAATAGGTGGTCATACCCTTGAAAGTAACCTAAGGTCTTCAAACATCTACAAGATTAAAGTGGACCTCCCACTTGGAAGTCCAGCTATAACTTGTACAGTTTTAAAAAGTTGCCTCTCTGTCTCGAGCGCTATCATGACTCATAACTGCCCAGATGAATTCCTGATTGTTGGCGGATATGAGTCTGACAGCCAGAAGAGAATGACCTGCAACAAAGTCTCCATAAGTAACGACACTATTGACATCCAAGAAATGGAGACACCCGAGTGGACAGGAGATGTTAAGCATAGCAAGACTTGGTTTGGTGCCGATATGGGCCATGGAGTTGTCCTCTTTGGAATTCCAGGAGACAATAAGAATAACAACTCAGACGCTAACTTCTTCTTTTACATACTGAACCTTGGTGGAGAGGAAGATTTGTTGCAGTCATGCAGCCAAGGTTCTTTGGAAGAACAAGAAGACTCCATGCCGCTGGAAGACTCAGAAGAGTTCACCTTCAGTGCATACAATGAAGATGACGAAGAAGACGAATCAGAGACAGGTTACTGGATCACATGTTGCATTGGCTGTGATCTGAATGTAAACACTTGGGTCCCATATTATTCCACAGAACTCAACAAACCAATTTCATACTTCAGTTGCATGAAAGCTGCCCCCATGAAAGAAGCCAGTGTCAGAGGACAAAGTGGCCTGGCCTATCCGGGTCTTCGGACCCACGGTACTCTGGAGAACATAGGTGGGCCAATGAGTGGGTCAAGAGGAGGACTTCCATCACTAACGGATACCTTTGAGCAAGTTATTGAGGAACTCCTAGAAGAGGAACAGACCATAAGGCAAAGTGAGGAGAACAAGGACGATATGTATTCCCGAGTTATGCTGAGCACTCAAGTGCCTTTGGAGCCCCCTTTGCTTTTTCTCCTTGAGGAGTACAAAAACTACCTGGATGCTGCAAACATGTCCATGAGAGTGCGCCGCCACTCAGACCCTGCCCGCCGCGGGGAGCTGAGCGTGTGTGACAGTATTAGCGAATGGGTGACTGCGGCTGACAAGAAAACTGCAGTGGACATGACAGGTCAAACAGTTACTGTTCTTGAAAAAGTCCCAGTACCTAAGGGTCAACTGAAACAATATTTCTATGAGACCAAATGCAATCCTATGGGCTACATGAAGGATGGTTGCAGGGGCATCGACAAGAGGTACTGGAACTCGCAATGCCGAACTACCCAGTCTTACGTGCGCGCGCTCACCATGGATAGCAAAAAAAAAGTTGGCTGGCGCTTTATAAGGATAGACACTTCTTGTGTATGTCCAATCTGGCCAGGAGATAATTCTTCATGCGGAGAAGCCTCAGGTAGAGGAGCCTGCCAAGATGTAGTCCTCTCTGACTCCCCGGTGGGCACCCAGTTTCCTTTCTTAGGCATTGATGACCGAGAAAACTGGCCCATTGTCTTTTACAACAGGACTTGCCAATGCCAGGGCAACTTCACAGGCTACAATTGTGGCGAGTGTAAGTTTGGCTTTGCCGGACCCAACTGCACAATTAGACGCAACCTGATCAGAAAGGATATCTTCAAGATGACCACGGCTGAGAAGGACAAGTTCATCGCTTATCTCAACTTGGCCAAGCGAACCATCAGCCCAGATTATGTCATTTCCACTGGCACTTATGAGCAGATGAACAATGGCTCCAATCCGATGTTTGCAGATATCAGTGTCTATGATCTGTTTGTGTGGCTGCATTACTATTCCTCCAGAGATGCTTTCATTGAAGGTGGCGGTGTGTGGGAAAACATCGACTTTGCCCATGAGGCCCCTGGCTTTGCGCCTTGGCACAGGCTCTTTCTGCTGCTTTGGGAACGGGAAATCCAGAAGGTGGCGGGGGATGAAAATTTCACTATTCCCATATTCACCCGTTGGTTTTTTTCTACTAATCATAAAGATATCGGTACCCTGTACCTAATTTTTGGTGCGTGGGCCGGAATAATCGGCACTGCTTTAAGTCTTCTCATCCGAGCTGAACTTGCTCAACCCGGGTCTCTATTAGGCGATGACCAGATCTATAATGTAATCGTTACTGCCCATGCATTTGTGATAATTTTTTTTATGGTTATGCCAATCCTAATCGGGGGTTTCGGAAACTGATTAGTTCCCCTAATAATTGGAGCACCAGACATAGCCTTCCCCCGTATAAATAATATGAGCTTTTGACTTCTCCCCCCCTCATTTCTTCTTTTATTAGCCTCGTCTACAGTCGAAGCAGGAGCCGGCACAGGGTGAACTGTCTACCCGCCGCTAGCTGGCAACCTCGCCCACGCCGGACCCTCAGTAGACCTAGCTATCTTCTCCCTTCACCTAGCAGGGGTCTCATCAATTTTAGGGGCCATTAATTTTATCACAACCATCTTAAACATGAAACCTTCGTCAACTACTCAATACCAAACACCTTTGTTCGTGTGGTCTGTCCTCATTACAGCTGTACTACTCCTCCTATCCCTCCCAGTCTTAGCTGCTGGTATCACTATGCTTCTTACGGATCGAAACTTAAATACAACATTTTTTGATCCGGCCGGAGGGGGGGACCCAGTTTTATACCAACACTTATTTTGATTCTTTGGTCACCCTGAAGTCTATATTCTTATCCTTCCAGGTTTCGGAATCATCTCTCATGTCGTAGCTTACTACTCCAATAAAAAAGAGCCCTTTGGTTACATGGGTATAGTGTGAGCTATACTATCAATTGGTCTCCTCGGCTTT??????????????????AAGTACAGGCTGCATCTCTCAGTGGCTGACTTGCTCTTTGTGTTCACCCTTCCATTCTGGTCTGTGGATGCCGCCATCGGGTGGTATTTCAGGGATTTTTTGTGCAAAGCTGTCCACGTTATCTACACCGTCAACCTCTACAGCAGTGTCTTGATCTTGGCTTTCATCAGCCTGGATCGGTACTTGGCGATTGTTCATGCCACAAACAGCCAAGGCTCCAGAAAACTGTTGGCTGAGAAGATTGTGTATGCTGGAGTTTGGCTACCAGCTCTTCTGTTGACTGTTCCCGACCTAGTGTTTGCCAGTGTCGATGGATATGTGTGTGATCGCATCTACCCACTACTGAACCGACAGAAATGGTTAATCGGATTCCGTTTCCTCCACATCATGGTCGGTCTTCTCCTGCCCGGAATTATCATCCTCATTTGCTATTGCGTCATCATTTCAAAACTGTCACACTCGAAAGGCCACCAAAAACGCAAGGCCTTGAAGACCACCGTCATTCTCATTGTGGCTTTCTTTGCCTGTTGGCTCCCATACTACATCTGCCTCACCATAGAAACTTTTGGTACTCTTGGAATCATAAGACTTGATTGCCAAATGGATAATACCATCCACAAGTGGATTTCTATCACAGAAGCCCTGGCTTTTTTCCACTGTTGCCTA????????????CTAGGGGTATCTATTATTGCTGATCGTTTCATGTCCTCTATTGGAGTCATTCCATCACAGGAAAAAGAGATAAGCATCAAGAATCCAAATGGTGAAACCACAAAGACAACGGTCAGGATATGGAATGAGACTGTATCTAACTTGACTCTTATGGCTCTTGGTTCCTCTGCTCCTGAAATTCTTCTTTCTGTGATTGAAGTCTGTGGACATAATTTTCAGGCTGGCGATCTTGGTCCAAGTACCATTGTAGGCAGTGCTGCATTCAATATGTTCGTAATCATTGCTCTCTGTGTCTATGTTGTTCCTGATGGGGAAACAAGGAGGATAAAACATCTCAGAGTCTTTTTTGTCACTGCAGCCTGGAGCATTTTCGCCTACACTTGGCTATATATGATCTTGTCTGTTATTTCGCCCGGAGTTGTTGAGGTCTGGGAAGGTTTGCTCACCTTTTTCTTCTTCCCAATTTGTGTTGTGTTTGCTTGGGTTGCAGACCGGAGGTTGCTGTTTTACAAGTATGTCTACAAAAGGTACCGTGCTGGAAAACAAAGAGGAATGATCATCGAAACAGAAGGAGATAGACCATCATCCAAAGCAGACATTGAGATGGATGGGAAGGTTCTCAACTCCCACACAGAAAACTTCCTTGATGGCTCAGTTCTGGAAGTTGACAAGGACCAAGATGATGAAGAAGCCAGGAGGGATATGGCAAAGATCCTGAAGGAACTGAAGCAAAAACACCCTGATAAGGAAATGGAACAGTTAATTGAGTTGGCTAACTATCAAGTCTTGAGTCAACAGCAAAAAAGCCGAGCATTTTATCGCATCCAGGCCACCCGTTTGATGACTGGTGCTGGCAATATTTTAAAGAGACATGCAGCAGATCAAGCTAGGAAAGCAGTCAGCATGCATGAGGTTAACAGTGAAGCTGTGGATAATGATCCTGTCAGCAAGCTTTACTTTGAACAGTCCACTTACCAGTGCTTGGAGAACTGTGGAACAGTAGCTCTGACCATTGTTCGCCGAGGAGGTGATCTGACCAACACAGTATTCGTAGATTTTAGAACAGAAGACGGGACAGCCAATGCAGGCTCAGATTATGAATTTACTGAAGGGACTGTTGTTTTCAAACCTGGAGAGATCCAGAAAGAGGTCAGGGTAGGCATTATTGATGATGACATTTTTGAAGAAGATGAAAACTTCTTGGTCCACCTCAGTAATGTTCGATTTAATTCTGAGACAGTGAATCTTGAATCTAATCATGTGGCAGCTGTTGCATGCCTTGGATCACCCTCTACAGCCACAGTTACTATTATAAGAGGTCCAGCCTGCCCAGTGACTTCAACGGCCGCGGTACCCTGACCGTGCGAAGGTAGCATAATCACTTGTTCTTTAAATAGGGACTAGTATCAACGGCATCACGAGGGTTACACTGTCTCCTCCCTCTAATCAGTGAAACTGATCTCCCCGTGAAGAAGCGGGGATTTAAATATAAGACGAGAAGACCCCATGGAGCTTCAAACTTTAGGTTGGGGTGACCGCGGAGTAAAAACTAACCTCCACGACGCAAAGAATCAGCAGGATCAACGAACCAAGTTACCCTGGGGATAACAGCGCAAAGAGCCCATATCGACAAGTGGGTTTACGACCTCGATGTTGGATCAGGGTATCCCAGTGGTGCAGCCGCTACTAATGGTTCGTTTGTTCAACGATTAA
Mantella_madagascariensis 		AGGACAGTAAAAGCTACAACTGGTCGTCAAATCTTTCAGCCCCTCCATGCCCTCAGAAATGCAGAAAGGGCGATGCTGCCGGGGTATCATCCCTTTGAATGGAAGCCTCCTCTGAAAAATGTCTCTACCAGTACAGATGTCGGCATCATGGATGGCCTTTCAGGACTGAATCGCTCTGTTGATGAATACCCAGTGGAAGCTATTTCTAAAAGGTTTAGGTACGATGCAGCTTTAGTTTCAACTCTAAAAGACATGGAAGAGGATATCCTTGAAGGCCTTAAATCTCATGATTTGGAGGAATACCTAAGCGGCCCTTTCACTGTGGTGATCAAAGAATCTTGTGATGGAATGGGAGATGTCAGTGAGAAGCATGGCAGTGGGCCTGCAGTTCCTGAGAAAGCAGTACGTTTCTCATTCACAATCATGAACATCAGCGTTCCCAACAATGGTGGGTGTGTTAGAATCTTTGAAGAGGCCAAACCAAACTCTGAACTTTGCTGCAAACCCCTTTGTTTAATGCTTGCAGATGAATCTGACCATGAAACTCTTACAGCCATCTTGAGCCCTTTGATAGCTGAGAGAGAAGCCATGAAATCCAGTGACCTCATGCTGGAGATTGGGGGAATCCTCCGAAATTTCAAATTTAGCTTTCGTGGCACAGGGTATGATGAGAAGCTTGTGAGAGAAGTGGAAGGACTGGAAGCCTCAGGATCTGTCTATATTTGTACTCTATGTGATGCCACTCGCCTGGAAGCTTCTCAAAATTTAGTCTTCCATTCAATTACCAGAAGCCATTCTGAGAACTTACAACGCTATGAGACATGGAGAGCCAACCCCTATCAGGAATCTGCTGACGAGCTTCGTGACAGGGTAAAAGGAGTTTCAGCAAAGCCATTTATTGAAACTCTCCCGTCCATTGATGCCTTACATTGTGACATTGGAAATGCAGCTGAATTTTACAGAATATTTCAGCTAGAAATAGGAGAGGTATACAGAAATCCCAATGCGACCAAAGAAGAACGAAAGAAATGGCAAACCATACTCGACAAACACATTAGAAAGAAATTGAATCTAAAACCCATCATGAGAATGAATGGAAACTTTGCCCGGAAACTCATGACCAAGGAGACTGTAGAAGCAGTGTGCGAATTAGTGCAGTGCGAAGAGAGACAAGGGGCGCTTAAAGAACTAATGGAATTGTACCTTAAAATGAAGCCAGTATGGCGTTCTTCATGCCCAGCCAAAGAATGCCCAGAGCTACTGTGCCAATACAGTTACCACTCTCAACGTTTTGCAAAACTTTTGTCCACAAAGTTCAAGTACAGATACGGGGGCAAGATTACCAACTATTTTCACAAAACCCTTGCCCACGTCCCAGAGATCATTGAGCGCGATGGTTCCATCGGCGCTTGGGCCAGTGAAGGGAACGAGTCTGGCAACAAGTTATTCAGACGCTTCCGAAAGATGAATGCTCGTCAGTCCAAAATCTACAAGATGGAAGATGTGTTGAAGCATTTCCTGGTGGACTTGAAAAAGAATGAGTTGAAACTGCGACCCACTGCGTTCTCCAACGAATCTTGCTACCTCCCTCCGCTGAGACACCCGGCTGTGACCAGCTTCCTCGACTATCTCATCCATGGTGGGAAAACGCCAAACAATGAACTGTCTCAAAAACTGTATGTCATGTCAATCGTTTCATCAGTCAAGAAACCGCTGTGCTGTTTAGAAAAAGATTTGGTTGGTGACGTTCCAGAAGCAAGGTATGGTCATTCCATGAACGTCGTACACAGTAGAGGCAAAACCGCTGTGGTGCTTTTTGGTGGAAGATCTTATATACCTTTGAATCAAAGGACTACCGAAAAATGGAACAGCGTCACTGACTGTCTGCCATTCGTTTACCTTATCGATCTTCAGTTTGGCTGTTCTACTGCGTACACCATCAAAGAGATACAAGATGGACTTTGTTTTCATATTTCAGTATCACGAAATGATACAGTCTACATAATGGGTGGTCATACCCTTGAAAGTAACATAAGGTCGCCAAACATCTACAAGATTAAAGTGGACCTTCCGCTTGGAAGCCCCGCCATAACTTGTACAGTTTTACAAAGTCACCTCTCTGTCTCAAGCGCTATTGTGACTCATACCTGCCCAGATGAATTCCTAATTGTTGGAGGATATGAGTCTGACAGCCAGAAGAGAATGATATGTAGCAAAGTCTCCATAAGTAATGACACCATCGACATCAAAGAATTGGAGACACCTGAATGGACAGGAGATGTTAAGCAGAGCAAAACTTGGTTTGGTGCTGATATGGGACATGGAGTTGTTCTCTTTGGTATTCCAGGAGACAACAAGAATCAGAACTCAGACAGTAACTTCTTCTTTTACATGCTGAATCTTGGAGGAGAGGAAGATTTGATGCAGTCTTGCAGCCAAGGGTCTTTGGAAGAACAAGAAGATTCCATGCCACTGGAAGACTCAGAAGAGTTCACCTTCGTTGGATACAACGAAGATGACGAAGAGGATGAGTCAGAGACAGGTTACTGGATCACATGTTGTGTTGGCTGTGATCTGAACGTGAACACTTGCGTTCCATATTATTCCACTGAACTCAACAAACCAATTTCATACTTCAGTTGCATGAAAGCTGCCCCCATGAAAGAAGCCAGTGTCAGAGGACAAAGTGGCCTGGCCTATCCGGGTCTTCGGACTCACGGTACTCTGGAGAACATAGGTGGGCCGATGAGTGGGTCAAGAGGAGGACTTCCATCCCTGACGGATACCTTTGAGCATGTTATTGAGGAACTCCTAGAAGAGGAACAGACCATAAGGCAGAGCGAGGAGAACAAGGACGATATGTATTCCCGAGTTATGCTGAGCACTCAAGTGCCTTTGGAGCCACCTTTGCTTTTTCTTCTTGAGGAGTACAAAAACTACCTGGATGCTGCAAACATGACCATGAGAGTGCGCCGCCACTCCGACCCTGCCCGACGCGGGGAGCTGAGTGTGTGTGACAGTATTAGCGAATGGGTGACTGCAGCTGACAAGAAAACTGCAGTGGACATGACAGGGCAAACGGTTACTGTTCTTGAAAAAGTCCCAGTACCCAAGGGTCAACTGAAACAATATTTCTATGAGACCAAATGCAATCCTATGGGCTACATGAAAGATGGCTGCAGGGGCATCGACAAGAGGTACTGGAACTCGCAATGCCGAACTACCCAGTCTTATGTGCGTGCGCTCACCATGGATAGCAAAAAAAAAGTTGGCTGGCGCTTTATAAGGATAGACACTTCTTGTGTATGTCCAATCTGGCCAGAAGACAACTCCACGTGTGGCGAAGCCTCAGGGAGAGGAGCGTGCCAAGACGTAGTCATCTCCGACTCCCCCGTGGGTGCCCAGTTTCCATTCTCAGGCATTGACGACCGAGAAAACTGGCCTTTCGTCTTCTACAACCGGACTTGCCGTTGCCAGGGCAACTTCATGGGCTACAATTGCGGCGAGTGCAGGTTTGGTTACGCCGGGCCGAACTGCACCGTTCGACGCAATCTAATCAGAAAGGAGATCTTCAAGATGACCACGGCTGAGAAGGACAAGTTCATCGCCTATCTCAACTTGGCCAAGCGCACCGTCAGCCCGGATTTTGTCATCGCCACCGGCACCTATGAGCAGATGAACAACGGCTCCAATCCGATGTTTGCAGATATCAGCGTCTACGATCTGTTTGTGTGGCTGCATTACTACGCCTCCAGAGACGCTTTCGTGGAAGGTGGCGGAGTGTGGGCGAACATAGACTTTGCCCATGAGGCTCCCGGCTTTTTGCCTTGGCACAGGTTCTTTCTGCTGCTTTGGGAACGGGAAATCCAGAAGGTGGCGGAGGATGAGAACTTCACTATTCCCATACTTGTTCGTTGATTATTTTCTACAAATCATAAAGATATCGGCACACTTTACCTAATTTTCGGGGCATGAGCCGGAATGGTAGGCACTGCCCTCAGCCTCCTGATTCGAGCGGAACTGGCTCAACCCGGCACACTCCTCGGGGACGATCAGATTTATAATGTAATTGTAACTGCCCACGCCTTCGTCATAATCTTCTTTATAGTTATACCTATGCTAATCGGTGGATTTGGAAACTGACTAGTTCCATTAATAATTGGGGCCCCAGATATGGCCTTTCCTCGAATGAATAATATAAGTTTTTGACTACTCCCCCCTTCTTTCTTCTTGCTCTTAGCCTCTTCTATAGTAGAAGCAGGAGCTGGAACTGGATGAACAGTTTATCCTCCCTTAGCTGGAAACCTAGCCCATGCAGGACCATCTGTTGACCTAACCATTTTTTCTCTTCATCTAGCCGGGGTATCATCAATTCTTGGTGCTATTAATTTTATTTCTACAATTCTTAATATAAAGCCCCCATCGATCACCCAATACCAAACCCCCTTATTTGTCTGATCAGTTCTGATTACTGCAGTATTGTTACTTCTATCTCTCCCTGTTCTAGCTGCCGGTATTACTATACTCTTAACTGACCGTAATTTAAACACAACTTTCTTTGACCCAGCAGGCGGAGGAGACCCAATTCTTTATCAACACCTATTTTGATTCTTCGGCCACCCCGAAGTCTACATTCTCATCTTACCAGGATTCGGAATTATTTCTCATGTTGTAGCCTATTATTCTAATAAAAAAGAACCTTTCGGATATATAGGGATAGTTTGAGCTATGCTATCTATCGGTCTTCTAGGATTT??????????????????AAGTACAGGCTGCATCTCTCCGTGGCTGACTTGCTCTTTGTGTTCACCCTTCCATTCTGGTCTGTGGATGCTGCCATTGGTTGGTATTTCAAGGATTTTTTGTGCAAAGCTGTCCACGTCATCTACACTGTCAACCTCTACAGCAGCGTCTTGATCTTGGCTTTCATCAGCCTGGATCGGTACTTGGCGATTGTTCATGCCACAAACAGTCAAGGCTCCAGAAAACTGTTGGCTGATAAGATTGTATATGCTGGGGTTTGGCTACCAGCTATTCTCTTGAGTGTACCCGACCTAGTGTTTGCCGGTGTCAACGGATACATGTGTGAACGCTTCTACCCATCAGAGAACCGCGAGACCTGGACAATCGGATTCCGTTTCCTGCACATCATGGTTGGTCTTCTCTTGCCTGGACTTGTCATCCTCATTTGCTATTGTGTTATCATTTCAAAACTGTCACACTCAAAAGGCCACCAAAAACGCAAGGCCTTGAAGACCACAGTCATTCTCATTGTGGCTTTCTTTGCCTGTTGGCTACCATACTACATCTGTCTCACCATAGAAACTTTTGACTTGCTTGGACTCATAAGATTTGATTGCCAAATGGATCAAACCATCCACAAGTGGATTTCTATCACAGAAGCCCTGGCATTCTTC????????????????????????CTAGGGGTATCTATTATTGCTGATCGTTTCATGTCCTCTATTGAAGTTATTACTTCGCAAGAAAAAGAGATAACCATCAAGAAACCAAATGGTGAAACCACAAAGACAACAGTGAGAGTGTGGAATGAGACTGTTTCCAACTTGACTCTTATGGCGCTTGGCTCCTCTGCTCCTGAAATTCTTCTTTCTGTGATTGAAGTCTGTGGACATAATTTTCAGGCTGGGGACCTCGGTCCAAGTACCATTGTAGGCAGTGCTGCATTTAATATGTTCATAATCATTGCCCTCTGTGTCTATGTCGTTCCTGATGGGGAAATAAGGAAGATAAAACATCTCAGAGTCTTTTTTGTCACTGCAGCCTGGAGCATTTTTGCCTATACTTGGCTATATATGATCTTGTCCGTTTTTTCACCTGGCGTTGTTGAGGTCTGGGAAAGTATGCTCACTTTTTTCTTCTTTCCAATTTGTGTCGTATTTGCTTGGGTTGCAGACCGGAGGTTGTTGTTTTACAAGTATGTCTACAAAAGGTACCGTGCTGGAAAACAAAGAGGCATGATCATTGAAACAGAAGGAGAAAGACCGTCATCCAAAGCAGACATTGAGATGGATGGGAAGGTTCTCAACTCCCACACAGAAAACTTCCTTGATGGCTCAGTTATGGAAGCTGATAAGGACCAAGATGATGAAGAAGCCAGGAGGGATATGGCAAGAATCCTGAAGGAACTGAAGCAAAAACACCCTGAGAAGGAAATGGAACAGTTGATTGAGTTGGCTAACTATCAAGTCTTGAGTCAACAGCAAAAAAGCAGAGCATTTTATCGTATTCAGGCCACTCGTTTGATGACAGGAGCTGGCAATATATTAAAGAGACATGCAGCAGATCAGGCTAGGAAAGCAGTCAGCATGCACGAGGTTAATAATGAAGCGGTTGAAAATGATCCTATCAGTAAGGTTTACTTTGAGCAGTGCACTTACCAGTGCTTGGAGAACTGTGGAACAGTAGCTCTGACCATTATTCGTCGAGGAGGTGATTTGACCAACACAGTATTTGTAGATTTTAGAACAGAAGACGGGACTGCCAATGCAGGCTCAGATTATGAATTTACTGAAGGGACTGTTGTTTTCAAACCTGGAGAGACCCAGAAAGAGATCAGGGTTGGCATTATTGATGATGACATTTTCGAAGAAGATGAAAACTTCCTGGTCCACCTCAGCAATGTTCGTGTGAACTGTGAGACAGTGAATCTTGAATCTAATCATGTAGCCTCTCTTGCATGCCTTGGATCACCTTCTACAGCCACAGTTACTATCATAAGAGGTCTAGCCTGCCCAGTGATTTCAACGGCCGCGGTACCCTAACCGTGCGAAGGTAGCATAATCACTTGTTCTTTAAATGAGGACTTGTATCAACGGCATCACGAGGGTTACACTGTCTCCTTTTTCCAATCAGTGAAACTGATCTCTCCGTGAAGAAGCGGAGATTTTTTTATAAGACGAGAAGACCCCATGGAGCTTTAAACTTTAGGTTGGGGTGACCGCGGAGCACAATACAGCCTCCACGATGAAAAGAATTAGCATGATCAACGAACCAAGTTACCCTGGGGATAACAGCGCAAAGAGCCCCTATCGACAAGTGGGTTTACGACCTCGATGTTGGATCAGGGTATCCTAGTGGTGCAGCAGCTACTAAAGGTTCGTTTGTTCAACGATTAA
Trichobatrachus_robustus 		??????????????????????????????????????????????????????????????????AAGGCCTTGCTGCCNGGGTATCACCTTTTYGAATGGAAGCCACCGCTAAAAAATGTTTCCACCAGTACTGATNTTGGCTTCATTGATGGCCTTTCAGGACTCANTCGTTCTGTAGATGAATACCCTGTGGAAACTATYTCCNAAAGGTTTAGATATGATGCAGCCTTAGTATCANCTCTNAAAGACATGGAAGAAGAAATCCTTGAAGGCTTAAAATCAGAGGATTTGGAAGAGTACTTAAGTGGTCCTTTCACTGTAGTGATCAAGGAATCCTGTGATGGGATGGGAGATGTCAGCGAGAAGCATGGYAGTGGTCCTGCAGTCCCTGAGAAAGCAGTACGTTTCTCATTTACAATCATGAACATCAGTGTTCCTAGCAACAACAGGTCTGTTAGAATTTTTGAAGAAGCCAAACCAAACTCTGAACTTTGCTGCAAGCCTGTGTGTCTAATGTTGGCTGATGAATCAGATCATGAGACTTTAACAGCCATCTTGAGTCCTCTGATAGCTGAAAGGGAAGCCATGAAGTCCAGTGAGCTCATGCTGGAAATTGGTGGTATTCTCAGAAATTTCAAATTTATCTTTCGTGGAACAGGTTATGATGAGAAGCTTGTTAGGGAGGTGGAGGGCCTGGAAGCTTCAGGTTCTATCTTCATTTGTACGCTCTGTGATGCCACTCGCCTTGAAGCCTCTCAGAACTTAGTCTTCCATTCCATCACCAGAAGCCACTCCGAGAACTTACAGCGTTATGAAACATGGAGAGCTAATCCTCACCATGAGTCTGTTGATGAGCTTCGTAACAGAGTGAAAGGAGTTTCTGCAAAGCCGTTTATTGAAACCCTTCCTTCTATTGATGCATTACACTGTGACATTGGAAATGCAGCTGAATTTTACAGAATATTTCAGCTAGAAATAGGGGAAGTCTACAAAAACCCCAATGCAACCAAAGAAGAGAGGAAGAAATGGCAGACTATACTTGACAAACATATTAGGAAGAAGATGAACCTAAAACCAATTATGAGAATGAATGGAAACTTTGCTCGGAAGCTCATGAGCAAAGAGACAGTAGAGGCAGTCTGCGAATTATTACACTGTGAAGAGAGACAAGCAGCTCTTAATGAACTTATGGACCTATATCTAAAAATGAAGCCAGTGTGGCGCTCTTCATGCCCAGCCAAAGAGTGCCCAGAGCTGCTTTGCCAATATAGTTACCACTCTCAACGTTTTGCGGAGCTCCTGTCCACCAAATTCAAGTACAGATATGAGGGCAAAATTACCAATTACTTCCACAAAACCCTAGCCCACGTTCCAGAGATAATTGAACGGGATGGTTCCATTGGGGCTTGGGCCAGTGAAGGCAATGAATCCGGCAACAAA????????????????????????????????????????????????????????????????????????TTCCTCATGAACTTGAAAAACAATGAGCTGAAACTTCGCCCAACCACATTCACAAATGAATCTTGCTACCTTCCTCCACTGAGGCACCCAGCTGTCACCAGCTTCTCCAACTGTCTCATCCATGGAGGAAAGACACCGAACAACGAACTGTCTCAAAAATTGTACATCATCTCCTTGGCTACAATTGCCAAGAAGACACTTTGCTGTTCAGAAAAAGATTTAGTGGGCGACATTCCAGAAGCACGATATGGTCATTCTATGAATGTTGTTCACAGCAAAGGAAAATCTGCTGTTGTGCTGTTTGGTGGAAGGTCCTACGTACCTATAAATCAAAGGATTACAGAAAAATGGAACAGCGTCCTCGATTGCCAGCCAGTGGTCTACCTCATCGATCTTCAGTTTGGCTGTTCTAGCCTGTACACCATCAAGGAGATTCAAGATGGACTTTCCTTTCATGTTTCAATATCAGCAGATGATACCGTCTACATTATGGGTGGCCATACACTTGAAAGTAACATAAGATCTACCAATATCTACAAGCTTAAAGTTGATCTCCCCCTTGGAAGTCCAGCCATAACATGTACAGTTCTGCAAGGCCACCTGTCTGTCTCAAGTGCTATTGTAACTCATACCAGTCCAGATGCCTTCCTGATTGTTGGTGGATACGAGTCTGACAGTCAGAAGAGGATGACCTGTAACAAAGTTTTGATAAGTAATGACAACATTGACATCCAGGAGGTGGAGACACCTGACTGGACTGGAGATATAAAGCATAGCAAGACTTGGTTTGGTGCTGACATGGGAAATGGAGCTGTACTTCTTGGAATTCCAGGAGACAACAAGACCCAGAACTCAGACAGCACCTTCTTCTTCTACATACTGAACCTTGGTGAAGAGGAGGACTTGATGCAGTCATGCAGCCAAGGATCACTGGAGGATCAGGAAGACTCCATGCCACTTGAAGACTCAGAGGAGTTCACCTTTGGGGGGTACAACGAAGACGATGAAGATGACGAGACAGAGACAGGTTACTGGATCACATGTTGCATTGGCTGCGATCTGGACGTAAACACCTGGGTCCCATATTATTCTACGGAACTCAACAAGCCAATTTCATACTTCAGTTGCATGAAAGCTGCCCCAATGAAAGAAGCCAGTGTCAGAGGGCAAAGTGGCCTGGCCTATCCGGGTCTTCGGACCCACGGTACTCTAGAGAATATAGGCGGGCCGGTGAGTGGTTCAAGAGGAGGTCTTCCTTCCCTGACGGATACTTTTGAACAGGTGATAGAGGAACTCCTAGAAGAGGAACAGACCATAAGGCAGAGTGAGGAGAACAAGGACGACATGTATTCCAGAGTGATGCTGAGCTCTCAAGTGCCTTTGGAGCCCCCTTTGCTTTTTCTGCTTGAGGAGTACAAAAACTACCTGGATGCTGCAAACATGTCCATGAGGGTTCGGCGCCACTCAGACCCTGCCCGACGCGGGGAGCTGAGTGTGTGTGACAGTATTAGCGAATGGGTGACCGCAGCTGACAAGAAAACTGCCGTTGACATGACGGGGCAGACGGTTACTGTCCTTGAAAAAGTCCCAGTACCCAAGGGTCAACTGAAACAATATTTCTATGAGACCAAATGCAATCCTATGGGCTACATGAAGGATGGTTGCAGGGGCATCGAAAAGAGGTACTGGAACTCCCAATGCCGAACTACCCAGTCCTATA???????????????????????????????????????????????????????????????????????????????????????????????????????????????????????????????????????????AGCCCTCTCCAACGCTTCTGTGGGCGCTCAGTTCCCTTTCTCTAACATTGACGACCGAGAAAACTGGCCCATCGTCTTCTACAACAGGACTTGCCAATGTCGAGGTAACTTCATGGGTTACAACTGTGGTGAGTGYAAATTTGGCTATACTGGACCAAACTGCACAGTTAGGCGCACCCAGATTAGGAAGGAGATCTTCAAGTTGAGCACAGCTGAGAAGGACAAGTTCCTGGCCTATCTCAATTTGGCCAAGCGCACCATCAGCCCAGACTTTGTCATAGCTACTGGCACTTATGAGCAGATGAACAATGGTTCGAACCCTCTCTTTGCGGATATCAACGTCTATGACCTGTTTGTGTGGCTGCATTACTACGCCTCTAGGGATGCTTTCCTTGAAGGAGGTGCTGTGTGGGAGAACATTGACTTTGCTCATGAGGCTCCTGGCTTTCTCCCTTGGCACAGGTTCTTTCTACTGCTTTGGGAGCGTGAAATCCAGAAGGTAGCAGGGGACGAAAACTTCACTATTCCCATAGTCACCCGCTGATTTTTTTCCACTAACCACAAAGACATCGGCACCTTGTACCTTATCTTTGGCGCTTGGGCCGGTATAGTAGGAACTGCCCTAAGTCTACTAATTCGTGCAGAACTAAGCCAACCTGGAACTCTACTCGGAGACGACCAAATTTATAACGTAATTGTTACTGCCCATGCATTCATTATAATCTTTTTTATAGTTATGCCCATCTTAATCGGGGGCTTTGGTAACTGACTAATTCCCCTAATAATTGGAGCTCCTGATATGGCATTCCCCCGTATAAACAACATAAGCTTCTGACTCCTCCCCCCCTCCTTCTTACTCCTCCTCGCTTCTTCCACTGTTGAAGCAGGGGCAGGAACAGGCTGAACTGTCTACCCACCTCTTGCAAGTAACTTAGCCCACGCTGGTCCCTCAGTGGACTTAACTATCTTTTCCCTCCACCTAGCCGGGGTTTCCTCCATCCTAGGTGCAATCAACTTCATCACAACAATCATTAATATGAAGCCCCCCTCCATCACCCAATACCAAACACCCCTATTTGTATGATCCGTAATCATCACAGCTGTACTGCTCCTTCTCTCACTCCCAGTCCTAGCTGCAGGTATCACAATACTTTTAACAGACCGCAACCTAAACACTACCTTTTTTGACCCATCCGGCGGAGGAGACCCCATTCTGTACCAGCATCTATTCTGATTTTTCGGGCACCCAGAAGTTTACATTCTTATTTTACCTGGTTTTGGTATTATCTCACATGTCGTTGCCTATTATTCTAGTAAAAAGGAGCCCTTCGGATATATAGGCATAGTATGAGCCATACTCTCAATTGGCCTCCTAGGCTTT???AGGACAATGACTGATAAGTACAGGCTGCACCTCTCAGTGGCTGACTTGCTATTTGTCTTCACCCTTCCGTTTTGGTCTGTGGATGCCGCCATTGGTTGGTACTTCAAGGATTTTCTGTGCAAAGCCGTCCACGTCATCTATACGGTCAACCTGTACAGCAGCGTCTTAATCTTGGCTTTCATCAGCCTGGATCGGTACTTGGCAATTGTCCATGCCACCAACAGCCAAGGGTCCAGAAAAATGTTGGCTGAGAAGATTGTGTATATCGGAGTCTGGCTCCCAGCTCTTCTGCTGACTGTTCCAGACTTAGTATTTGCCAGTGTGGATGGGTACGTATGCGACCGTATCTACCCGCTACTGAACCGACAGAATTGGTTAATCGGATTCCGTTTCATCCACATCATTATCGGTCTTCTCTTGCCTGGAGTGATCATCCTCATTTGCTACTGTGTTATCATCTCCAAGTTGTCTCACTCTAAAGGCCACCAAAAACGCAAGGCCTTGAAGACCACTGTCATTCTCATTGTGGCTTTCTTTGCCTGTTGGCTTCCATACTACATCTGCCTGACCACAGAAACTTTTGGTATATTTGGAATTGTAAAGCTGGATTGTCAAATGGATACTACTCTCCACAAGTGGATTTCCATTACAGAAGCTTTTGCTTTTTTCCACTGTTGCCTCAACCCAATCTTGCTGGGAGTATCTATTATTGCCGATCGTTTCATGTCCTCTATTGAAGTCATTACATCCCAAGAAAAGGAAATAACTATCAAAAAACCAAATGGTGAAACCACAAAGACAACAGTAAGGATATGGAACGAGACTGTATCTAACTTGACCCTTATGGCTCTTGGTTCATCTGCTCCTGAAATTCTTCTGTCTGTCATTGAGGTCTGTGGACATAATTTCCAGGCAGGGGACCTTGGTCCCAGTACCATTGTAGGCAGTGCTGCTTTTAATATGTTCATTATAATTGCTCTCTGTGTCTATGTTGTTCCTGATGGGGAAATAAGGAAGATAAAACATCTCAGAGTCTTTTTTGTCACTGCAGCATGGAGCATTTTTGCCTACACTTGGTTATATATGATATTGTCTGTTTTTTCGCCTGGTATTGTTGAGGTCTGGGAAAGTTTGCTCACCTTTTTCTTCTTTCCAATTTGTGTTGTGTTTGCTTGGATCGCAGACCGTAGGCTGCTGTTTTACAAGTACGTCTACAAGAGGTACCGTGCTGGAAAACAAAGAGGAATGATCATTGAAACAGAAGGGGATAGACCTTCATCCAAAGCAGACATTGAAATGGATGGAAAAGTGCTTAACTCTCACACAGAAAACTTCCTTGATGGCTCAGTTCTGGAAGTTGATAAGGACCAAGATGATGAAGAAGCCAGAAGAGATATGGCTAGAATCTTAAAGGAACTGAAACAAAAGCACCCTGAGAAAGAAATGGAACAGTTGATTGAGCTGGCTAACTATCAAGTCCTGAGTCAACAGCAAAAAAGCAGAGCATTTTATCGCATCCAAGCCACCCGCTTGATGACCGGTGCTGGCAATATATTAAAGAGACATGCAGCAGATCAAGCAAGGAAAGCAGTCAGCATGCATGAGGTTAACAATGAAGCTATAGAAAATGATCCTGTTAGTAAGGTGTATTTTGAGCAAGCAACGTATCAATGCTTGGAAAACTGTGGAACAGTGGCGCTAACCCTCGTTCGTCGGGGAGGTGATTTGACCAACACAGTGTTTATAGATTTCAGAACAGAAGATGGGACTGCCAATGCAGGCTCAGATTATGAATTTACTGAAGGGACTGTTGTTTTCAAACCTGGAGAAACCCAGAAAGAGATCAGGGTTGGCATTATTGATGATGACATCTTTGAAGAAGACGAAAACTTCCTGGTTCACCTCAGCAATATTCGAGTTAACTCTGAAACAGTGAACCTTGAATCTAATCATGTGACACCTCTTGCATGCCTTGGATCACCCTCTACAGCCACTGTTACTATCATAAGAGGTCCAGCCTGCCCAGTGACTTTAACGGCCGCGGTACCCTAACCGTGCAAAGGTAGCATAATCACTTGTTCTTTAAATAAGGACTAGTATGAACGGCATCACGAAGACTATACTGTCTCCCCCCTATAATCAGTGAAACTGATCTCCCCGTGAAGAAGCGGGGATACACCTATAAGACGAGAAGACCCCATGGAGCTTAAAACTTTCGGTTGGGGTGACCACGGAGTAAAACACAACCTCCATAATGAAAAAAATTAAAATGATCAATGAACCAAGTTACCCTGGGGATAACAGCGCAAAGAGCTCCTATCGACAAGTGGGTTTACGACCTCGATGTTGGATCAGGGTATCCTAGTGGTGCAGCCGCTACTAAAGGTTCGTTTGTTCAACGATTAA
Hyperolius_viridiflavus  		AGGACAGTTAAAGCTACAACTGGCCGCCAGATCTTTCAGCCACTCCATGCTCTGCGAAATGCAGAGAAGGCCTTGCTGCCAGGTTATCATCCTTTTGAATGGAAGCCACCTCTGAAGAATGTGTCCACTAGTACTGATGTTGGCATCATTGATGGTCTCTCTGGACTGCATCGGTCCGTGGATGAGTATCCTGTAGAAGCCATTTCCAAAAGGTTTCGATATGATGTGGCCTTAGTGTCAACTCTGAAAGACATGGAAGAAGATATTCTTGAAGGGTTAAAATCAGAAGATTTAGAAGAATACCTAAGTGGTCCTTTCACTGTAGTGATCAAGGAATCCTGTGATGGGATGGGAGATGTCAGCGAGAAACATGGCAGTGGCCCTGCCGTTCCAGAGAAAGCAGTACGTTTCTCATTTACAGTCATGAATATCAGTGTTCCAAACAAAAATGGGTCAGTTCGGATTTTTGAAGAAGCCAAACCAAACTCTGAACTCTGCTGCAAGCCATTGTGTCTAATGCTGGCTGATGAATCAGACCATGAGACTTTAACAGCCATTTTGAGCCCTTTGATCGCCGAAAGAGAAGCCATGAAGTCCAGTGAGCTCATGCTTGAAATCGGCGGAATCCTCAGAAATTTTAAATTCATCTTCCGTGGAACAGGCTATGATGAAAAGCTTGTGAGGGAAGTGGAAGGACTGGAAGCTTCAGGTTCCATCTTTATTTGTACACTCTGTGATGCTACTCGCCTTGAAGCCTCTCAGAACTTGGTCTTCCATTCTATCACCAGAAGCCACTCCGAGAACTTACAGCGTTATGAGACATGGAGAGCCAATCCCTACCATGAATCTGCTGATGAACTTCGTGACAGAGTCAAGGGAGTTTCTGCAAAGCCATTTATTGAAACCCTTCCATCCATTGACGCATTACACTGTGACATTGGAAATGCAGCTGAATTTTACAAGATATTTCAGTTAGAAATAGGAGAGGTCTACAAAAACCCTAATGCCACCAAGGAAGAGCGGAAAAAATGGTCCACTATACTTGACAAACACCTGAGGAAGAAGATGAACCTCAAACCAATAATGAGAATGAATGGAAACTTTGCCCGGAAGCTCATGAGTAAGGAGACAGTTGAGGCAGTCTGTGAATTATTACACTGTGAAGAGAGAAAAGTGGCTCTTAAAGAACTTATGGACCTTTATCTCAACATGAAGCCAGTTTGGCGCTCTTCGTGTCCCGCCAAAGAGTGCCCAGAGCTGCTGTGCCAATATAGTTACCACTCTCAACGTTTCGCGGAACTCCTCTCCACCAAATTCAAGTTCAGATATGAGGGCAAGATTACCAATTACTTCCACAAAACCTTAGCCCATGTTCCAGAGATCATTGAACGTGATGGTTCCATTGGAGCTTGGGCCAGTGAAGGCAATGAGTCCGGCAACAAACTGTTCAGGCGTTTCCGAAAGATGAATGCTCGTCAATCAAAAGTCTACGAGATG??????????????????TTCCTGGTGGACCTGAAGAAAAATGAACTGAAACTCAGTCCAACCACCTTCACCAATGATTCCTGCTACCTCCCTCCCCTGAGGCATCCAGCTATCACCAGCTTCTCCAAATGTCTTGTCCATGGAGGAAAGACGCCAAACAACGAACTGTCTTCAAAGCTGTACATTGTGTCCATGGCTACAAGTGCCAAGAAGACGCTCTGCTGTTTGGAAAAAGATTTAGTGGGCGACATACCGGAAGCACGCTATGGTCATTCGATGAATGTTGTCCACAGCAGAGGCAAATCAGCCGTACTGCTGTTTGGTGGAAGGTCCTACATACCTCTGAACCAAAGGAYTACGGAAAAATGGAACAGCGTTCTTGATTGTCAGCCATCGGTCTATCTCATCGATCTCCAGTTTGGCTGTTCAAGCATGTACACCCTCAAGGAGATTCAAGATGGGCTCTCCTTCCACGTTTCGGTATCSAAGGATGATACAGTGTATATTATGGGTGGTCATACCCTTGAAAGCAACATACGGTCTCCCAATATATACAAGCTCAAAGTTGATCTTCCTCTCGGAAGTCCAGCGATAACTTGCACGGTGCTTCAAAGTCACCTGTCGGTTTCCAGCGCTATCGTTACTCGTACMAGCCAGGATGAGTTCCTCATTGTTGGTGGATATGAGTCTGACAGCCAGAAGAAGATGGTCTGTAACAGAGTTTCCATAAGTAAGGAGGACATAGAYATCCAAGAGGTGGAAACGCCTGACTGGACMGGAGACATAAGGCACAGCAAGACG????????????????????????????????????????????????????????????????????????????????????????????????????????????????????????????????????????????????????????????????????????????????????????????????????????????????????????????????????????????????????????????????????????????????????????????????????????????????????????????????????????????????TTCAGTTGCATGAAAGCTGCCCCCATGAAAGAAGCCAGTGTCAGAGGACAAAGTGGCCTGGCCTATCCGGGTCTTCGGACCCATGGTACTCTAGAGAATATAGGTGGGCCAATGAGTGGTTCAAGAGGAGGTCTTCCTTCCCTAACGGATACTTTTGAGCATGTGATAGAGGAACTCCTAGAAGAGGAACAGACCATAAGGCAGAGTGAGGAGAACAAGGACGACATGTATTCCAGAGTGATGCTGAGCTCTCAAGTGCCTTTGGAGCCCCCTTTGCTTTTTCTGCTTGAGGAGTACAAAAACTACCTGGATGCTGCAAACATGTCCATGAGGGTCCGGCGCCACTCAGACCCTGCCCGACGTGGGGAACTAAGTGTGTGTGACAGTATTAGTGAATGGGTGACCGCAGCYGACAAGAAAACTGCCGTTGATATGACGGGGCAGACGGTTACTGTCCTTGAAAAAGTCCCAGTACCCAAGGGTCAACTGAAACAATATTTCTATGAGACCAAATGCAATCCTATGGGCTACATGAAGGATGGTTGCAGGGGCATCGACAAGAGGTACTGGAACTCGCAATGCCGAACTACCCAGTCTTACGTGCGTGCGCTCACCATGGATAGCAAAAAAAAAGTTGGCTGGCGCTTTATAAGGATAGACACTTCTTGTGTATGTCCAGTTTGGCCAGGGGATGGATCTGCTTGTGGGGAAGCCTCAGCCAGAGGAACATGCCAAGATGTAGTCCTCTCCACTGCTCCTGTAGGCGCTCAATTCCCTTTCTCTGGCATCGATGACCGAGAAAACTGGCCCATTGTCTTCTACAACAGGACTTGCCAATGCCAGGGCAACTTCATGGGCTACCACTGTGGTGAGTGTAAGTTTGGCTATTCTGGTCCAAACTGCACCATCAAGCGCACTCTGATCAGGAAGGAGGTCTTCAAGCTGAGTACGGCAGAGAAGGACAAGTTCCTTGCCTATCTAAATTTGGCCAAGCGGACCATCAGCCAAGACTTTGTCATTGCTACTGGTACTTATGAGCAGATGAATAACGGCTCGAATCCTATGTTTGCGGACATCAATGTCTATGACCTGTTCGTGTGGCTGCACTATTATGCCTCCAGAGATGCGTTCCTTGAAGGAGGTGAAGTGTGGGAGAACATCGACTTTGCCCACGAGGCCCCTGGCTTCGTCCCTTGGCACAGGTTCTTTCTGCTGCTTTGGGAGCGTGAGATCCAGAAGGTGGCGGGAGACGAAAACTTTACTATTCCGATAATCACCCGCTGACTTTTTTCTACTAATCATAAAGATATTGGAACGCTTTACCTTATCTTTGGGGCTTGAGCCGGAATGGTTGGAACAGGCCTCAGCTTATTAATCCGAGCCGAACTTGCTCAACCTGGAGCACTATTAGCAGATGATCAAATTTATAATGTAGTTGTTACCGCACACGCTTTTATTATAATTTTTTTCATAGTCATACCAATTCTTATTGGAGGCTTCGGAAATTGATTAGTTCCTTTAATAATTGGAGCCCCAGATATAGCATTTCCTCGAATAAATAACATAAGCTTCTGACTTTTACCCCCATCATTTTTTCTTCTATTAGCCTCATCAATAGTTGAAAACGGTGCCGGTACAGGATGAACAGTGTACCCGCCCCTTGCAGGAAATGTAGCCCATGCAGGAGCATCTGTTGACTTAACCATCTTTTCTTTACATTTAGCCGGTGTGTCTTCTATTTTAGGGGCCATCAATTTTATTACAACTATTATTAATATAAAACCCCCATCAGTAACACAATATCAAACACCATTATTTGTATGATCTGTAATTATTACGGCAGTCTTATTACTTTTATCGCTCCCCGTTCTAGCAGCTGGTATTACTATGCTTTTAACCGATCGCAACCTCAACACCACTTTCTTTGATCCAACTGGTGGAGGGGACCCAATTCTTTATCAACACTTATTTTGGTTTTTTGGACATCCAGAAGTTTATATCCTTATTCTACCAGGGTTTGGAATTATTTCGCATGTTGTCGCTTACTATTCAAATAAAAAAGAACCATTTGGTTATATAGGTATAGTATGAGCCATGCTTTCTATTGGATTATTAGGATTT???AGGACAATGACTGACAAGTACAGGCTGCACCTCTCGGTGGCTGACTTGCTCTTTGTCTTCACGCTTCCATTTTGGTCGGTGGATGCTGCCATTGGTTGGTACTTCAAGGATTTCTTGTGCAAGTCCGTTCACGTCATCTACACAGTCAACCTATACAGCAGCATCTTGATCTTGGCCTTTATCAGCCTGGATCGCTACTTGGCAATCGTCCATGCCACCAACAGCCAAGGGTCCAGAAAGATGCTGGCAGAGAAGGTGGTCTATGCTGGGGTTTGGCTCCCGGCTATTCTGTTGACTGTGCCTGACTTGGTGTTTGCCAGTGTGGACGGGATCGTATGTGATCGTATCTATCCAATCTTGACCCGTCAGAACTGGACCATCGCCTTCCGTTTTGTCCACATTGTGATTGGTCTTCTCTTGCCTGGACTTATCATTCTGATTTGCTATTGCGTCATCATCACAAAGCTGTCCCATTCCAAAGGCCACCAGAAGCGCAAGGCCTTGAAGACCACAGTCATTCTTATCGTGGCTTTCTTTGCCTGTTGGCTGCCATATTACGTCTGCCTCACCACAGAGACCTTCGGCATGCTTGGAATCATATCGCTGGATTGTGAAATGGATAATACCCTTCACAAATGGATTTCCATTACAGAAGCCTTTGCTTTTTTCCACTGTTGCCTCAACCCAATCTTGTTAGGAGTATCTATTATAGCTGACCGTTTCATGTCCTCTATTGAAGTCATTACCTCTCAAGAGAAGGAAATAACCATCAAGAAATCAAATGGTGAAACCACGAAGACAACAGTAAGGATATGGAACGAGACTGTATCTAACTTGACCCTTATGGCTCTTGGTTCGTCTGCTCCTGAAATTCTTCTTTCTGTCATTGAAGTCTGTGGACACAATTTCCAGGCAGGGGATCTTGGTCCTAGTACCATTGTGGGCAGTGCTGCATTTAATATGTTTATCATTATTGCACTCTGTGTCTATGTTGTTCCTGATGGTGAAATAAGGAAGATAAAACATCTCCGAGTCTTTTTTGTTACAGCAGCGTGGAGTGTTTTTGCCTACACTTGGCTCTATATGATCTTGTCCGTTTTTTCACCCGGTGTTGTGGAGGTGTGGGAAAGCTTGCTCACTTTGTTCTTTTTCCCAATCTGTGTTGTATTTGCTTGGGTCGCAGACCGTAGGCTGCTGTTTTACAAGTACGTCTATAAAAGGTACCGCGCTGGAAAACAAAGAGGAATGATCATCGAAACAGAAGGTGATAGACCATCGTCCAAGGCAGACATTGAAATGGATGGAAAAGCTCTCAACTCACACACTGAAAACTTCCTTGACGGCTCAGTTTTGGAAGTTGATAAGGACCAAGATGATGAAGAAGCCAGGAGAGATATGGCTAGAATCCTGAAGGAGCTGAAGCAAAAGCATCCTGAGAAGGAAATGGAACAGTTGATTGAGCTGGCTAATTACCAAGTTCTGAGTCAACAGCAAAAAAGCAGAGCGTTTTATCGCATCCAAGCCACCCGCTTGATGACTGGTGCTGGCAATATATTAAAGAGGCATGCTGCAGATCAAGCAAGGAAAGCTGTCAGCATGCACGAGGTTAACACTGAAGCTATAGAGAACGATCCTGTCAGTAAGATTTTTTTTGAGCAGACAACTTATCAGTGCTTGGAAAACTGTGGCACAGTAGCTTTGACCATTGTTCGTCGAGGAGGTGATTTAACTAACACAGTGTTTGTAGATTTCAGAACAGAAGATGGGACTGCCAACGCAGGCTCAGATTATGAATTCACCGAAGGGACTGTTGTGTTCAAACCTGGAGAGACCCAGAAAGAGATCAGGGTTGGCATTATCGATGATGACATTTTTGAAGAAGATGAAAACTTCCTGGTCCACCTCAGCAATGTTAGAGTTAACTCTGAAACAGCAAATCTTGACGCTAATCATGTGACCTCTCTTGCATGCCTTGGATCACCCTCTACAACCACTGTTACTATCATAAGAGGTCCCGCCTGCCCCGTGATTTTAACGGCCGCGGTATCTTGACCGTGCAAAGGTAGCATAATCAATTGTTCTTTAAATAAGGACTAGTATGAATGGCATTACGAGGGTTTAACTGTCTCCCTATTTTAATCAATGAAATTGATCTTCCCGTGAAGAAGCGGGAATATAATTATAAGACGAAAAGACCCCATGGAGCTTTAAACTTTCGGTTGGGGCGACCCTGGAGAAAAATAAATCCTCCAAGCTGAAAACAATCAAAATGATCAACGAACCAAGTTACCCTGGGGATAACAGCGCAAAGAGCCCTTATCGACAAATGGGTTTACGACCTCGATGTTGGATCGGGATATCCTAGCAGCGCAGCCGTTGCTTAAGGTTCGTTTGTTCAACGATTAA
Arthroleptis_variabilis  		?????????????????????????????????????????????????????????????????????????????????????ATCATCCTTTTGAATGGAGNCCTCCTCTGAAAAATGTTTCCACCAGTACTGATGTTGGCATCATTGATGGTCTTTCAGGACTCAATCATTCCGTGGATGAATACCCTGTGGAAACTATATCCAAAAGGTTTAGATATGATGCAGCCTTAGTGTCAGCTCTGAAAGACATGGAAGAAGAAATCCTTGAAGGCTTAAAATCAGAGGAATTGGAAGAATATCTAAGTGGTCCTTTCACTGTAATCATCAAAGAATCTTGTGATGGAATGGGAGATGTTAGCGAGAAGCATGGCAGTGGACCTCCAGTTCCTGAAAAAGCAGTACGATTCTCATTTACAGTCATGAACATTAGTGTTCGTAGCAAGAGTGGTTCTGTTAGAATTTTTGAAGAAGCTAAACCAAACTCTGAACTTTGCTGCAAGCCTATGTGTCTCATGCTGGCTGATGAATCAGACCATGAGACTTTAACAGCCATCTTGAGTCCTTTAATAGCCGAAAGGGAAGCTATGAAGTCCAGTGAGCTCATGCTGGAAATTGGTGGAATTCTCAGAAGTTTCAAATTTATCTTYCGTGGAACAGGATATGATGAGAAGCTTGTTAGAGAAGTAGAAGGACTTGAAGCCTCAGGCTCTATCTTTATTTGTACACTTKGTGATGCTACTCGCCTTGAAGCATCTCAGAMCTNAGCCTTCCATTCTATCACCAGAAGTCACTCTGAGAACTTACAACGGTATGGAACATGGAGAGCCAATCCTCACCATGAGTCTGTTGACGAGCTTCGTAACAGAGTGAAAGGAGTCTCTGCAAAGCCCTTTATCGAAACTCTTCCATCTATTGATGCGTTACACTGTGACATKGGAAACGCAGCTGAATTTTACAGAATATTTCAGCTGGAAATAGGGGAGGTCTACAAATATCCCAATGCAACCAAAGAAGAGAGGAAGAAATGGCAGACTATTCTTGACAAACATCTTAGGAAGAAGATGAACTTAAAACCGATTATGAGAATGAATGGAAACTTTGCCCGTAAGCTCATGACCAAAGAGACAGTAGAGTCAGTCTGTGAATTATTGCACTGTGAAGAGAGWCAAGTAGCCCTTAAAGAACTTATGSATCTGTATCTCAAAATGAAACCAGTGTGGCGCTCTTCATGTCCAGCCAAAGAGTGTCCAGAGTTGCTCCGCCAATATAGTTACCACTCCCACCGTTTTGCAGAGCTMTTGTCCACCAAGTTTAAGTACAGATATGAGSGCAATATCACCAATTACTTCCACAAAACCCNAGCCCATGNTCCAG??????????????????????????????????????????????????????????????????????????????????????????????????????????????????????????????????????????????????????TGAAGAACAACGAACTGAAACTTCGCCCAACCACCTTCACGAATGAGTCCTGCTACCTCCCTCCGCTGAGGCACCCAGCTGTCACTAACCTCTCCAACTGCCTCATCCATGGAGGGAAGACACCCAACAATGAACTTTCTCATAAACTGTACAGCATGTCCATGGTAACATCTGCCAAGAAGGTACTCTGCTGTTCAGAAAAAGATTTAGTGGGCGACGTTCCGGAAGCACGATATGGGCATTCTATGAATGTTGTTCACAGCAAAGGAAAGACTGCCGTGGTAGTGTTTGGTGGAAGGTCCTACGTACCTCTAAATCAAAGGACGACAGAAAAATGGAACAGTGTCCTCGATTGCCAGCCATTGGTCTACCTAATTGATCTTCAGTTTGGCTGTTCTACCATGTACACCATCAAGGAGATTCAAGACGGGCTTTCCTTTCATGTTTCGGTATCTAGAGAGGATACAGTCTACATTATGGGTGGCCATACACTTGAAAGTAACATAAGGTCAGCTAATATCTACAAGCTTAAAGTTGATCTCCCCCTTGGAAGTCCAGCCATAACATGTACAGTTCTACAGGGTCACCTGTCTGTCTCAAGCGCTATTGTAACTCATACCTGCCCAGATGAATTCCTGGTTGTTGGCGGCTACGAGTCTGACAGCCAGAAGAAGTTGACCTGTAACAAAATTTCCATAAGTAACGATGGCATTGACTTCCATGAGATGGAGACACCTGATTGGTCTGGAGATATAAA????????????????????????????????????????????????????????????????????????????????????????????????????????????????????????????????????????????????????????????????????????????????????????????????????????????????????????????????????????????????????????????????????????????????????????????????????????????????????????????????????????????????????ATTTCATACTTCAGTTGCATGAAAGCTGCCCCCATGAAAGAAGCCAGTGTCAGAGGACAAAGTGGCCTGGCCTATCCGGGTCTTCGGACCCATGGTACTCTAGAGAATATAGGCGGGCCGATGAGTGGGTCAAGAGGAGGTCTTCCTTCCCTGACGGATACTTTTGAGCATGTGATAGAGGAACTTCTAGAAGAGGAACAGACCATAAGGCAGAGTGAGGAGAACAAGGACGACATGTATTCCAGAGTGATGCTGAGCTCTCAAGTGCCTTTGGAGCCCCCTTTGCTTTTTCTGCTTGAGGAGTACAAAAACTACCTGGATGCTGCAAACATGTCCATGAGGGTTCGGCGCCACTCAGATCCTGCCCGACGTGGGGAGCTGAGCGTGTGTGACAGTATTAGCGAATGGGTGACCGCGGCCGACAAGAAAACTGCCGTTGACATGACTGGGCAGACAGTTACTGTCCTTGAAAAAGTCCCAGTACCCAAGGGTCAACTGAAACAATATTTCTATGAGACCAAATGCAATCCTATGGGCTACATGAAAGATGGTTGCAGGGGCATCGACAAGAGGTACTGGAACTCGCAATGCCGAACTACCCAGTCTTACGTGCGTGCGCTCACCATGGATAGCAAAAAAAAAGTCGGCTGGCGCTTTATACGGATAGACACTTCTTGTGTATGT??????????????????????????????????????????GGCAGAGGAACATGCCAAGATGTAGTCCTCTCCTCCGCTCCTGTGGGCGCTCAGTTCCCTTTCTCAGGCATCGATGACCGAGAAAACTGGCCCATTGTTTTCTACAACAGGACTTGCCAGTGTCGAGGTAACTTCATGGGTTACAATTGTGGCGAGTGTAAATTTGGCTATGCCGGGCCAAACTGCACTGATAGGCGAACCCTGATCAGGAAGGAGATATTGAAGATGAGCACCGCCGAGAAGGACAAGTTTCTTGCCTACCTCAACTTGGCCAAGCGCACCATCAGCCCAGAATTTGTCATAGCGACTGGAACTTATGAGCAGATGAACAAYGGCTCAAACCCTCTCTTTGCGGATATCAACGTCTATGACCTGTTTGTGTGGCTGCATTACTACGCATCCAGGGATGCTTTCCTAGARGGAGGCGCAGTGTGGCAAAACATCGACTTTGCCCATGAGGCTCCTGGCTTTCTGCCTTGGCACAGGTATTTCCTAYTGCTTTGGGAACGGGAAATTCAGAAGACAACAGGGGATGAAAACTTTACCATTCCCATAATCACCCGCTGATTTTTTTCAACAAACCACAAAGACATTGGCACCCTTTATTTAATTTTTGGTGCCTGAGCCGGGATAGTTGGCACCGCCCTTAGCCTTCTAATCCGAGCAGAATTAAGCCAACCAGGAACTCTGTTAGGTGACGATCAAATTTATAATGTAATCGTCACAGCCCACGCTTTTGTTATAATTTTTTTTATAGTTATACCAATTCTGATCGGAGGCTTCGGCAACTGACTCGTACCATTAATAATCGGCGCCCCAGACATAGCATTCCCCCGTATAAATAATATAAGTTTTTGACTTCTCCCCCCATCTTTTCTTCTTCTCCTTGCCTCTTCAACCGTAGAAGCTGGAGTAGGAACCGGCTGAACTGTTTATCCCCCACTCGCTAGCAACCTAGCCCATGCCGGACCATCAGTCGATTTAGCTATTTTTTCTCTTCACCTTGCAGGAATCTCCTCAATCTTAGGAGCCATCAACTTTATTACTACTATCATTAATATAAAACCCCCATCTATTACACAATTTCAAACTCCATTATTTATTTGATCTGTTCTAATCACCGCCGTCTTATTACTCCTCTCCCTTCCGGTACTTGCCGCAGGCATTACTATACTCCTGACCGACCGAAACCTAAACACGACCTTCTTTGACCCAGCCGGTGGCGGAGACCCAGTACTCTACCAACACTTATTTTGATTTTTTGGTCACCCAGAAGTCTACATCTTAATTTTACCGGGATTCGGCATCATCTCCCATGTAGTAACTTACTACTCCAGCAAGAAAGAACCATTCGGCTATATAGGCATGGTTTGAGCTATACTATCTATTGGCCTACTTGGTTTCTCCAGAACTATGACCGACAAGTACAGGCTGCACCTCTCAGTAGCTGACTTGCTATTTGTCTTCACCCTTCCATTTTGGTCCGTGGATGCTGCCATTGGTTGGTACTTCAAGGATTTCCTGTGCAAAGCCGTCCACGTCATCTATACAGTCAACCTGTACAGCAGCGTCCTGATCTTGGCTTTTATCAGCCTAGATCGGTATTTGGCAATTGTCCATGCCACCAACAGCCAAGGCTCCAGAAAAATGTTGGCTGAGAGGATCGTGTATGCCGGAGTTTGGCTACCAGCTCTTCTGTTGACTGTGCCCGATTTAGTGTTTGCCAGCGTGAACGGGTACGTATGTGACCGTATCTACCCAGTATTGAACCGTCAGTATTGGATAACCGGATTCCGTTTTGTTCACGTCATTATCGGCTTTCTCTTGCCTGGTATCATCATCCTCATTTGCTACTGTGTCATCATCTCAAAGCTGTCTCACTCCAAAGGCCAACAAAAACGTAAGGCCTTGAAGACCACCGTCATTCTCATCGTGGCTTTCTTTGCATGTTGGCTTCCATACTACATCTGCCTGACCACAGAAACTCTTGCTGGCCTTAATATCATAAGACTAGATTGCCAAATGGATAGTATTCTACACAAGTGGATTTCCATTACGGAAGCCTTT?????????????????????????????????CTAGGAGTATCTATTATAGCTGATCGTTTCATGTCTTCTATTGAAGTCATCACATCCCAAGAAAAGGAGATAACTATCAAGAAGTCAAATGGTGAAACTACGAAGACAACAGTAAGGATATGGAATGAGACTGTATCTAATCTGACCCTTATGGCTCTTGGTTCATCTGCTCCCGAAATTCTTCTTTCTGTAATTGAAGTATGTGGACATAATTTTCAGGCAGGGGATCTTGGTCCTAGTACCATTGTAGGCAGTGCTGCATTTAACATGTTCATTATAATTGCTCTCTGTGTCTACGTCGTTCCTGATGGGGAAATAAGAAAGATAAAACATCTCAGAGTCTTTTTTGTTACTGCAGCATGGAGCATTTTTGCTTACACATGGCTATATATGATCTTGTCTGTTTTTTCTCCTGGTGTTGTCGAAGTCTGGGAAAGTTTGCTCACCTTTTTCTTCTTTCCAATTTGTGTTGTGTTTGCTTGGGTCGCAGACCGTAGGCTTCTGTTTTACAAGTATGTCTACAAAAGGTACCGCGCTGGAAAACAAAGAGGAATGATCATTGAAACAGAAGGCGATAGACCCTCATCCAAAGCAGACATTGAAATGGATGGAAAAGTGCTCAACTCCCACACAGAAAATTTCCTTGATGGTTCAGTTTTGGAAGTTGATAAGGACCAAGATGATGAAGAAGCCAGGAGAGATATGGCTAGAATCCTAAAAGAACTTAAGCAAAAGCATCCTGAGAAAGAAATGGAACAATTGATTGAGTTGGCTAACTATCAAGTCCTGAGTCAACAACAAAAAAGCAGAGCATTTTATCGTATCCAAGCCACCCGCTTGATGACTGGTGCTGGCAATATTTTAAAGAGACATGCAGCAGATCAAGCAAGGAAAGCAGTCAGCATGCATGAGGTGAACCATGAAGCTATAGAAAATGATCCTGTCAGTAAGGTCTATTTTGAACAAGCAACATATCAGTGCTTGGAAAACTGTGGAACAGTAGCTCTAACTATTAGTCGTCGGGGAGGTGATTTGACCAACACAGTATTTGTAGATTTCAGAACAGAAGATGGGACTGCCAATGCAGGTTCAGATTATGAATTTACTGAAGGTACTGTTGTTTTCAAACCTGGAGAAACACAGAAAGAGATAAGAGTTGGCATTATTGATGATGACATCTTTGAAGAAGATGAAAATTTCCTTGTACACCTCAGCAATATTCGTGTTAACTCTGAAACGGTGAATCTTGAATCTAATCATGTGGCATCTCTTGCATGTCTTGGATCACCCTCTACAGCCACTGTTACTATCATAAGAGGCCCAGCCTGCCCAGTGATTTAAACGGCCGCGGTATCCTAACCGTGCAAAGGTAGCACAATCACTTGTTCTTTAAATAAGGACTAGTATGAACGGCATCACGAAGACTACACTGTCTCCTTTCTTCAATTAGTGAAACTGATCTTCCCGTGAAGAAGCGGGAATTATTATATAAGACGAGAAGACCCCATGAAGCTTCAAATTTTAGGTTGGGGCGACCACGGAGTAAAACAAAACCTCCACAATGAAAATAATCAACACGATCAATGAACCAAGTTACTCTGGGGATAACAGCGCAAAGAGCCCCTATCGACAAATGGGTTTACGACCTCGATGTTGGATCAGGGTATCCCGGTGGTGTAGCCGCTACTAAAGGCTCGTTTGTTCAACGATTAA
Blommersia_wittei        		CGGACCGTTAAAGCGACAACTGGTCGTCAAATCTTTCAACCGCTCCATGCCCTCAGAAATGCGGAAAGGGCCTTGCTGCCAGGGTATCATACCTTTGAATGGACGCCTCCTCTGAAAAATGTCTCTGCTAGTACAGATGTCGGCATCATGGATGGCCTTTCAGGACTGAACCGCTCTGTTGATGAATACCCAGTAGAAGCTATTTCTAAAAGGTTTAGGTATGATGCAGCTTTAGTTTCAACTCTAAAAGACATGGAAGAGGATATCCTTGAAGGCTTAAAATCTCATGATTTGGAGGAATACCTAAGCGGTCCTTTCACTGTGGTGATCAAAGAATCTTGTGATGGAATGGGAGATGTCAGTGAGAAGCACGGCAGTGGTCCTGCAGTTCCTGAGAAAGCAGTACGTTTCTCATTCACAATCATGAACATCAGCGTTCCCAACAATAGTGGGTCTGTTAGAATCTTTGAGGAAGCCAAACCAAACTCTGAACTTTGCTGCAAACCCCTTTGTTTAATGCTTGCAGATGAATCTGACCATGAAACCCTTACAGCCATCTTGAGCCCTTTGATAGCTGAAAGAGAAGCCATGAAATCCAGTGACCTTATGCTGGAGATTGGGGGAATCCTCCGAAATTTCAAATTTAGCTTTCGCGGTACAGGGTATGATGAGAAGCTTGTGAGAGAAGTGGAAGGACTGGAAGCCTCGGGCTCTGTCTATATTTGTACCCTCTGTGATGCTACTCGGCTGGAAGCATCTCAAAATTTAGTCTTCCATTCTATTACCAGAAGCCATTCTGAGAACTTACAACGCTATGAGACATGGAGAGCCAACCCCTATCAGGAATCTGCTGACGAGCTTCGAGACAGAGTGAAAGGAGTTTCAGCAAAGCCATTTATTGAAACCCTCCCGTCTATTGATGCCTTGCATTGTGACATCGGAAATGCAGCTGAATTTTACAGAATATTTCAGCTAGAAATAGGAGAGGTCTACAGAAATCCCAATGCAACCAAAGAAGAGCGGAAGAAATGGCAAACCATACTTGACAAACACATTAGAAAGAAGCTGAATCTAAAACCCATCATGAGAATGAATGGAAACTTTGCTCGGAAACTCATGACCAAAGAGACTGTAGAAGCAGTGTGCGAATTAGTGCAATGCGAAGAGAGACAAGGGGCGCTTAAAGAACTAATGGACTTGTACCTTAAAATGAAGCCCGTATGGCGTTCTTCATGCCCAGCCAAAGAATGCCCAGAGCTACTATGCCAATACAGTTATCACTCTCAACGCTTTGCAGAACTTTTGTCCACAAAGTTCAAGTACAGATACGAGGGCAAGATTACCAACTATTTTCACAAAACCCTTGCCCACGTCCCAGAGATCATTGAACGCGATGGTTCCATCGGAGCTTGGGCCAGTGAAGGGAACGAATCTGGCAACAAGTTATTCAGACGCTTCCGAAAAATGAATGCTCGTCAGTCCAAA??????????????????????????????TTCCTGGTGGACTTGAAAAAGAATGAGCTGAAACTACGACCTACTGGGTTCACCAATGAATCTTGCTACCTCCCTCCGCTGAGACACCCGGCTGTGACCAGCTTCCTCGACTATCTCATTCATGGTGGAAAAACACCAAACAATGAACTATCTCAAAAACTGTATGTCATGTCAATTGTTTCATCTGCCAAGAAATCACTGTGCTGTTCAGAAAAAGAGTTGGTYGGTGACGTTCCAGAAGCAAGGTATGGYCATTCCATGAACGTCGTACACAGCAGAGGCAAAACCGCTGTGGTGCTGTTTGGTGGAAGATCTTACATACCTTTGAATCAAAGGACTACAGAAAAATGGAACAGCGTCACCGACTGCCTKCCATTAGTTTATCTTATCGATCTTCAGTTTGGCTGTTCTACTGCATACACCATCAAAGAGATACAAGATGGGCTTTGTTTTCATATATCAGTATCACGAAATGATACAGTCTACATAATGGGTGGTCATACCCTTGAAAGTAACATAAGGTCTCCAAACATCTACAARATTAAAGTGAACCTCCCGCTCGGCAGTCCCGCCATAACTTGTACAGTTTTACAAAGTCAACTCTCTGTCTCGAGCGCTATCGTGACTCATACCTGCCCAGATGAATTYCTGATTGTTGGAGGATATGAGTCTGACAGCCARAAGAGAATGATATGYAACAAAGTCTCCATAAGTAATGACACCATCGACATCAAAGAATTGGAGACACCTGAATGGACAGGAGATGTTAAGCAGAGCAAGACT?????????????????????????????????????????????????????????????????????????????????????????????????????????????????????????????????????????????????????????????????????????????????????????????????????????????????????????????????????????????????????????????????????????????????????????????????????????????????????????????????????????????????????????ATGAAAGCTGCCCCCATGAAAGAAGCCAGTGTCAGAGGACAAAGTGGCCTGGCCTATCCGGGTCTTCGGACCCACGGTACTCTGGAGAACATAGGTGGGCCGATGAGTGGGTCAAGAGGAGGACTTCCATCCCTGACGGATACCTTTGAGCATGTTATTGAGGAACTCCTAGAAGAGGAACAGACCATAAGGCAGAGCGAGGAGAACAAGGACGATATGTATTCCCGAGTTATGCTCAGCACTCAAGTGCCTTTGGAGCCCCCTTTACTTTTTCTTCTTGAGGAGTACAAAAACTACCTGGATGCTGCAAACATGTCCATGAGAGTGCGCCGCCACTCCGACCCTGCCCGACGTGGGGAGCTGAGCGTGTGTGACAGTATTAGCGAATGGGTGACTGCAGCTGACAAGAAAACTGCAGTGGACATGACAGGGCAAACGGTTACTGTTCTTGAAAAAGTCCCAGTACCCAAGGGTCAGCTGAAACAATATTTCTATGAGACCAAATGCAATCCTATGGGCTACATGAAGGATGGTTGCAGGGGCATCGACAAGAGGTACTGGAACTCGCAATGCCGAACTACCCAGTCTTATGTGCGTGCACTCACCATGGATAGCAAAAAAAAAGTCGGCTGGCGCTTTATAAGGATAGACACTTCTTGTGTATGTCCAATCTGGCCAGAAGACAACTCCACGTGCGGCGAAGCCTCGGGCAGAGGATCGTGCCAAGACGTAGTCATTTCCGACTCCCCCGTGGGTGCCCAGTTTCCATTCTCGGGCATTGACGACCGAGAAAACTGGCCTTCCGTCTTCTACAACCGGACTTGCCGGTGCCAAGGCAACTTCATGGGCTACAACTGTGGTGAGTGCCGCTTTGGTTACACCGGRCCGAACTGCACTGTTCGACGCAACCTAATCAGGAAGGAGATCTTCAAGATGACCACGGCTGAGAAGGACAAGTTCATCGCCTATCTCAACCTGGCCAAGCGCACCGCCAGCCCGGATTTCGTCATCTCCACCGGCACCTATGAGCAGATGAACAATGGCTCCAGTCCCATGTTTGCGGATATCAACGTCTATGATCTGTTTGTGTGGCTGCATTACTATGCCTCCAGGGATGCTTTTGTGGAAGGTGGCGGGGTGTGGGCCAACATAGACTTTGCCCACGAGGCTCCCGGTTTTTTGCCATGGCACAGGTTCTTTCTTCTGCTTTGGGAAAGGGAAATCCAGAAGGTGGCGGAGGATGAGAACTTCACCATTCCCATAATTATCCGTTGATTTTTTTCTACAAATCATAAAGATATCGGAACATTGTATCTTGTTTTTGGTGCATGAGCCGGTATAGTAGGTACTGCCCTTAGTCTTCTGATTCGGGCGGAACTTGGTCAACCAGGAACTCTTCTTGGGGACGACCAAATTTACAACGTCATTGTAACTGCACACGCATTTGTAATAATTTTTTTTATAGTAATGCCAATCTTAATCGGAGGATTCGGAAACTGACTTGTTCCTTTAATAATTGGAGCCCCTGATATAGCTTTCCCCCGAATAAATAATATAAGTTTTTGACTTCTGCCTCCATCTTTTTTTCTACTCTTAGCATCTTCAATAGTAGAAGCTGGGGCCGGAACAGGGTGAACTGTTTACCCCCCACTTGCAGGTAATTTAGCCCACGCAGGGCCTTCAGTTGACCTAACAATCTTTTCCCTTCATTTAGCTGGAGTTTCTTCAATTCTTGGAGCAATTAACTTTATTACCACCATTATTAATATAAAACCACCATCAATCACTCAATATCAAACCCCCCTCTTTGTTTGGTCTGTTTTAATTACTGCAGTCCTTCTTCTTCTATCTCTTCCTGTTTTAGCTGCTGGTATTACTATACTTCTCACAGACCGAAACCTCAATACCACTTTCTTTGATCCTGCAGGAGGCGGGGACCCAATCTTATACCAACACTTATTCTGATTCTTTGGACACCCTGAAGTCTATATTCTTATTCTACCGGGGTTCGGGATTATTTCCCATGTAGTAGCTTACTACTCTAATAAAAAAGAACCTTTCGGATACATAGGAATAGTCTGAGCAATATTATCAATTGGCCTTCTAGGCTTT???AGGACAATGACTGACAAGTACAGGCTGCATCTCTCCGTGGCTGATTTGCTCTTTGTGTTCACACTTCCATTCTGGTCAGTGGATGCTGCCATTGGTTGGTATTTCAAGGATTTTTTGTGCAAAGCTGTCCACGTCATCTACACTGTCAACCTCTACAGCAGCGTCTTGATCTTGGCTTTTATCAGCCTGGATCGGTACTTGGCAATTGTTCATGCCACAAACAGCCAAGGCTCCAGAAAACTGTTGGCTGAGAAGATTGTATATGCTGGAGTTTGGTTACCAGCTATTCTGTTGACTGTGCCCGATCTAGTGTTTGCCGGTGTAAACGGATTCATGTGTGATCGTTTCTACCCACTAGAGAACCGCCAAACCTGGACAATCGGATTCCGTTTCCTCCACATTATGGTTGGTCTTATCTTGCCAGGACTTGTCATCCTAATTTGTTATTGTGTTATCATTTCAAAACTGTCACACTCAAAAGGCCACCAAAAACGCAAGGCCTTGAAGACTACAGTCATTCTCATCGTGGCTTTCTTTGCCTGTTGGCTTCCATACTACATCTGCCTCGTCATAGAAACTTTTGGCTTGCTCGGACTCATAAGATTTGATTGCCAAATGGACAACACCATTCACAAGTGGATTTCTATTACAGAAGCACTGGCTTTTTTCCACTGTTGCCTCAACCCAATCTTGCTGGGGGTATCTATTATTGCTGATCGTTTCATGTCCTCTATTGAAGTCATTACTTCACAAGAAAAAGAGATAACCATCAAGAAACCAAATGGTGAAACCACAAAGACAACAGTGAGGGTTTGGAATGAGACTGTTTCCAACTTGACTCTCATGGCGCTTGGCTCCTCTGCTCCCGAAATTCTTCTTTCTGTGATTGAAGTCTGTGGACATAATTTTCAGGCTGGGGACCTCGGTCCAAGTACCATCGTAGGCAGTGCTGCATTTAATATGTTCATAATCATTGCCCTCTGTGTCTATGTCGTTCCTGATGGAGAGATAAGGAAGATAAAACATCTCAGAGTCTTTTTTGTTACTGCAGCCTGGAGCATTTTTGCCTATACTTGGCTATATATGATCTTGTCCGTTTTTTCACCTGGTGTTGTTGAGGTCTGGGAAAGTATGCTCACTTTTTTCTTCTTTCCAATTTGTGTTGTGTTTGCTTGGGTTGCAGACCGGAGGTTGTTGTTTTACAAGTATGTCTACAAAAGGTACCGTGCTGGAAAACAAAGAGGCATGATCATCGAAACAGAAGGAGAAAGACCATCATCCAAAGCAGACATTGAGATGGATGGGAAGGTTCTCAACTCCCACACAGAAAACTTCCTTGATGGCTCCGTTCTGGAAGCTGATAAGGACCAAGATGATGAAGAAGCCAGGAGGGATATGGCAAGGATTCTGAAGGAGCTGAAGCAAAAACACCCTGATAAGGAAATGGAACAGTTGATTGAACTGGCTAACTATCAAGTCTTGAGTCAACAGCAAAAAAGCAGAGCATTTTATCGCATCCAGGCCACTCGATTGATGACAGGTGCTGGCAATATATTAAAGAGACATGCAGCAGATCAGGCTAGGAAAGCAGTCAGCATGCATGAGGTTAACAATGAAGCTGTGGAAAATGATCCTATCAGTAAGGTATTCTTTGAGCAGTGCACTTACCAGTGCTTGGAGAACTGTGGAACAGTAGCTCTGACCATTGTTCGTCGAGGAGGTGATTTGACCAACACAGTATTTGTAGATTTCAGAACAGAAGACGGGACTGCTAATGCCGGCTCAGATTATGAATTTACTGAAGGGACTGTTGTTTTCAAACCTGGAGAGACCCAGAAAGAGATCAGGGTCGGCATTATTGATGATGACATTTTTGAAGAGGATGAGAACTTCCTGGTCCACCTGAGCAATGTTCGTGTGAACTGTGAGACAGTTAATCTCGAATCTAATCATGTGACATCACTTGCATGCCTTGGATCACCTTCTACAGCCACAGTTACTATTATAAGAGGTCTAGCCTGCCCAGTGACTTCAACGGCCGCGGTACCCTAACCGTGCGAAGGTAGCATAATCACTTGTTCTTTAAATGAGGACTAGTATCAACGGCATCACGAGGGTTAGACTGTCTCCTCTCTCCAATCAGTGAAACTAATCTTCCCGTGAAGAAGCGGGAATAGTCTTATAAGACGAGAAGACCCCATGGAGCTTTAAACTTTAGGTTGGGGTGACCGCGGAGCACAACTTAGCCTCCACGATGAAAAGAATTAGAATGATCAACGAACCAAGTTACCCTGGGGATAACAGCGCAAAGAGCTCCTATCGACAAGTGGGTTTACGACCTCGATGTTGGATCAGGGTATCCTAGTGGTGCAGCAGCTACTAAAGGTTCGTTTGTTCAACGATTAA
Hemisus_marmoratus       		AGGACAGTCAAGGCCACCACTGGTCGTCAGATATTTCAGCCTTTACACGCTCTGAGAAATGCAGAAAAGGCCTTGCTGCCAGGTTATCATCCTTTTGAATGGAATCCTCCCTTGAAAAATGTCTCCACCAGTACAGATGTTGGCATCATTGATGGTCTTTCAGGACTGAATCGGTCAGTGGATGAATATCCTGTGGAAGCTATTTCCAAAAGGTTTAGGTATGATGCAGCCTTAGTGTCAACTTTGAAAGACATGGAAGAAGATATCCTTGAAGGCTTAAAATCTCAAGAACTGGAGGAGTACTTTAGTGGCCCTTTCACTGTAGTCATCAAAGAAGCTTGTGATGGTATGGGAGATGTCAGTGAGAAACATGGGAGTGGTCCAGCAGTTCCTGAGAAAGCTGTACGCTTCTCCTTTACAATCATGACCATCAGCATTCCAAGCAAGAGTGGAACTGTTAGAATTTTTGAAGAAGCTAAACCAAATTCCGAACTCTGCTGCAAGCCAGTGTGTCTAATGCTAGCTGATGAATCAGACCATGAGACTCTAACTGCCATTTTGAGCCCTTTGATAGCAGAAAGGGAAGCCATGAAATCCAGTGAGCTCATGCTGGATATCGGTGGGATTCTCAGATCTTTCAAATTCATCTTCCGCGGTACAGGTTATGATGAGAAGCTTGTGAGGGAAGTGGAAGGACTAGAAGCCTCAGGCTCTGTATATATTTGTACTCTCTGTGATTCAACTCGACTTGAAGCTTCTCAGAACTTGGTCTTCCATTCTATCACCAGAAGTCACTCTGAGAACTTACAGCGCTATGAGACATGGAGAGCCAATCCCTACCATGAATCTGTTGATGAGCTTCGCAGCAGAGTGAAAGGAGTTTCTGCAAAGCCTTTCATTGAAACCCTGCCATCCATTGATGCATTGCACTGTGATATTGGAAATGCAGCCGAATTTTACAGAATATTTCAGTTAGAAATAGGGGAGGTCTACAAAAATACCAGTGCAACCAAAGAAGAGCGAAAGAAATGGCAGACTATACTTGACAAGCATCTTAGAAAAAAGATGAACCTAAAGCCAATCATGAGAATGAATGGAAACTTTGCCCGGAAACTCATGTCCAAGGAAACAGTAGAGGCAGTCTGTGAATTACTACACTCTGAAGATAGGCAAGCCGCACTTATAGAACTTATGGACTTGTATCTCAAAATGAAGCCAGTATGGCGTTCTTCATGCCCAGCCAAAGAGTGCCCAGATCTGTTGTGCCAGTATAGTTACCACTCACAACGCTTTGCAGAGCTTTTATCCACCAAGTTCAAATACAGATATGAAGGCAAGATCACCAATTACTTCCACAAGACTCTAGCCCATGTTCCAGAGATCATTGAACGTGATGGTTCCATTGGGGCTTGGGCCAGTGAAGGCAATGAATCCGGCAATAAACTTTTCAGGCGCTTCCGAAAGATGAATGCACGGCAGTCCAAAGTCTATGAAATGGAAGATGTGCTGAAGCAT????????????????????????????????????CGCCCAACAAGGTTCACCAATGATTCTTGCTATCTTCCTCCTCTGAGGCACCCAGCTGTGACTAGCTTTTCCGATTATCTTGTCCATGGAGGAAAGACTCCAAACAATGAAATATCCCAAAAACTATACATCATGTCTTTGGTTCCATGTGCCAAGAAAGAGATTCACTGCTTGGAGAAAGATATAGTAGGGGAAATTCCAGAAGCAAGATATGGGCATTCTATGAATGTCGTTCACAGTAGAGGAAAAACCGCTGTGGTACTGTTTGGTGGAAGGTCCTACATACCTTTAAATCAAAGAACTACGGAAAACTGGAACTGCGTTCTTGACTGTCAACCTTCAGTCTACCTTATTGACCTTCAGTTTGGTTGTTCTAGCATGTACACCATGAAGGAGATAGAAGAAGGGCTTTCTTTTCATGCCTCAGTATCAAGAGATGACACAGTCTACATAATAGGTGGTCACAACCTTGAACGTAACACAAGGTCTTCCAGTATTTACAAGCTCAAAATTGATCTCCCTATCGGAAAGCCAGCCATAACGTGCACAGTACTACACAATCACTTATCTGTCTCAAGTGCTATTGTAACTCATACCAGCCCTAACGAATTTCTGATTGTTGGTGGGTATGAATCTGACAATCAAAAGAGGATGATGTGTAACAAAGTTTCCTTAACTAACAATGCCATTGACATCCAAGAACTGGAAATTCCTGACTGGACTGGAGATATAAAGCAAAGC?????????????????????????????????????????????????????????????????????????????????????????????????????????????????????????????????????????????????????????????????????????????????????????????????????????????????????????????????????????????????????????????????????????????????????????????????????????????????????????????????????????????ATTTCATACTTTAGTTGCATGAAAGCTGCCCCCATGAAAGAAGCCAGTGTCAGAGGACAAGGTGGCCTGGCATATCCGGGTCTTCGGACCCATGGTACTCTAGAGAACATAGGTGGGCCAATGAGTGGGTCAAGAGGAGGTCTTCCTTCCCTGACGGATACCTTTGAGCATGTGATAGAGGAACTCCTAGAAGAGGAACAGACCATAAGGCAGAGTGAGGAGAACAAGGACGATATGTATTCTAGAGTAATGCTGAGCACTCAAGTGCCTTTGGAGCCCCCTTTGCTTTTTCTCCTTGAGGAGTATAAAAACTACCTGGATGCGGCCAACATGACCATGAGGGTACGGCGCCACTCCGACCCAGCTCGACGCGGGGAGCTGAGCGTGTGTGATAGTATTAGTGAATGGGTGACGGCGGCCGACAAGAAAACTGCCATTGACATGACGGGGCAAACTGTTACTGTTCTTGAAAAAGTCCCAGTACCCAAAGGTCAACTGAAACAATATTTCTATGAGACCAAATGCAATCCTATGGGCTACATGAAGGATGGTTGCAGGGGCATCGACAAGAGGTATTGGAACTCTCAATGCCGAACTACCCAGTCTTATGTGCGCGCGTTGACCATGGATAGCAAAAGAAAAGTTGGCTGGCGCTTTATAAGGATAGACACTTCTTGTGTATGT??????TGGCCAGGAGATGGTTCTGCCTGTGGAGAAGCCTCAGGTAGAGGAACTTGCCAAGATGTTGTCCTGTCCACTTCTCCTGTGGGCTCCCAGTTTCCCTTCTCCGGCATTGATGACCGAGAAAACTGGCCCATTGTCTTTTACAACCGGACTTGTCAATGCCAGGGTAACTTCATGGGCTACCACTGTGGTGATTGCAAGTTTGGCTTCTCTGGACCAGACTGCACTGATAGACGTACCTTGATCAGGAAGGAGGTCTTCAAGATGAGCACAGCTGAGAAGGATAAGTTCCTTGCCTATCTCAACTTGGCTAAGCACACCATCAGCCCAGACTTTGTAATTGCTACAGGCACTTATGAGCAGATGAACAATGGCTCCAATCCTCTTTTTGCGGATATCAATGTCTACGACCTGTTTGTGTGGATGCACTACTATGCCTCCAGAGATGCCTTCCTTGAAGACGGGACCGTATGGGAGAACATTGACTTTGCTCATGAGGCTCCCGGCTTCGTCCCCTGGCACAGGTTCTTTCTCTTGCATTGGGAACGTGAAATCCAAAAGCTCACAGATGATGAAAACTTTGCTATTCCCATACTCACCCGATGAGTTTTTTCAACCAACCACAAAGACATTGGTACTTTATATCTTCTTTTCGGAGCTTGGGCCGGCATAATTGGGACCGGACTGAGCCTTTTAATTCGTGCTGAACTGAGCCAACCTGGGACCTTATTAGGTGATGACCAAATCTTCAATGTATTAGTTACAGCCCATGCTTTTGTAATAATTTTCTTTATAGTAATACCCATTCTGATTGGGGGCTTTGGGAATTGACTTGTCCCCCTAATAATTGGTGCCCCTGACATAGCGTTCCCTCGAATAAATAATATAAGCTTTTGACTTCTCCCACCATCATTCCTGCTTCTTCTAGCATCTTCTACAGTAGAGGCCGGGGTCGGAACAGGATGAACAGTCTACCCGCCCTTAGCCGGAAATATAGCCCACGCCGGACCATCTGTAGACCTAGCAATCTTTTCACTCCACCTAGCTGGTGTTTCTTCTATTCTCGGGGCAATTAACTTTATTACCACAATTATGAATATAAAACCCCCATCGGCCTCTCAACACCAAACACCTTTATTCGTATGATCAGTTTATATTACAGCTATTCTTCTCTTACTCTCTCTGCCAGTCCTAGCAGCCGGAATCACTATACTTCTCACAGATCGAAACTTAAACACCACATTCTTCGACCCTGCCGGTGGAGGAGACCCAATCCTCTACCAACACCTCTTCTGATTCTTTGGTCACCCGGAGGTCTATATCCTTATTCTCCCAGGCTTCGGAATTGTCTCCCATGTAGTTGCTGCTAGTTGCGGAAAAAAAGAACCATTCGGCTACATAGGAATAGTGTGAGCCATACTATCTATTGGACTACTAGGCTTTTCCAGAACAATGACCGACAAGTACAGACTGCACCTCTCGGTGGCTGACTTGTTGTTTGTCTTCACCCTTCCATTTTGGTCCATAGATGCTATTTTTGGTTGGTACTTCAAGGAATTCTTCTGCAAGGCCGTTCACGTCATCTATACGGTCAACCTGTACAGCAGTGTGTTGATCTTGGCTTTTATCAGCCTGGATCGGTACTTGGCCATAGTCCATGCCACAAATAGCCAAGGGTCCAGAAAGCTATTGGCTGAGAAGATTGTTTATGCCGGGGTTTGGCTTCCAGCTGTTATGTTGACTGTGCCTGACGTAGTCTTTGCCAGAGTGGATGGATACATATGTGACCGCATTTACCCACTACTCCAACGCCAAACCTGGACAATTGGATTCCGTTTCCTCCACATCATGGTTGGTCTTCTTTTGCCAGGATTGATCATCCTCATTTGCTACTGTGTCATCATCTCAAAGCTGTCACACTCCAAAGGCCACCAAAAGCGTAAGGCCCTGAAAACCACGGTCATCCTCATCGTGGCCTTTTTTGCTTGTTGGCTCCCGTACTATATCTGTCTCGCCACAGAAACTTTAGGTTTACTCCAAGTCATACAACTGGATTGTGAAATGGATATTACACTCCACAAATGGATTTCTATTACTGAAGCCTTT????????????????????????????????????????????????????????????????????????????????CATTACATCTCAAGAAAAGGAGATAACCATTAAGAAACCAAATGGTGAAACCACAAAAACAACAGTGAGGATATGGAACGAGACTGTTTCTAACTTGACTCTTATGGCTCTTGGTTCCTCTGCTCCTGAAATTCTTCTTTCTGTAATTGAAGTCTGTGGACATAATTTTCAGGCCGGTGACCTTGGTCCTAGTACCATCGTAGGCAGTGCTGCATTTAATATGTTCATTATTATTGCACTCTGTGTCTATGTTGTTCCTGATGGAGAAATAAGGAAGATAAAACATCTTAGAGTATTCTTTGTCACTGCAGCATGGAGCATTTTTGCCTACACATGGCTTTACATGATCTTGTCTGTTTTTTCTCCTGGTGTTGTTGAAGTCTGGGAAAGTTTGCTTACTTTTTTCTTCTTTCCAATTTGTGTTGTGTTTGCTTGGGTCGCAGATCGCAGGCTGCTTTTTTACAAGTATGTCTACAAAAGGTACCGTGCTGGAAAACAAAGAGGAATGATCATTGAAACAGAAGGTGACAGACCATCATCCAAAGCAGACATTGAAATGGATGGAAAAATTCTCAACTCCCACACGGAAAACTTCCTTGATGGATCAGTTTTGGAAGTTGATAAGGATCAAGATGATGAAGAAGCCAGGAGAGATATGGCTAGAATCCTAAAAGAACTGAAGCAAAAGCATCCAGAGAAAGAGATGGAACAATTGATTGAGCTGGCTAACTATCAAGTTCTGAGTCAACAGCAAAAAAGTAGAGCATTTTATCGCATCCAAGCCACCCGCTTGATGACTGGTGCTGGCAATATATTAAAGAGACATGCAGCAGATCAAGCAAGGAAAGCAGTCAGCATGCATGAGGTTAACAATGAAGCTATAGAAAATGACCCAATCAGCAAAGTTTACTTTGAGCAATGCACCTACCAGTGCTTAGAGAACTGTGGTACAGTAGCTCTAACCATTGTTCGTCGAGGAGGTGATTTAACTAACACAGTGTTTGTAGATTTCAGAACAGAAGATGGAACTGCCAATGCAGGCTCTGATTATGAATTCACTGAAGGAACTGTTGTTTTCAAACCTGGAGAGACCCAGAAAGAGGTCAGAGTTGGCATTATTGATGATGATATCTTTGAAGAAGATGAGAACTTCTTGGTCCACCTCAGCAATGTGCGCGTTAACTGTGAAACCGTGAACCTTGAGTCTAATCATGTGACACCTCTTGCATGCTTAGGGTCACCCTCTACAGCCACTGTTACTATCATAAGAGGTCCAGCCTGCCCATTGATTTTAACGGCCGCGGTATTCTGACCGTGCGAAGGTAGCACAATCACTTGTTCTCTAAATAAGGACTAGTATGAACGGCATTACGAGGACTTTACTGTCTCCCCCCTCTAATTAGTGAAACTGATCTCCCCGTGAAAAAGCAGGGATTTACTTATAAGACGAGAAGACCCCATGGAGCTTTAAACTTTTGGTTGGGGCAACCGCGGAGAAAAACTAACCCTCCGTAATGAAAACCATCAAAAAGAACAATGAACCAAGTTACCCTGGGGATAACAGCGCATAGAGTTCATATCGACTTTTGGGTTTACGACCTCGATGTTGGATCAGGATATCCAAGTGGTGCAGCCGCTACTAAAGGTTCGTTTGTTCAACGATTAA
Breviceps_mossambicus    		??????????????????????????????????????????????????????????????????????????????????GGTATCATCCTTTTGAATGGAATCCTCCTCTAAAGAATGTTTCCACTAGTACAGATGTTGGCATCATTGATGGTCTTTCAGGCCTGAATCGGTCTGTGGATGAATACCCTGTAGAAACTATTGCTAAAAGGTTTAGGTACGATGTAGCCTTAGTATCAGCTTTGAAAGATATGGAGGAAGATATCCTCGAAGGCTTAAAGTCACACGAATTGGAAGAGTACCTGAGTGGTCCTTTCACTGTAGTGGTCAAAGAATCTTGTGATGGCATGGGAGATGTCAGTGAGAAACATGGSAGTGGTCCGGCAGTTCCTGAGAAAGCTGTACGCTTCTCTTTTACAGTCATGTACATAAGCTATCCTGGCAACAATGGATCTGTTAGAATCTTTGANGAGACAAAACCAAACTCTGAACTCTGTTGTAAACCATTGTGTCTAATGTTGGCTGATGAATCTGACCATGAGACTCTAACAGCTATCTTGAGTCCTCTGATAGCTGAAAGAGAAGCAATGAAATCCTGTGAGCTCATGCTGGAAATTGGTGGAATTCTGAGAAGCTTCAAGTTCATCTTTCGTGGTACAGGTTATGATGAGAAGCTTGTGAGAGAAGTAGAAGGACTTGAAGCCTCAGGATCTATCTTTATTTGTACTCTCTGTGATGCTACCCGACTTGAAGCATCTCAGAATTTGGTCTTTCATTCTATCACTAGAAGTCATTCTGAGAACTTACAGCGCTATGAAACATGGAGAGCCAATCCCTACCACGAATCGGTTGATGAGCTTCGTAACAGAGTGAAAGGAGTTTCTGCAAAACCTTTTATTGAAACCCTTCCATCCATTGATGCATTGCACTGTGACATTGGAAATGCAGCTGAATTTTATAGAATATTTCAATTAGAAATAGGGGAGGTATACAAAAATGCCAGTGCAACCAAAGAAGATCGAAAGAAATGGCAAACTATACTCGATAAACATCTTAGGAAAAAGATGAACCTAAAACCAATCATGAGAATGAATGGAAACTTTGCTCGGAAACTCATGACTAAGGAGACTGTAGAAGCAGTCTGTGAATTACTGCAGTCTGAGGAAAGACAARCTGCACTTAAAGAACTTATGGACTTGTATCTCAAAATGAAGCCAGTATGGCGTTCTTCATGCCCAGCCAAAGAGTGCCCAGAGCTGCTGTGCCAATATAGTTATCACTCTCAACGTTTTGCAGAGCTATTGTCCACTAAGTTCAAGTACAGATATGAAGGCAAGATTACTAATTACTTCCACAAAACCCTAGCTCATGTTCCAGAGATCATTGAGCGTGATGGCTCCATGGGGGCTTGGGCCAGTGAAGGCAACGAATCTGGGAAAC??????????????????????????????????????????????????????????????????????????TTCCGTGTAGACCTGGAGAACAATGAGCTCCAACTTCGTCCGACAAAATTCACCRATGACTCTTGTTATCTCCCTCCKCTGAGGCACCCAGCTGTGACCAGGTTMTCTGACTACCTCATCCACGGAGGAAAGACTCCAAACAACGAAYTATCCAAAAAACTCTACATTATGTCATTGGTTTCATCAGCCAAGAGAGAAATTAACTGCATAGAGAAAGATTTAGTGGGCGATATTCCAGAAGCAAGGTATGGTCATTCTATGAATGTTGTTCACAGCAGAGGAAAAACTGCAGTGGTCCTATTTGGTGGGAGGTCCTACATACCTTTAAATCAAAGGACTACGGAGAAATGGAACAGTGTCCTTGACTGCCAGCCATCRRTATATCTTATTGACCTTCAGTTTGGCTGTTCTACAATGTATATCTCCAAGGAGATCCAAGATGGGCTTTCATTTCATGTCTCAGTATCAAGAAATGATACCGTCTACATAATAGGTGGTCACAACCTTGAAAGTAATACAAGGTCTCCAAACATGTGCAAGATCAAAGTTGACCTCCCTCTCGGAAGTCCTGCCATAACTTGCACAGTTCTACAAGGCCACTTGTCTGTCTCAAGTGCTATTGTAACTCATACCAGCCCGAATCAATTCCTGATTGTTGGAGGCTATGAATCTGACAGCCAAAAGAGGATGACGTGCAACAAAATTTCCATGAATAATGATACCATTGACATTCAAGAGGNAGAGACACCTGACTGGACAGGAGATATAAGGCATAGTAA???????????????????????????????????????????????????????????????????????????????????????????????????????????????????????????????????????????????????????????????????????????????????????????????????????????????????????????????????????????????????????????????????????????????????????????????????????????????????????????????????????????ATTTCATACTTAAGTTGCATGAAAGCTGCCCCAATGAAAGAAGCCAGTGTCAGAGGACAAAGTGGCCTGGCCTATCCAGGTCTTCGGACCCACGGTACTCTAGAGAACATAGGTGGGCCAATGAGTGGATCAAGAGGAGGTCTTCCTTCCCTGACGGATACCTTTGAACACGTGATAGAGGAACTCCTAGAAGAGGAACAGACCATAAGGCAGAGTGAGGAGAACAAGGACGACATGTATTCCAGAGTAATGCTGAGCACTCAAGTGCCTTTGGAGCCCCCATTGCTTTTTCTCCTTGAGGAGTACAAAAACTACCTGGATGCTGCAAACATGTCCATGAGGGTGCGGCGCCACTCAGATCCAGCTCGACGCGGAGAACTGAGCGTGTGTGACAGTATTAGTGAATGGGTGACTGCRGCCGATAAGAAAACTGCCATTGACATGACAGGGCAAACGGTTACTGTTCTTGAAAAAGTCCCAGTACCCAAAGGTCAACTGAAACAATATTTCTATGAGACCAAATGCAATCCGATGGGCTACATGAAGGATGGTTGCAGGGGCATCGACAAGAGGTACTGGAACTCTCAATGCCGAACTACCCAGTCTTATGTACGTGCGTTGACCATGGATAGCAAAAAAAAAGTTGGCTGGCGCTTTATAAGGATAGACACTTCTTGTGTATGT?CGGTGTGGCAAGGAGATGGCTCTGCATGCGGAGAAGCCACGGGCAGAGGAATATGCCAAGATGTAGTCCTTTCTACCTCTCCTGTGGGTCCCCAGTTCCCTTTCTCCAGCATTGACGACCGAGAAAACTGGCCGATCGTCTTTTACAACAGGACTTGTCAATGCCAGGGCAACTTCATGGGCTACCATTGTGGCGAGTGCAAATTTGGCTACACCGGACCAAACTGCACCGTTAGACGCACCTCAATCAGAAAGGAGATCTTCAAGTTGACCACAGCTGAGAAGGATAAGTTCCTTGCCTACCTCAACTTGGCTAAACGAACCATCAGCACAGACTTTGTAATTGCCACAGGAACTTATGAGCAGATGAACAATGGCTCCAACCCTCTCTTTGCAGATATAAATGTCTATGACCTGTTTGTGTGGCTGCACTATTATGCATCTAGGGATGCATTCCTTGAAGATGGTACCGTGTGGGAAAACATCGACTTTGCTCATGAGGCTCCTGGCTTCGTCCCTTGGCATAGGTTCTTTCTATTGCTTTGGGAGCGTGAAATTCAGAAGGTCTCCGGGGATGAAAACTTCACTATTCCC????????????????????????????????????????????????????????????????????????????????????????????????????????????????????????????????????????????????GATGACCAAATTTATAATGTCATTGTTACAGCCCACGCATTTGTAATAATTTTCTTTATGGTTATACCCGTCTTAATCGGGGGCTTTGGTAACTGATTAATTCCTTTAATAATCGGAGCCCCAGATATAGCTTTTCCACGAATAAACAATATAAGCTTCTGGCTCCTTCCCCCATCATTTTTTCTCCTACTAGCCTCCTCATCTGTAGAAGCCGGAGTGGGAACCGGCTGAACAGTCTACCCCCCTCTAGCCGGAAACATAGCCCACGCAGGACCGTCTGTAGATCTAGCAATCTTCTCCCTTCACTTAGCCGGCATTTCGTCTATCCTAGGAGCCATCAACTTTATTACAACAATTCTAAACATAAAACCGCCCTCAGTAACCCAGTACCAAACCCCCTTATTTGTCTGGTCTGTTCTAGTAACAGCTATTCTCCTTCTCCTCTCACTTCCAGTTCTCGCAGCCGGTATTACTATACTACTCACAGACCGAAATCTAAACACCTCATTCTTTGACCCCGCAGGAGGAGGAGACCCCGTTCTTTATCAACACCTATTCTGATTCTTTGGCCACCC???????????????????????????????????????????????????????????????????????????????????????????????????????????????????????????????????????CAGAACTATGACTGACAAGTATAGACTGCACCTCTCAGTGGCTGACTTGCTGTTTGTCTTCACCCTTCCGTTTTGGTCTGTGGATGCTGCCATTGGTTGGTACTTCAAGGAATTCTTCTGCAAAGCTGTCCATGTCATTTACACAGTCAACCTCTACAGCAGTGTCTTGATCTTGGCTTTTATCAGCCTGGATCGGTACTTGGCTATTGTCCATGCCACCAACAGCCAAGGGTCCAGAAAACTACTGGCTGAGAAGGTTGTCTATGCCGGGGTTTGGTTGCCAGCTGTTATGTTGACTCTGCCTGACTTAGTGTTTGCCAGCGTGGATGGGCACATATGTGACCGCATCTACCCACAACAGAACCGTCTACATTGGACAATTGGATTCAGTTTCCTCCACATCATGGTTGGTCTTCTCTTGCCAGGACTTATCATCCTCATTTGCTACTGTGTCATCATCTCAAAGCTGTCACACTCCAAAGGCCACCAAAAACGCAAGGCCTTGAAAACCACAGTCATTCTCATTGTGGCTTTCTTTTCTTGTTGGCTCCCATACTATGTTTGTCTCACGATAGAAACTTTTGGTTTGCTTAGAATCCTAAAACTGGATTGCGAAATAGATAATACACTCCACAAATGGATTTCTATTACAGAAGCTTTCGCCTT???????????????????????????????????????????????????????????????????????????GATTNCATCTCAAGAAAAGGAGATAACCATTARGAAACCAAATGGTGAAACCACAAAGACAACAGTAAGAATATGGAATGAGACTGTTTCTAACTTGACCCTTATGGCTCTTGGCTCATCTGCTCCTGAAATTCTTCTTTCTGTAATTGAAGTCTGTGGACATAATTTTCAGGCTGGGGACCTTGGTCCCAGTACCATCGTAGGCAGTGCTGCATTTAATATGTTCATTATCATTGCTCTTTGTGTCTATGTTGTTCCTGATGGAGAAATAAGGAAGATAAAACATCTCAGAGTATTTTTTGTCACTGCAGCATGGAGCATTTTTGCCTACACTTGGCTATATATGATCTTGTCTGTTTTTTCACCCGGTGTTGTTGAAGTCTGGGAAAGTTTGCTCACTTTTTTCTTCTTTCCAATTTGTGTTATGTTTGCTTGGATCGCAGACCGTAGGCTGCTGTTTTACAAGTATGTCTACAAAAGATACCGTGCTGGCAAACAAAGAGGAATGATCATTGAAACAGAAGGTGACAGACCTTCATCCAAAGCAGACATTGAAATGGATGGAAAAGTACTCAACTCCCACACAGAAAACTTCCTTGATGGCTCAGTTTTGGAAGTTGATAAGGACCAAGATGATGAAGAGGCCAGAAGAGATATGGCTAGAATCCTGAAAGAACTGAAGCAAAAGCATCCTGAGAAAGAAATGGAGCAGTTGATTGAGTTTGCTAACTATCAAGTTCTAAGTCAACAGCAAAAAAGCAGAGCATTTTATCGCATCCAGGCCACCCGCTTGATGACTGGTGCTGGCAATATATTAAAGAGACATGCAGCAGATCAAGCAAGGAAAGCAGTCAGCATGCATGAGGTTAACAATGAAGCTATAGAAAATGATCCTGTCAGCAAAGTTTACTTTGAGCAATCCACTTACCAGTGCTTGGAGAACTGTGGAACAGTAGCCCTAACCATTGTTCGTCGAGGAGGTGATTTGACTAACACAGTGTTTGTAGACTTCAGAACAGAAGATGGTACTGCTAATGCAGGCTCTGATTATGAATTCACTGAAGGAACTGTTGTKTTTAAACCTGGAGAGACCCAGAAAGAGATAAGGGTTGGCATTATTGATGATGATATCTTTGAAGAAGATGAAAACTTCTTGGTCCACCTCAGCAATGTTCGAGTTAACTGTGAAACAGTAAATCCTGACTCTAATCATGTGACACCTCTTGCATGCCTCGGACCACCCTCTACAGCCACTGTTACAATCATAAGAGGTCCAGCCTGCCCAATGATTTTAATGGCCGCGGTACCCTAACCGTGCAAAGGTAGCATAATCACTTGTCTACTAAATATAGACTTGTATGAATGGCATCACGAGGGCCACACTGTCTCCCCATTTTAATCAGTAAAACTGATCTCCCCGTGAAGAAGCGGGGATTTACCTATAAGACGAGAAGACCCCATGGAGCTTCAAACTTTAGGTTGGGGCGACCACGGAGTATAACAAAACCTCCATGATGAAAAGGACCATCAAGATCAACGAACTTAGTTACCCTGGGGATAACAGCGCATAGAGCCCATATCGACAAATGGGTTTACGACCTCGATGTTGGATCAGGGTACCCAAGTGGTGCAACCGCTACTAAAGGTTCGTTTGKTCAACGATTAA
Callulina_kreffti        		??????????????????????????????????????????????????????????????????AAGGCCTTGCTTCCAGGGTATCATCCTTTTGAATGGAATCCTCCTCTAAAGAATGTTTCCAGTAATACAGATGTTGGCATAATTGATGGTCTTTCAGGTCTAAAACGGTCTGTGGATGAATATCCTGTGGAAACTATTTCTAAAAGGTTTAGGTACGATGTAGCCTTAGTGTCAGCTTTGAAAGACATGGAGGAAGATATCCTTGAAGGCTTAAAGTCACAGGAATTGGAAGAGTATCTGAGTGGTCCATTCACTGTAGTGATCAAAGAATCTTGTGATGGCATGGGAGATGTCAGTGAGAAACATGGCAGTGGTCCGGCAGTTCCCGAGAAAGCTGTACGCTTCTCTTTTACACTCATGAACATCAGCTGTCCTGGTAATAATGGATCTGTTAGAATTTTTGAAGAGATGAAACCAAACTCTGAACTCTGCTGCAAACCACTGTGTCTAATGTTGGCTGATGAATCAGACCATGAGACTCTGACAGCCATTTTGAGCCCTCTGATTGCTGAAAGGGAAACCATGAAATCCAGTGAGCTCCTGTTGGAAATTGGTGGAATTTTGAGAAACTTTAAATTTATCTTCCGTGGTACAGGTTATGATGAGAAGCTTGTGAGAGAGGTAGAAGGACTGGAAGCCTCAGGATCTATCTATATTTGTACTCTCTGTGATAGTACCCGACTTGAAGCCTCTCAGAATTTGGTCTTTCATTCTATCACTAGAAGTCATTCTGAGAACTTACAGCGCTATGAAACATGGAGAGCCAATCCCTACCATGAATCAGTTGATGAGCTTCGTAACAGAGTGAAAGGAGTTTCTGCAAAACCGTTTATTGAAACCCTTCCATCCATTGATGCATTGCACTGTGACATTGGAAATGCAGCTGAATTTTACAGAATATTTCAACTAGAAATAGGGGAGGTGTACAAAAATCCCAATGCAGCCAAAGAAGATCGAAAAAAGTGGCACACTGTGCTTGACAAACATCTTAGGAAAAAGATGAACCTAAAACCAATCATGAGAATGAATGGAAACTTTGCCCGGAAACTCATGACCAAGGAGACTGTAGAGGCAGTCTGTGAATTACTGCAGTCTGAAGAAAGACAAGTTGCACTTAAAGAACTTATGGACTTGTATATCAAAATGAAGCCAGTATGGCGCTCTTCATGCCCAGCCAAAGAGTGCCCAGAGCTTTTGTGCCAATATAGTTATCACTCTCAACGTTTTGCAGAGCTTTTATCCACTAAGTTCAAGTATAGATATGAGGGCAGGATCACTAATTACTTCCACAAAACCCTAGCTCATGTTCCAGAAATCATTGAACGCGATGGCTCCATTGGGGCTNGGGCCAGTGAAGGCAACGAATCNNGAAACAAA????????????????????????????????????????????????????????????????????????TTCCTTGTGGACCTCAAGAACAATGAGCTGAAACTTCGTCCCACAAAATTCACCAATGACTCTTGCTATCTCCCTCCTCTGAGGCACCCAGCTGTGACCAGTTTCTCTGATTACCTCATCCATGGAGGAAAGACTCCAAACAACGAACTATCCCAAAAACTGTACATTATGTCTTCGGTTTCATCAGCCAAGAGAGAAATTAACTGCTTAGAGAAAGATTTAGTGGGCGATATTCCAGAAGGAAGATATGGTCATTCTATGAATGTCGTTYACAGCAAAGGAAAAACTGCAGTGGTCTTGTTTGGTGGGAGGTCCTACATTCCTTTAAATCAAAGGACTACAGAGAATTGGAACAGTGTCCTTGACTGCCAGCCATCAGTCTATCTCATTGACCTTCAGTTTGGGTGTTCTACAATGTATAGCATCAAGGAAATCCAAGATGGGCTTTCCTTTCATGTATCAGTATCAATAGATGATACAGTCTACATAATAGGTGGTCACAATCTTGAAAGCAACACAAGGTCTTCAAATATATACAAGATCAAAGTTGACCTCCCTCTTGGAAGTCCAGCCATAACTTTTACAGTTCTACAAGGTCGTTTGTCTGTCTCGAGTGCTATTGTAACTCATACCAATACAAATGAATTCCTGATTGTTGGTGGGTATGAATCTGATAGCCAAAAGAAGATGACTTGCAACAAACTTTCCATGACTACCAAWACCATTGACACCCAAGAGATAGAGACACCTGACTGGACAGGAGATATAAAGCATAGTAAGA?????????????????????????????????????????????????????????????????????????????????????????????????????????????????????????????????????????????????????????????????????????????????????????????????????????????????????????????????????????????????????????????????????????????????????????????????????????????????????????????????????????????????????????GCTTGAAAGCTGCNNNNATGAAAGAAGACAGTGTCAGAGGACAAAGTGGCCTGGCCTATCCGGGTCTTCGGACCCACGGTACTCTAGAGAACATAGGTGGGCCAATGAGTGGGTCAAGAGCAGGTCTTCCTTCCCTGACGGATACCTTTGAGCACGTGATAGAGGAACTCCTAGAAGAGGAACAGACCATAAGGCAGAGTGAGGAGAACAAGGACGACTTGTATTCCAGAGTAATGTTGAGCACTCAAGTGCCTTTGGAGCCCCCTTTGCTTTTTCTCCTTGAGGAGTACAAAAACTACCTGGATGCTGCAAACATGTCCATGAGAGTGCGGCGCCACTCAGACCCAGCTCGACGCGGGGAACTGAGCGTGTGTGACAGTATTAGTGAATGGGTGACTGCGGCTGACAAGAAAACTGCCATTGACATGACGGGGCAAACGGTTACCGTTCTTGAAAAAGTCCCAGTACCCAGAGGTCAACTGAAACAATATTTCTATGAGACCAAATGCAATCCTATGGGCTACATGAAGGACGGTTGCAGGGGCATCGACAANAGGTACTGGAACTCTCAATGCCGAACTACCCAGTCTTACGTGCGTGCTTTGACCATGGATAGCAAAAGAAAAGTTGGCTGGCGCC???????????????????????????????????TGGCCAGGAGATGGCTCTACGTGTGGGGAAGCCTCAGGCAGAGGAACATGCCAAGATGTAGTCCTGTCCACCTCTCCTGTGGGTCCCCAGTTCCCTTTCTCTGGAATTGACGATCGAGAAAACTGGCCGATCATCTTTTACAACAGGACGTGCCAATGTCAGGGCAACTTCATGGGGTACAATTGCGGGGAGTGCAAATTTGGCTACGCTGGACTAAACTGCACTGTTAGACGCACCTCAATCAGAAAGGAGATCTTCAAGTTGACCATAGCCGAGAAGGACAAGTTTGTTGCTTACCTCAACTTGGCTAAAGGAACCATCAGCCCAGACTTTGTAATTGCAACAGGCACTTATGAACAGATGAACAATGGATCTATTCCTCTCTTTGCGGATATCAACGTCTATGACCTGTTTGTGTGGCTGCACTACTACGCCTCCAGGGATGCGTTCCTTGAAGATGGTACCGTGTGGGAAAACATTGATTTTGCCCATGAGGCTCCTGGATTCCTCCCTTGGCACAGGTTCTTTCTATTGCTTTGGGAACGTGAAATCCAGAAGGTCTCCGGGGATGAAAACTTCACAATTCCC????????????????????????????????????????????????????????????????????????????????????????????????????????????????????????????????????????????????AATGACCAAATCTATAACGTAATTGTTACAGCCCATGCCTTTGTAATAATCTTCTTTATAGTTATACCTGTGCTCATTGGAGGATTCGGAAACTGACTTGTCCCTTTAATAATTGGAGCCCCTGACATAGCATTTCCACGTATAAACAACATAAGTTTTTGACTCCTTCCACCCTCCTTTCTGCTTCTTCTATCATCATCCACTGTAGAGGCTGGAGCCGGCACAGGATGAACTGTTTATCCACCTCTCGCGAGCAACCTTGCTCACACAGGCCCCTCAGTTGACTTAGCTATCTTTTCACTACACCTAGCTGGAGTTTCATCTATCCTTGGTGCAATTAATTTTATTACCACTATCATAAATATAAAACCCCCATCTGCCACACAGTACCAAACCCCACTATTTGTCTGGTCAGTCTTTATTACTGCTATTCTTTTGCTCCTTTCACTTCCAGTTCTAGCAGCCGGCATTACCATATTATTAACTGACCGAAACCTAAATACCTCATTTTTTGACCCTGCTGGGGGAGGTGACCCAGTTCTTTACCAACACCTCTTCTGATTCTTTGGCCACCC?????????????????????????????????????????????????????????????????????????????????????????????????????????????????????????????????????TCCCGAACTATGACTGACAAGTACAGACTGCACTTATCGGTGGCTGACTTGCTGTTTGTCTTCACCCTTCCGTTTTGGTCTGTGGATGCYGCCATTGGTTGGTACTTCAAGGAATTCTTCTGCAAAGCTGTCCACGTCATCTACACAGTCAACCTCTACAGCAGTGTCTTGATCTTGGCCTTTATCAGCCTGGATCGGTACTTAGCTATYGTCCATGCCACCAACAGCCAAGGGTCCAGAAAACTACTGGCTGAGAAGATCGTCTATGCCGGGGTTTGGCTTCCAGCTGTTATGTTGACTATACCTGACTTAGTGTTTGCCAGCGTGGATGGGCATATATGTGACCGCATCTACCCACAACTGAACCGTCTAAATTGGACAATTGGTTTCCGTTTCCTCCACATCATGGTTGGTCTTCTCTTGCCAGGACTTATCATCCTCATTTGCTACTGTGTCATCATCTCAAAGCTGTCACATTCCAAAGGCCACCAAAAACGCAAGGCCTTGAAAACCACAGTCATCCTCATCGTGGCTTTCTTTGCCTGTTGGCTCCCATACTATGTTTGTCTCGCCATAGAAACTTTTGGTTTGCTTAGAATCATAAAACTGGATTGTGATATGGACAATACACTCCACAAATGGATTTCTATTACAGAAGCTTTC????????????????????????????????????????????????????????????????????????????????CATTACATCTCAAGAAAAGGAGATAACTATTAAGAAACCGAACGGTGAAACCACAAAGACAACAGTAAGGATATGGAACGAGACTGTTTCCAACTTGACCCTTATGGCTCTCGGTTCATCTGCTCCTGAAATTCTTCTTTCTGTAATTGAAGTCTGTGGACATAATTTTCAGGCCGGGGACCTTGGTCCAAGTACCATCGTAGGCAGTGCTGCATTCAATATGTTCGTTATCATTGCTCTTTGTGTCTATGTTGTTCCTGATGGGGAAATAAGGAAGATAAAGCATCTCAGAGTATTTTTTGTCACTGCAGCATGGAGTATTTTTGCCTACACTTGGCTATATATGATCTTGTCTGTTTTTTCACCTGGTGTTGTTGAAGTTTGGGAAAGTTTGCTCACGTTTTTCTTCTTTCCAATTTGTGTTGTGTTTGCTTGGGTAGCAGACCGTAGGCTGCTGTTTTACAAATATGTCTACAAAAGATACCGTGCTGGCAAACAAAGAGGAATGATCATTGAAACAGAAGGTGACAGACCATCATCCAAAGCAGACATTGAAATGGATGGAAAAGTTCTCAACTCCCACACAGAAAACTTCATTGATGGCTCAGTTTTGGACGTTGATAAGGACCAAGATGAAGAAGAGGCCAGGAGAGATATGGCTAGAATCCTAAAAGAGCTGAAACAAAAGCATCCTGAGAAAGAAATGGAACAGTTGATTGAGTTGGCTAACTATCAAGTTCTAAGTCAACAGCAAAAAAGCAGAGCATTTTATCGCATCCAAGCCACTCGCTTGATGACTGGTGCTGGCAATATATTAAAGAGACATGCAGCAGATCAAGCAAGGAAAGCAGTCAGCATGCATGAGGTTAACAACGAAGCTATAGAAAATGATCCTATCAGCAAGATTTACTTTGAGCAATCCACTTACCAGTGCTTGGAAAACTGTGGAACAGTAGCCCTAACCATTGTTCGTCGAGGAGGTGATTTGACGAATACAGTGTTTGTAGACTTCAGAACAGAAGATGGTACTGCTAACGCAGGTTCTGATTATGAATTCACTGAAGGAACTATTGTTTTTAAACCTGGAGAGACCCAGAAAGAGATAAGGGTTGGCATTATTGATGATGATATCTTTGAAGAAGATGAAAACTTCTTGGTCCACCTCAGCAATGTTCGAGTTAACTGTGAAACAGTAAACCTTGAGTCTAATCATGTGACACCTCTTGCATGCCTGGGATCACCCTCTACAACCACTGTTACTATCATAAGAGGTCCAGCCTGCCCAATGACTTAAATGGCCGCGGTACCCTAACCGTGCGAAGGTAGCATAATCACTTGTTCGTTAAATCCGGACTAGTATGAACGGCCCCACGAGGGTTGCACTGTCTCCCTACTTTAATCAATTAAACTAATCTCCCCGTGAAGAAGCGGGGATCAAAATATAAGACGAGAAGACCCCATGGAGCTTAAAACTTTTGGTTGGGGCGACCGCGGAGTAAAACACATCCTCCACGATGAAAAAGATCCTAAAGATCAACGAACCTAGTTACCCTGGGGATAACAGCGCAAAGAGCCCCTATCGACAAATGGGTTTACGACCTCGATGTTGGATCAGGGCATCCCAGTGGTGCAACCGCTACTAAAGGTTTGTTTGTTCAACAATTAA
Agalychnis_callidryas    		????????????????????????????????????CAACCTTTGCATGCTCTAAGAAATGCAGAGAAAGCCCTTCTCCCAGGATATCATGCTTTTCAGTGGGCACCACCACTGAAGAATGTTTCCACCAGTACCGATGTTGGCATTATTGACGGCCTATCAGGACTTAATCGTTCTGTGGATGAATATCCTGTTGAGGCTATCGCCAAAAGGTTTCGATATGATGCCGCTCTGGTTTCAGCTTTGAAAGACATGGAGGAAGATATCCTCGAAGGCTTGAAATCCAAAGACCTTGAGGAATACCTGTCTGGTCCGTTTACTGTGATGATTAAGGAATCATGTGATGGAATGGGGGATGTAAGTGAGAAGCATGGCTGTGGACCTGCCGTCCCGGAGAAGGCTGTTCGCTTCTCCTTCACCATCATGAACATAAGTGTTCCCAGCAATAATGGATCTGTAAGAATTTTTGAAGAGGCCAAACCCAATTCTGAACTTTGCTGCAAACCCCTGTGTCTAATGCTCGCTGATGAATCAGATCATGAAACTCTGACTGCCATCTTGGGCCCCCTGATAGCTGAAAGAGAATCCATGAAATCCAGTGAGCTCCTCTTGGAAATTGGAGGCATACTCAGAAACTTCAAGTTCGTCTTCCGAGGTACAGGGTATGATGAAAAGTTGGTACGTGAAGTAGAAGGACTCGAAGCCTCAGGTTCCACCTACATTTGTACTCTTTGTGATGCCACCCGTCTAGAAGCTTCTCAGAATTTGGTTTTCCATTCCATTACCAGAAGCCACAGTGAGAACTTACAACGCTATGAAACCTGGAGATCTAACCCCTACCATGAATCTGTTGATGAACTTCGAGATCGAGTGAAGGGAGTTTCTGCAAAACCGTTTATAGAGACCCTGCCATCCATCGATGCATTGCACTGTGACATTGGGAATGCTGCCGAGTTTTATCGCATATTCCAGCTAGAAATAGGAGAAGTCTACAAGCATTCAAAAGCCACTGCAGAAGAACGAAAGAAATGGGAGGCAACGCTTGACAAACACCTGAGGAAGAAGCTGAATTTAAAGCCTATCATGAGAATGAATGGAAACTTTGCTCGAAAACTGATGACCAAGGAAGCTGTTGAGGCTGTGTGTGATCTGATTCATTCCGAGGAGAGGCAAATGGCCTTGAAAGAACTTATGGACTTGTATCTTCAAATGAAACCGGTGTGGCGTTCCTCATGTCCAGCGAAAGAGTGCCCAGAATTGCTCTGCCAGTACAGTTATCACTCTCAGAGATTTGCAGAGCTCTTGTCTACCAAGTTTAAGTATAGATATGAGGGAAAGATCACCAATTACTTCCACAAAACCCTCGCCCATGTCCCAGAGATCATCGAACGTGACGGTTCTATCGGAGCTTGGGCCAGTGAAGGTAATGAGTCTGGTAATAAACTGTTCAGACGCTTCCGAAAGATGAATGCCAGACAGTCCAAAACCTATGAAATGGAAGATGTACTA??????TTCATGGTGGATATCAAAAACAACGAGCTGAAACTTCGTCCTACCACTTTCACCAATGAATCTTGCTACCTCCCACCCTTGAGGCACCCGGCCGTGACCAGTCTCTCCAATTATTTGATCCATGGAGGGAAGACACCAAATAGTGAGGTGTCTCACAAACTCTACGTCATCTCCATGGCCTCCTCAGTCAGAAAAGTACTTTGCTGTTCAGAGAAGGATTTGGTTGGGGATATTCCTGAAGCAAGGTATGGCCATTCCATCAACGTGGTCCACAGCAGGGGCAAAAAGGCAATATTAATATTTGGTGGAAGGTCCTATGTGCCCTTGAATCAAAGAACCACAGAAAAATGGAATAGTGTCGTTGATTGTCAACCATTCGTCTACCTCATCGATCTCCAATTTGGTTGTTCTACCATGCACACAATCAAGGAAATTGAAGATGGTGTTTCCTTTCATGTGTCAATATCCCACAATGACTCGGTCTACATAATTGGTGGACACTCCCTTGAAAATAACATAAGGTCCCCCAACATCTACAAGATCAATGTGGATCTCCTTCTCGGAAGTCCAGCCTTGACTTGCAACGTACTCCAAAGTCGCTTGTCTTTTTCGAGTTCTATTGTAGCCAGCGTTAGTCCAGACGAGTTTTTCATTGTTGGCGGCTACGAGTCCGACAGTCAGAAGAAAATGACTTGTCACAAAGTCTTCATAAGTAACGACAACATTGACATTGGGGAAACAGAGGCTCCTGATTGGACAGGGGAAATTAGGCACAGCAAGACT???????????????????????????????????????????????????????????????????????????????????????????????????????????????????????????????????????????????????????????????????????????????????????????????????????????????????????????????????????????????????????????????????????????????????????????????????????????????????????????????????????ATTTCATACTTCAGTTGCATGAAAGCTGCCCCAATGAAAGAAGCCAGCGTCAGAGGACAAAGTGGCCTGGCCTATCCGGGTCTTCGGACCCACGGTACTCTCGAGAGCATAGGTGGGCCAATGGGTAGTTCAAGAGGAGGTCTTCCATCCCTGACAGATACCTTTGAACATGTCATAGAAGAACTCCTAGAAGAGGAACAAAACATAAGGCAGAGTGAGGAGAACAAGGACGATATGTATTCAAGGGTTATGCTGAGCACTCAAGTGCCTTTGGAGCCCCCTTTGCTTTTTCTTCTGGAGGAGTATAAAAATTACCTGGATGCTGCAAACATGTCCATGAGGGTACGGCGCCACTCAGACCCAGCCAGGCGTGGGGAATTGAGCGTATGTGACAGTATTAGCGAATGGGTGACTGCAGCAGACAAGAAAACTGCCATAGATATGGCGGGTCAAACAGTTACTGTTCTTGAAAAAGTCCCAGTACCCAAGGGTCAACTGAAACAATATTTCTATGAGACCAAATGCAATCCTATGGGCTACGTGAAGGAAGGTTGCAGGGGCATCGACAAGAGGTACTGGAACTCGCAATGCCGAACTACCCAGTCTTATGTGCGCGCTCTCACCATGGATAGCAAAAAAAAAGTTGGTTGG??????????????????????????????????????????????????????????????????????????????????????????????????CGTCCTGTCTAACTCACCTGTGGGTCCTCAATTTCCCTTCAGTGGGATTGATGATCGGGAAAATTGGCCCATTGTCTTCTACAACAGAACCTGCCAGTGCCAAGGCAACTTCATGGGCTACAATTGTGGCGATTGCAAATTTGGCTTCACTGGCCCCAATTGTACAGTGAGAAGGACCATGATTAGGAAGGAAATTTTCAGGTTGACTGCAGCAGAGAAGGACAAGTTCATTGCCTACCTCAATCTGGCCAAACACACCATGAGCACTGACTTTGTCATAGCCACCGGGACCTACAGCCAGATGAACAATGGCTCCAACCCACTTTTTGCAGACATTAGCGTTTATGACCTGTTTGTGTGGATTCACTATTACGCCTCCAGAGATGCCTTCATTGGTGGTGACCTTGTGTGGGAGAATATTGATTTTGCCCATGAAGCCCCAGCCTTTGTGCCCTGGCACAGGTACTTCTTGCTTCTATGGGAGCATGAAATTCAGAAGCTTACAGGTGATGAGAACTTTACCATTCCCATAATCACCCGTTGACTATTTTCTACTAATCATAAAGACATTGGTACCCTTTATTTAATTTTTGGTGCGTGAGCCGGAATAGTGGGCACTGCTCTTAGCCTCTTAATTCGAGCTGAGCTAAGCCAGCCAGGCTCACTTTTGGGGGACGATCAAATTTATAATGTAGTTGTAACTGCCCACGCTTTTGTTATAATTTTTTTTATGGTAATGCCAGTTATAATCGGAGGATTCGGAAACTGACTTGTACCTTTAATAATCGGAGCCCCTGACATAGCCTTTCCTCGTATGAACAATATAAGTTTCTGACTCCTACCTCCATCCTTCCTTCTTCTTTTAGCTTCCGCTGGGGTAGAGGCCGGAGCCGGAACTGGGTGAACCGTGTATCCCCCCCTCGCCGGAAATTTAGCTCATGCAGGACCATCTGTTGACTTAACTATTTTTTCTTTACATTTAGCGGGGGTCTCTTCTATCTTAGGAGCAATTAACTTTATTACAACTATTTTGAATATAAAACCTCCTTCAATGTCTCAATACCAAACTCCGCTGTTTGTTTGGTCTGTCTTAATCACTGCTGTCTTACTTTTACTCTCTCTCCCAGTTTTAGCAGCAGGTATTACTATATTATTAACAGATCGTAATTTAAATACCACATTCTTTGACCCCGCTGGGGGAGGAGATCCAATTCTTTACCAACATCTATTTTGATTTTTTGGTCACCCAGAAGTTTATATCCTTATTTTACCCGGATTCGGCATTATCTCCCATGTAGTAACGTTTTATTCTAATAAAAAAGAACCTTTTGGCTATATAGGAATAGTTTGAGCTATAATATCAATTGGCCTCCTCGGCTTTTCCAGGACAATGACTGATAAGTACAGGTTGCACCTCTCTGTCGCCGACCTGCTGTTTGTCTTCACACTTCCATTCTGGTCTGTGGATGCCGCCATCGGTTGGTACTTTAAGGAATTCTTGTGCAAAGCCGTCCATGTTATTTACACAGTCAACCTGTACAGCAGCGTTTTGATCTTGGCCTTTATCAGCTTGGATCGGTACTTGGCGATTGTCCACGCCACCAACAGCCAAGGATCTAGGAAACTCTTAGCTGAGAAAATTGTGTATGCCGGAGTGTGGCTCCCAGCTATTTTGTTGACTGTGCCTGACCTTGTATTTGCTAGCGTGGAAGGCTATGTGTGTGAACGTATCTATCCGGTGGAGAACCGAGACTACTGGACCGTTGGGTTCCGTTTCCTCCACATCACAGTTGGACTTGTCCTGCCCGGAATCATCATCTTAACCTGCTACTGCGTCATCATCTCCAAGTTGTCTCATTCAAAGGGCCATCAAAAACGCAAAGCCTTGAAGACAACTGTGATTCTCATCCTGGCCTTCTTTGCTTGTTGGCTCCCATACTATATCTGCCTTACTATCGACACCTTTGGTTTACTTAGACTCTTGAAGCTTGACTGCAGCATAGATGATATACTTCACAAGTGGATCACCATCACAGAAGCCCTGGCTTTTTTCCACTGTTGCCTCAATCCCATCTTACTAGGGGTGTCCATCATAGCTGATCGTTTCATGTCCTCCATCGAAGTAATTACGTCTCAAGAAAAAGAAATAACCATCAAGAAACCAAATGGCGAAACTACAAAGACAACCGTAAGGATTTGGAACGAGACTGTGTCCAATTTGACCCTTATGGCTCTTGGCTCGTCTGCTCCTGAAATTCTTCTTTCAGTAATTGAAGTATGCGGCCATAACTTTGAAGCTGGTGACCTTGGTCCGAGCACAATTGTAGGCAGTGCTGCCTTTAATATGTTCATCATTATTGCCCTTTGTGTCTATGTGGTACCTGATGGAGAAACAAGGAGGATTAAACATCTTAGAGTCTTCTTTGTCACCGCAGCCTGGAGCATATTCGCCTATACTTGGCTGTATATGATCTTGTCTGTTTTTTCACCGGGTATTGTTGAAGTGTGGGAAAGTTTACTCACTTTTTTCTTTTTTCCCATTTGTGTTGTGTTTGCTTGGGTGGCAGACAGGAGGTTGTTGTTTTACAAATATGTCTACAAGAGGTACCGGGCTGGAAAGCAGAGGGGAATGATCATTGAAACAGAAGGAGATAGACCATCTTCCAAAGCTGATATTGAGATGGATGGTAAGGCTCTCAACTCCCATTCAGAAAACTTCCTTGATGGTTCTGTTCTTGAAGCTGATAAGGATCAAGATGATGAGGAAGCAAGAAGAGATATGGCTAGAATTCTGAAGGAACTGAAACAAAAACACCCTGAGAAGGAAATGGAACAGTTGATTGAGCTGGCCAACTATCAGGTCCTAAGCCAGCAGCAAAAAAGCAGAGCATTTTATCGCATCCAGGCTACACGTTTGATGACTGGTGCTGGTAATATCTTAAAAAGGCATGCAGCAGATCAAGCAAGGAAAGCTGTCAGCATGCATGAGGTTAATAACGAAGTTATAGAAAATGATCCGGTCAGCAAAGTCTACTTTGAACAAACAACTTACCAATGTCTAGAGAACTGTGGAACAGTCGCTCTCACAATTGTTCGTCGAGGCGGTGATTTAACCAACACGGTCTTTGTAGACTTCAGAACAGAAGACGGCACAGCAAATGCCGGATCAGATTATGAATTTACTGAAGGAACAGTTGTCTTCAAGCCTGGTGAGACACAGAAAGAGATTAGGGTTGGCATTATCGATGATGACATCTTTGAAGAAGATGAAAATTTTCTGGTTCATCTTAGCAATGTCCGAGTCAATTGTGAAACCGTCAATTTTGAGTCAAATCATGTAACATCACTCGCATGTCTCGGATCACCCTCAACAGCCACAGTTACCATCATAGAAGGTCCAGCCTGCCCAGTGACTTCAACGGCCGCGGTATCCTAACCGTGCGAAGGTAGCGTAATCACTTGTTCTTTAAATGAGGACTAGTATGAATGGCATCACGAAGGTTATACTGTCTCCTTTTTCTAATCAGTGAAACTAATCTTCCCGTGAAGAAGCGGGAATAAAATTATAAGACGAGAAGACCCTATGGAGCTTCAAACTTTTGGTTGGGGTGACCACGGAGTAAAATCTAACCTCCATGATGAAAAGTATCAAAAAGATCAACGAACCAAGTTACCCTAGGGATAACAGCGCAAAGAGTTCATATCGACAGATGGGTTTACGACCTCGATGTTGGATCAGGGTATCCCAGTGGTGCAGCCGCTACTAAAGGTTCGTTTGTTCAACGATTAA
Bufo_japonicus           		AGAACAGTCAAAGCTATAACTGGGAGGCAGATCTTCCAACCTTTGCATGCTCTGAGAAACGCAGAGAAAGCCCTGCTACCAGGTTGCCATCCTTTCGAATGGAAACCACCACTGAAGAATGTGTCCACCAGTACAGATGTTGGCATCATTGATGGCCTATCAGGACTAAATCGATCTGTTGATGAATATCCTGTTGATGCAATCTCCAAAAGGTTTAGATATGATGCTGCTCTGGTTTCAGCTTTAAAAGATTTGGAAGAAAATATCCTCGAAGGTTTAAAGTCTGAAGACCTGGAGGAATACCTTTCTGGGCCATTTATTGTGGTGATTAAAGAATCATGTGATGGTATGGGAGATGTAAGTGAGAAGCATGGCTGTGGACCTGCAGTACCAGAGAAGGCTGTCCGCTTTTCCTTCACCATCATGAACATAAGTGTTACCAGCAAAAATGGATCTGTTAGAATTTTTGAGGAGGCTAAACCCAATTCTGAACTTTGTTGCAAACCTGTGTGTTTAATGCTTGCTGATGAATCAGATCATGAAACTCTGACTGCCATCCTGGGTCCTCTGATAGCCGAAAGAGAATCCATGAAATGCAGTGAGCTCCTCTTGGAGATTGGAGGAATACGTAGAAGCTTTAAATTTATCTTCCGGGGTACAGGTTATGATGAGAAGTTTGTGCGTGAAGTTGAAGGACTTGAAGCCTCAGGTTCTGTCTATATTTGTACTCTTTGTGATGCCACCCGTCTAGAAGCTTCTCAGAACTTGGTTTTCCATTCCATTACCAGAAGCCACGGTGAGAACTTGCAACGCTATGAAACATGGAGAGCTAATCCCTACCATGAATCTGTCGATGAACTTCGTGACAGGGTAAAGGGAGTTTCTGCAAAGCCATTTATTGAAACCCTCCCATCAATTGATGCTTTGCACTGTGACATTGGAAATGCGGCAGAGTTTTATCGAATATTCCAACTAGAAATAGGAGAAGTCTACAAAAACTCCAAAGCCACCACAGAAGAACGAAAGAAATGGCAGGCAACACTTGACAAACACCTTAGGAAGAGGATGAACTTAAAACCTATAATGAGAATGAATGGAAACTTTGCTCGAAAACTCATGACCAAGGAAACAGTTGAGGCCATTTGCGAACTAATACATTCCGAGGAGAGAAAAATGGCCCTCACAGAACTTATGGACTTGTATCTTAAAATGAAACCAGTGTGGCGTTCTTCATGCCCAGCTAAAGAGTGCCCAGAGTTGATCTGCCAGTATAGTTACCACTCTCAGAGATTTGCAGAGCTCTTGTCCACCAAGTTCAAGTATAGATATGAGGGCAAGATCACCAATTACTTCCACAAAACCCTAGCCCACGTCCCAGAGATCATTGAACGGGACGGTTCTATCGGAGCTTGGGCCAGTGAAGGCAATGAATCTGGTAATAAACTGTTCAGACGCTTCCGAAAAATGAATGCCAGACAATCTAAAACCTATGAGATGGAAGATGTTTTGAAGCACTTCCTGGTGAATCTCAAAAACAATGAGTTGAAACTTCGTCCCTCCACTTTCAACAATGAATCTTGCTACCTCCCACCATTGAGGCATCCAGCCGTGACAGGCCTTTCGGATTATCTGATCCATGGAGGGAAGACGCCAAACAATGAGGTGTCTCAAAAACTCTACGTCATCTCAATGGCCTCCTCAGTCAAAAAGATACTCTGCTGTACAGAGAAGGATTTAGTAGGGGATACTCCTGAAGCAAGGTATGGCCATTCCATCAATGTAGTACACAGCAGAGGCAAAAAGGCAGTCCTGATATTTGGTGGAAGGTCCTATGTGCCCTTGAATCAAAGAACCACAGAAAAATGGAATTGTGTTGTTGACTGTCAACCATTCATCTACCTCATCGACCTCCAGTTTGGTTGCTCTACTATGCACACTGTCAAGGAAATTCAAGACGGAGTTTCTTTTCATGTCTCTATAGCCCGCAATGATACAGTCTACATTATTGGTGGACATTTGCTTGAAAATAATGTAAGATCTCCAAAGATCTACAAGATTAATGTGGATCTCCTTCTCGGAAGTCCAGCCATAACTTGTAATATTATCCAATCTCTCCTGTCTTTTTCAAGCTCTATTGTGACCAGTACCTGTCCAGATGAGTTTTTTATTGTTGGCGGCTATGAGTCCGACAGCCAGAAGAAGATGACTTCTCACAAAGTTGTTCTAAGTAATGACGACATTGAATTCAAGGAAGTTGAGGCTCCTGATTGGACAGGGGAAATTAGGCACAGCAAGACATGGTTCGGGGCAGATATGGGTCATGGAACTGTACTTTTGGTCATCCCAGGGGACAACAAGAACCAACATTCAGATAGTAACTTATTTTTCTACCTACTCAGTCATGGGGAAGAGGACAATTTGATGCAGTCATGCAGTCAAGGATCTCTTGAAGACCAAGAGGACTCCATGCCGCTTGAAGACTCGGAGGAGTTCATGTTCAACACATATAACGAGGACGATGAGGAAGATGAGTCAGAAACTGGATACTGGATCAAGTGCTGCTCTGACTGTAATCTAGATATTAACACTTGGGTCCCTTTTTATTCTACAGAACTTAACAAACCAATTTCATACTTCAGTTGCATGAAAGCTGCCCCTATGAAAGAAGCCAGTGTCAGAGGACAAAGTGGCCTGGCCTATCCGGGTCTTCGGACCCATGGTACTCTGGAAAGCATAGGTGGGCCAATGGGTAGTTCAAGAGGAGGTCTTCCATCCCTGACAGATACCTTTGAACATGTCATAGAAGAACTCCTAGAAGAGGAACAAAACTTAAGGCAGAGTGAGGAGAACAAGGACGATATGTATTCAAGGGTTATGCTGAGCACTCAAGTGCCTTTGGAGCCCCCTTTGCTTTTTCTTCTTGAGGAGTATAAAAATTACCTGGATGCTGCAAACATGTCCATGAGGGTACGACGCCACTCAGACCCAGCCAGGCGCGGGGAATTGAGCGTATGTGACAGTATTAGCGAGTGGGTGACTGCGGCAGACAAGAAAACGGCGATAGATATGGCGGGTCAAACAGTTACTGTTCTTGAAAAAGTCCCAGTACCCAAGGGTCAACTGAAACAATATTTCTATGAGACCAAATGCAATCCCATGGGCTACATGAAGGAAGGTTGCAGGGGCATCGACAAGAGGTACTGGAACTCGCAATGCCGAACTACCCAGTCTTATGTGCGTGCTCTCACCATGGATAGCAAAAAGAAAGTTGGTTGGCGCTTTATCAGAATAGACACTTCTTGTGTATGCCCAGCTTGGGCTGGAGACGGTTCTCCTTGCGGAGAAGCTTCTGGGAGAGGAACATGTCAAGACGTTGTCCTGTCTAACTCTTCCATAGGTCCTCAGTTTCCCTTCAGTGGCATTGATGATAGGGAAAACTGGCCTACTGTCTTCTACAACAGGACCTGCCAATGCCAGGGCAACTTCATGGGCTACAACTGTGGGGACTGCAAATTTGGTTTCACCGGCCCCAACTGTACAGTGAGAAGAAGGATGATCAGGAAAGAAATTTTCAGGATGACTTCAGCGGAGAAGGACAAGTTCATCGCCTATCTCAATTTTGCCAAACGCACCATCAGCCCAGACTATGTCATAGCCACTGGGACCTACGAACAGATGAACAATGGATCCAACCCACTTTTTGCAGACATCAATGTCTACGACCTGTTTGTGTGGCTTCACTATTACTCCTCCAGGGATGCGTTCCTTGAAGGTGGGCTTGTTTGGTCAAATATTGATTTTGCCCATGAAGCCCCTGGCTTTCTGCCCTGGCACAGGTTTTTCTTGCTCCAATGGGAGCATGAAATTCAGAAGGTGACGGGTGACGAGAACTTCACCATTCCTATAATCACCCGCTGACTATTTTCAACCAACCACAAAGATATCGGTACCCTATATCTTATTTTTGGGGCCTGAGCAGGAATAGTGGGAACTGCCCTTAGCCTCCTCATCCGGGCTCAGCTAAGTCAACCCGGCTCCCTCTTGGGCGATGACCAGATTTACAATGTCATCGTTACTGCCCATGCCTTCGTCATAATTTTTTTTATGGTCATACCCATCCTAATCGGGGGCTTCGGTAATTGACTTGTTCCCCTGATAATTGGGGCCCCTGACATAGCCTTTCCCCGAATAAATAACATGAGCTTTTGATTACTTCCCCCATCGTTTTTACTCCTTTTGGCATCCGCTGGGGTTGAAGCGGGAGCAGGAACCGGCTGAACCGTATACCCCCCACTGGCCGGAAACCTCGCACACGCAGGCCCATCAGTTGACTTAACCATCTTCTCCCTTCATCTCGCGGGTGTATCGTCCATCCTGGGAGCTATTAATTTTATCACAACAACCCTTAACATAAAACCCCCATCAATAACCCAATACCAAACACCCCTATTTGTGTGATCTGTCTTAATCACTGCTGTCCTACTCCTGCTCTCCCTACCAGTCCTCGCCGCAGGAATTACCATACTCCTCACCGACCGAAACTTAAACACAACATTTTTTGACCCTGCTGGAGGAGGCGATCCTGTCCTCTATCAACACCTCTTTTGATTTTTCGGCCATCCAGAGGTCTACATCCTAATCCTCCCCGGGTTCGGAATCATTTCTCACGTAGTCACATTCTACTCAAGCAAAAAAGAACCATTCGGTTATATGGGGATAGTTTGAGCAATGATATCTATTGGCCTCTTGGGGTTT???????????????GATAAGTACCGGTTGCACCTGTCTGTCGCGGACCTGCTGTTTGTGTTCACACTTCCGTTCTGGTCTGTGGACGCCGCCATTGGTTGGTACTTTAAAGAATTCTTGTGTAAAGCCGTCCATGTCATTTACACAGTCAACCTCTACAGCAGCGTCTTAATTTTGGCCTTTATCAGCTTGGATCGGTACTTGGCGATTGTCCATGCCACCAACAGCCAAGGATCTAGGAAACTGTTGGCAGAGAAAATTGTGTATGCTGGTGTGTGGCTTCCAGCTATTTTGTTGACCGTGCCCGACGTTGTATTTGCCAGCGTGGAAGGCTTTGTGTGTGACCGCATCTACCCAGTGGAGAACAGAGGACACTGGACCATTGGCTTCCGTTTCCTCCACATCACAGTTGGACTTGTCTTGCCCGGACTCATCATTTTAACTTGCTACTGCGTCATCATTTCCAGGTTGTCCCATTCAAAGGGCCATCAAAAACGTAAAGCCTTGAAGACGACTGTGATTCTCATCCTGGCATTCTTCCACTGTTGCCTCACATACTATATCTGCCTTACCATCGACACCTTTGGATTACTTGGTATCTTGAAGTTTGATTGTTACATGGATAATATGCTTCACAAGTGGATCTCCATCACAGAAGCTTTGGCTTTCTTCCACTGTTGCCTAAACCCTATCTTACTAGGTGTATCGATCATAGCTGATCGTTTCATGTCCTCCATTGAAGTAATCACATCTCAAGAGAAAGAGATAACTATCAAGAAACCAAATGGTGAAACTACAAAGACAACAGTGAGGATATGGAATGAGACTGTGTCCAACTTGACCCTTATGGCTCTTGGTTCGTCTGCTCCTGAAATTCTTCTTTCTGTGATTGAAGTATGCGGCCACAACTTTCAGGCTGGAGACCTTGGTCCCAGCACAATTGTGGGCAGTGCTGCTTTCAATATGTTCATCATTATTGCTCTTTGCGTCTATGTGGTACCTGATGGAGAAGTCAGGAGGATTAAGCATCTTCGAGTCTTCTTTGTCACCGCAGCGTGGAGCATATTTGCCTACACTTGGCTGTATATGATCTTGTCTGTTTTTTCACCTGGTATTGTAGAAGTCTGGGAAGGTTTACTCACTTTTTTCTTCTTTCCTATCTGTGTTTTGTTTGCCTGGGTCGCAGACAGGAGGTTGCTGTTTTACAAATATGTCTATAAAAGATACCGGGCTGGAAAGCAGAGGGGAATGATCATTGAAACAGAAGGAGATAGACCATCCTCCAAAGGCGATATTGAGATGGATGGTAAGGCTCTCAACTCTCACACAGAAAACTTTATTGATGGCTCTAATCTTCAAATTGATAAGGACCAAGATGATGAGGAGGCAAGAAGAGAAATGGCTCGGATTTTGAAGGAACTGAAACAAAAACACCCTGAAAAAGAAATGGAGCAGTTGATTGAGCTGGCTAACTATCAAGTTTTAAGCCAGCAGCAAAAAAGCAGAGCATTTTACCGCATCCAAGCTACACGTTTGATGACTGGTGCTGGCAATATTTTAAAAAGGCATGCAGCAGATCAAGCAAGGAAAGCTGTCAGTATGCATGAGGTTAATAATGACATTATAGAAAATGATCCAGTCAGCAAGATTTACTTTGAGCAAGCAACTTACCAGTGCCTAGAGAACTGTGGAACAGTGGCACTAACAATTTTTCGCCGGGGCGGTGATTTAACCAACACAGTGTTCGTGGACTTCAGAACAGAAGATGGCACAGCAAATGCTGGATCTGATTATGAATTTACAGAAGGAATGGTTGTGTTCAAGCCCGGTGAGACACAAAAAGAGATTAAGGTTGGCATTATTGATGACGACATCTTTGAAGAAGATGAAAACTTTCTGGTCCATCTTAGCAACATACGAGTTAACTCTGAAACCGTAAATTTCGAGTCCAATCACATAACATCACTTGCATGTCTTGGATCACCCTCAACAGCAACAGTTACCATCATAAGAGGTCCAGCCTGCCCAGTGACTTCAACGGCCGCGGTATCCTAACCGTGCGAAGGTAGCGTAATCACTTGTTCTCTAAATGTGGACTAGTATGAATGGCATCACGAAGGTTATACTGTCTCCTTTCTCTAATCAGTGAAACTAATCTCCCCGTGAAGAAGCGGGGATAGCGCTATAAGACGAGAAGACCCTATGGAGCTTCAAACTTTTGGTTGGGGTGACCACGGAGCACAACATAACCTCCATGCTGAAAAGCATCAATAAGAACAACGAACCAAGTTACCCTAGGGATAACAGCGCAAAAAGCTCCTATCGACAAGTGGGTTTACGACCTCGATGTTGGATCAGGGTCTCCCAGTGGTGCAGCCGCTACTAAAGGTTCGTTTGTTCAACGATTAA
	;
End;

Begin MrBayes;
	CharSet Rag1_1515NN=1-1515;
	CharSet Rag2_1110NN=1516-2625;
	CharSet BDNF_684NN=2626-3309;
	CharSet Tyr_594NN=3310-3903;
	CharSet Cox1_852NN=3904-4755;
	CharSet CRCX4_696NN=4756-5451;
	CharSet NCX1_1311NN=5452-6762;
	CharSet 16S_402NN=6763-7164;
	Partition Kakusan=8:Rag1_1515NN,Rag2_1110NN,BDNF_684NN,Tyr_594NN,Cox1_852NN,CRCX4_696NN,NCX1_1311NN,16S_402NN;
	Set Partition=Kakusan;
End;


-------------------- Aln-2 ----------------------------

#NEXUS

Begin Data;
	Dimensions NTax=82 NChar=4122;
	Format DataType=DNA Gap=- Missing=?;
	Matrix
Dyscophus_guineti              		ATTTCATACTTAAGTTGCATGAAAGCTGCCCCAATGAAAGAAGCCAATGTCAGAGGACAAAGTGGCCTGGCTTATCCGGGTCTTCGGACCCACGGTACTCTGGAAAACATAGGTGGGCCGATAGGTGGTTCAAGAGGACTTCCATCCCTGACAGATACCTTTGAGCATGTTATAGAGGAACTCCTAGAAGAGGAACAAACCATAAGGCAGAGTGAAGAAAAGAAGGACTCAGACTTGTATACATCTAGAGTTATGCTGAGCACTCAAGTGCCTTTGGAGCCACCTTTGCTTTTTCTCCTTGAGGAGTACAAAAACTACCTGGATGCTGCAAACATGTCCATGAGAGTGAGGCGCCACTCTGATCCTGCTCGACGCGGGGAACTGAGCGTCTGTGACAGTATTAGTGAATGGGTGACTGCGGCTGACAAGAAAACTGCAGTGGACATGGCGGGGCAAACAGTTACTGTTCTTGAAAAAGTCCCAGTACCCAAAGGTCAACTGAAACAATATTTCTATGAGACCAAATGCAATCCTATGGGCTACATGAAGGAAGGTTGCAGGGGCATTGACAAAAGGTACTGGAACTCGCAATGCCGAACTACCCAGTCTTATGTGCGTGCGCTCACCATGGATAGCAAAAAAAAAGTTGGCTGGCGCTTTATAAGGATAGACACTTCTTGTGTATGTTTCCTGGTGAACCTAAAAAACAATGAGTTGAAACTTCGACCCACCACTTTCACTAATGATTCTTGTTACCTGCCTCCGTTGAGGCATCCTGCTTTGACCAGCTTCTATCTGATACACGGAGGAAGGACACCAAACAATGAATTGTCTCAAAGACTGTACATCATGTCTATGGATTCATCAAAGAAGATAACACTTCGCTGTTTAGAAAAAGACTTAGTGGGTGATGTTCCAGAAGCAAGGTATGGTCATTCCATGAATGCTGTTCACTGCAGAGGCAAAAATGCTGTTGTACTGTTTGGGGGGAGGTCATTTTTACCTAAAAATGAAAGGACTACAGATAAATGGAACACTGTTGTTGACTGCCAGCCAATGATCTATCTTATCGATCTTCAGTTTGGCTGTTCCAGCATGTACACCATAAAGGAAATTGAAAACGGGCTCTCTTTTCACGTTTCAGTATCAAGTAAAGATACAGTCTACATTATGGGTGGTCATACCCTTGAAAGCAACATAAGGCCACCAAATATCTACAAGGTTAAAGTAGACCTCCCACTTGGAAGTCCAAACATAACTTGTACCATTCTACAAAGCCGCTTATCTGTTTCAAGCGCTATTGTGACTCATAGCAGCCCTGATGAGTTCCTGATTGTTGGTGGTTATGAATCTGACCACCAAAAAAGGATGACTTGTAGCAAAGTTTTCATAAATAATGATTCTATTGACATCCAAGAGATAGAGACACCTGAGTGGACAGGAGACATCAAGCAAAGTAAGCGGACAGTCAAAGCCACAACTGGTCGTCAGATCTTTCAGCCACTCCATGCTCTCAGAAATGCAGAGAAGGCCTTGCTGCCAGGGTATCATCCTTTTGAATGGAAGCCTCCTTTGAAAAATGTTTCCAGTAGTACAGATGTTGGCATCATGGATGGCCTTTCAGGTCTGAATCGCTCTGTGGATGAATACCCTGTTGAAGTGATTTCCAAAAGGTTTAGGTATGATGCAGCTTTAGTGTCTACTTTGAAAGACATGGAAGAAGATATCCTTGAAGGCCTAAAATCACATGACTTGGAGGAATACCTAAGTGGCCCTTTCACTGTGGTGATCAAAGAATCTTGTGATGGGATGGGAGATGTCAGTGAGAAGCATGGCAGTGGCCCAGCAGTCCCAGAGAAAGCAGTACGATTCTCGTTTACGATCATGAATATCTCTGTTAACAATGACTCTGTTCGAATTTTTGAAGAGAGCAAACCAAACTCCGAACTTTGCTGCAAACCCCTGTGTTTAATGCTTGCTGATGAATCAGACCATGAGACTCTAACAGCCATCTTAAACCCTCTGATAGCTGAAAGAGAAGCTATGAAATCCAGCGAGCTCATGCTGGAAATTGGTGGAATTCTCAGAAATTTTACATTTGAATTTCGTGGCACAGGTTATGATGAGAAGCTTATTAGGGAAGTGGAAGGACTTGAAGCTTCAGGTTCTATTTATATCTGTACCCTGTGTGATGCTACACGACAGGAAGCTTCCCAGAATTTAGTCTTCCATTCTATCACCAGAAGCCATTCTGAGAACTTGCAGCGCTATGAGACATGGAGAGCTAATCCCTACCACGAATCAGTTGACGATCTTCGTGATCGAGTTAAAGGGGTTTCAGCAAAACCCTTTATTGAAACCCTCCCATCGATTGATGCATTACATTGTGATATTGGAAATGCAGCTGAATTTTATAGAATATTCCAGCTAGAAATAGGAGAGGTCTACAAAAACCCCAAATCAACAAAAGAAGAGCGAAAGAAATGGCAAAATATATTGGACAAACATCTTAAAAAGAAGATGAACCTCAAACCGATTATGAGAATGAATGGAAACTTTGCACGGAAACTTATGAGTGAGGAGACAGTAGATGCAGTATGTGAATTAATACATTGTGAAGAAAGACAAATTGCACTGAAGGAACTTATGGATCTGTATCTTAAAATGAAACCAGTATGGCGCTCTTCATGCCCAGCCAAAGAGTGCCCAGAGTTGCTCTGCCAATATAGTTACCACTCTCAACGTTTTGCAGAGCTTTTGTCCACCAAGTTCAAGTACAGATATGAGGGCACAATTACCAACTATTTCCACAAAACCCTAGCCCATGTTCCAGAGATAATTGAACGTGATGGTTCCATCGGAGCTTGGGCTAGTGAAGGCAATGAGTCCGGCAACAAGTTATTTAGGCGCTTCCGGAAGATGAATGCTCGGCAGTCCAAAATCTACGAGATGGAAGATGTTTTGAAGCATGACGACCAAATTTACAACGTCATCGTCACTGCTCACGCCTTTGTAATAATCTTTTTTATAGTGATACCAATCATGATTGGAGGATTTGGAAATTGACTAGTCCCACTAATAATTGGGGCCCCCGACATAGCATTTCCCCGAATAAACAATATAAGCTTTTGGCTTCTCCCCCCCTCTTTCCTCCTTCTTCTTGCCTCCTCTGCAGTAGAAGCCGGTGCAGGCACAGGTTGAACAGTTTATCCCCCTTTAGCCGGAAATCTTGCCCATGCAGGACCATCCGTTGATTTAACAATCTTCTCTTTGCACCTAGCAGGGGTTTCCTCTATTCTTGGTGCAATTAATTTCATCACAACCATTATTAATATAAAACCCCCATCAGGAACTCAATATCAAACCCCCTTATTTGTGTGATCCGTTCTTATTACAGCAGTACTACTTCTGCTTTCACTCCCTGTTCTTGCAGCTGGTATTACAATACTCCTTACTGACCGAAATCTTAATACCACCTTTTTCGATCCCGCAGGTGGAGGAGACCCGGTCTTATATCAACATCTTTTCTGATTCTTTGGCCACCCATGGCCAGGAGATGGTTCTATTTGTGGAGAAGCTTCAGGCAGAGGAAATTGCCAAGATGTGGTTGTCCCTAGCTCCCCTGTGGGTCCCCAGTTCCCTTTCTCTGGTGTGGATGACCGAGAAAACTGGCCCATGGTCTTCTACAACAGGACCTGTCAATGTCAAGGCAACTTCATGGGCTATAATTGTGGTGAGTGCAAGTTTGGCTACAGAGGGCCAAACTGCACTGAAAGGCGCACCATGATCAGAAAGGAGCTCTTCAAGTTGACCACAGCAGAGAAAGACAAGTTCATTGCCTATCTCAACTTGGCCAAGCGCACCACCAGCCAGGACTTTGTCATTGCCACTGGCACATATGAGCAGATGAACAACGGCTCAGACCCACTCTTTGCAGATATCAACGTCTATGACCTATTTGTGTGGCTGCATTACTACGCCTCTAGGAATGCTTTCCTTGTGTGGGAGAACATAGACTTTGCTCACGAGGCTCCTGGTTTCGCCCCTTGGCACAGGTTCTTTTTACTGCTTTGGGAACGTGAAATCCAAAAGATGGCAGGGGATGAAGACTTCACTATTCCC
Kalophrynus_pleurostigma       		ATTTCATACTTAAGTTGCTTGAAAGCTGCTCCAATGAAAGAAGCCAATGTCAGAGGACAAAGTGGCCTGACCTATCCGGGTCTTCGGACCCATGGTACTCTGGAGAACATAGGTGGGCCGATAGGTGGTTCAAGAGGACTTCCATCCCTGACAGATACCTTTGAGCATGTTATAGAGGAACTCCTAGAAGAGGAACAGACCATAAGGCAGAGTGAGGAGAAGAAGGACTCAGATATGTATTCATCTAGAGTTATGCTGAGCACTCAAGTGCCTTTGGAGCCGCCTTTGCTTTTTCTTCTTGAGGAGTACAAAAACTACCTGGATGCTGCAAACATGTCCATGAGGGTGAGGCGCCACTCTGACCCAGCTCGACGTGGGGAATTGAGCGTCTGTGACAGTATTAGTGAATGGGTGACGGCGGCCGACAAGAAAACTGCAGTGGACATGGCAGGGCAAACAGTTACCGTTCTTGAAAAAGTCCCAGTACCCAAAGGTCAACTGAAACAATATTTCTATGAGACCAAATGCAATCCTATGGGCTACATGAAGGATGGTTGCAGGGGCATTGACAAGAGGTACTGGAATTCGCAATGCCGAACTACCCAGTCTTATGTGCGTGCGCTCACCATGGATAGCAAAAAAAAAGTTGGCTGGCGCTTCATAAGGATAGACACTACTTGTGTATGTTTCCTCATCAACCTGAAGAAGAATGAGTTGAAGCTTAGACCGATAACTTTCACTAATGATTCCTGTTACCTGCCTCCGCTGAGACATCCAGCCTTAACCAGCTTTTACTTAATACATGGAGGAAGAACCCCAAACAATGAACTATCTCAGAAGCTTTACATCATGTCTATGGAGTCATCGAAGAAGATAATGCTTCGTTGTTTAGAAAAAGACTTAGTGGGTGATGTTCCAGAAGCAAGGTATGGTCATTCCATGAATGTTGTTCATTGCAGAGGCAAAAATGCCGTGGTACTATTTGGGGGGAGGTCTTTTATCCCTATAAACCAAAGGTCAACAGATAAATGGAACAGTGTCATTGACTGCCAGCCAGTGGTCTATCTTATCGATCTTCAATTTGGCTGTTCTACCATGTACACCATAAAGGAAATTCAGGATGGGCTTTCCTTTCACGTTTCTGTATCAAGTAACGATACAGTCTACATTATGGGTGGTCATACCCTTGAAAGCAACTTAAGGTCTCCAAAAATCTACAAGCTTAAAGTAGACCTCCCACTTGGAAGTCCAAACATAACTTGTACTGTCCTACAAAGCCGCTTATCTGTCTCGAGCGCTATTGTGACCCATACCAGCCCTGGTGAGTTCCTGATTGTCGGTGGATATGAATCCGACAGCCAAAAAAGGATGACTTGCAACAAGGTTTATATAAGTAAAGACTCTATTGACATCCAAGAGGTAGAGATGCCTGAATGGACAGGAGACATCAAGCATAGTAAGAGGACTGTCAAAGCCATAACTGGCCGTCAGATTTTTCAGCCACTTCATGCTCTCAGAAATGCGGAAAAGGCCTTGCTGCCGGGGTATCATTCTTTTGAATGGAAGCCTGCTTTGAAAAATGTTTCCAGCAACACCGATTCAGGTATCATGGATGGTCTTTCAGGTCTAAATCGCTCTGTGGATGAATATCCTGTCGAAGTGATTTCAAAAAGGTTTAGGTATGATGCAGCTTTAGTGTCTACTTTGAAAGACATGGAGGAAGATATCCTTGAAGGCCTAAAATCTCAAGACTTGGAGGAATATCTAAGCGGACCTTTCACAGTGGTGATCAAAGAATCTTGTGATGGCATGGGAGATGTAAGCGAGAAGCATGGCTGCGGTCCAGCAGTCCCTGAGAAAGCAGTACGTTTCTCATTTACAATCATGACCATCACTGTTAATGATGCCCCTATTAGAATTTTTGAAGAGAGCAAACCAAACTCTGAACTTTGCTGCAAACCCCTTTGTTTAATGCTTGCTGATGAATCGGACCATGAGACTCTAACAGCCATCTTGAACCCTCTGATAGCTGAAAGGGAGGCCATAAAATCCAGCCAGCTCATTTTGGAAATTGGTGGAATTCTCAGAAATTTCATATTCACCTTCTGTGGGACAGGTTATGATGAGAAGCTTGTTAGGGAAGTGGAAGGACTTGAAGCTTCGGGTTCTGTTTATATTTGTACCTTGTGTGATGCTACCCGACTGGAAGCTTCCCAGAATTTAGTCTTTCATTCTATCACAAGAAGCCACTCTGAGAACCTGCAGCGCTACGAGACGTGGAGAGCTAATCCCTACAATGAATCGGTTGATGAACTCCGTGATCGAGTAAAAGGTGTTTCCGCGAAACCTTTTATTGAAACCCTCCCATCCATTGATGCGTTACACTGTGATATTGGAAATGCAGCAGAATTCTATAGGATATTCCAAATGGAAATAGGAGAGGTCTACAAAAACCCAAATGCGACAAAAGAAGAGAGAAAGAAATGGCAAAATATATTGGACAAACATCTTAGAAAGACCATGAACCTCAAGCCAATTATGAGAATGAATGGAAACTTTGCACGAAAACTTATGGCCAAGGAGACGGTAGATGCAGTCTGTGAATTAGTACATAGCGAAGAGAGACAAGCAGCACTTAAAGAGCTTATGGACCTGTATCTAAAAATGAAACCAGTATGGCGCTCTTCATGTCCAGCAAAAGAGTGCCCAGAGCTGCTGTGCCAATATAGTTACCACTCTCAACGATTTGCCGAACTTTTGTCCATCAAGTTCAAGTACAGATATGAAGGCAAGATTACCAACTATTTCCACAAGACTCTAGCCCACGTTCCAGAGATCATTGAACGTGATGGCTCCATCGGAGCTTGGGCCAGTGAAGGCAACGAGTCTGGTAACAAGTTATTCAGGCGCTTCCGAAAGATGAATGCTCGACAGTCCAAAATCTATGAGATGGAAGATGTTTTGAAGCACGATGACCAGATTTATAATGTCATCGTCACTGCTCATGCATTCGTAATAATTTTTTTTATAGTTATACCCATTATGATTGGCGGTTTTGGTAATTGATTAGTACCCCTTATAATTGGCGCCCCGGATATAGCGTTTCCGCGTATAAATAATATAAGCTTTTGACTATTACCACCATCATTTTTTCTTCTTCTAGCCTCTTCAGCAGTTGAAGCCGGTGCAGGTACTGGTTGAACTGTCTACCCACCTCTTGCCGGAAATCTTGCACACGCAGGACCATCTGTTGACCTAACTATTTTCTCCCTTCACTTAGCCGGTGTATCATCTATTTTAGGTGCTATTAATTTTATTACAACTATTATAAATATAAAACCCCCATCCATTACTCAATATCAAACACCATTATTTGTTTGATCAGTTTTAATTACGGCTGTACTTCTTCTTCTTTCACTCCCTGTTTTAGCCGCAGGAATTACAATACTTCTCACTGATCGAAACTTAAATACAACATTTTTTGACCCTGCCGGAGGAGGAGACCCAATTTTATACCAACACTTGTTTTGATTTTTTGGCCACCCATGGCCAGGAGATGGTTCTGTTTGTGGTGAAGCTTCAGGCAGAGGGACTTGCCAAGATGTGGTTATCTCCAATTCCCCTGTGGGTTCCCAGTTCCCTTTCTCTGGCATCGATGATCGAGAAAACTGGCCCATCGTCTTCTACAACAGGACCTGCCAATGCCAGGGCAACTTCATGGGCCATCATTGTGGTGAGTGCAGGTTTGGCTCCAGAGGATCAAACTGCACTGAGAGGCACACCGTGATCAGAAAGGGGATTTTCAAGTTGACCACAGCAGAAAAAGACAAGTTCATCGCCTTTCTCAATTTGGCCAAACGCACCACCAGCCAGGACTTTGTCATTGCTACTGGGACCTATGAGCAGATGAACAACGGCTCCAACCCTCTCTTCGCTAATATCAGTGTCTATGACCTGTTTGTGTGGCTGCATTACTATGCCTCCAGGAATGCTTTTCTTGTGTGGGAGAACATAGACTTTGCTCATGAGGCTCCTGGATTCGCCCCTTGGCACAGGTTCTTTTTACTGCTTTGGGAGCGTGAAATCCAAAAGTTGACGGGGGATGAAGACTTCACCATTCCT
Ramanella_montana              		ATTTCATACTTAAGTTGCATGAAAGCTGCCCCAATGAAAGAAGCCAATGTCAGAGGACAAAGTGGCCTAGCTTATCCGGGTCTTCGGACCCATGGTACTGTGGAGAACATAGCTGGGCCGATAGGTGGTTCAAGAGGAATTCCATCCTTGACAGATACCTTTGAGCACGTTATAGAGGAACTCCTAGAAGAGGAACAGACCATAAGGCAGAGTGAAGAGAACAAGGACTCAGACATGTAT???TCTAGAGTTATGCTGAGCACTCAAGTGCCTTTGGAGCCACCTTTGCTTTTTCTCCTTGAGGAGTACAAAAACTACCTGGATGCTGCAAACATGTCCATGAGGGTGAGGCGCCACTCTGACCCCGCTCGACGTGGGGAACTGAGCGTCTGTGACAGTATTAGTGAATGGGTAACTGCGGCAGACAAGAAAACTGCAGTGGACATGGCGGGGCAAACGGTTACTGTTCTTGAAAAAGTCCCAGTACCCAAAGGTCAACTGAAACAATATTTCTATGAGACCAAATGCAATCCTATGGGCTACATGAAGGAAGGTTGCAGGGGCATTGACAAAAGGTACTGGAACTCGCAATGCCGAACTACCCAGTCTTATGTGCGTGCGCTCACCATGGATAGCAAAAAAAAAGTTGGCTGGCGATTTATAAGGATAGACACTACTTGTGTATGTTTCCTGGTCCACCTGAAAAACAATGAGTTGAAGCTTCGACCCACTACTTTCACTAATGATTCTTGTTACTTGCCTCCGTTGAGGCATCCAGCCTTGACCAGCTTCTACCTAATCCATGGAGGAAGGACCCCAAACAATGAATTGTCTCCAAAACTGTACATCATGTCTTTGGATTCATCAAAGAAGATAACGCTTCGCTGTTTAGAAAAAGACTTAGTGGGTGATGTTCCTGAAGCAAGGTATGGTCATTCCATGAATGTTGTTCACTGCAGAGGCAAAACTGCTGTGGTACTATTTGGGGGAAGGTCATTTTTACCATTAAATCAAAGGACAACAGAAAAATGGAACAGTGTTGTTGACTGCCAGCCGGTGGTCTATCTTATCGATCTTCAGTTTGGCTGTTCTAGCATGTATACTATAAAAGAGATTCAAGACGGATTGTCCTTTCACGTTTCACTATCAAATAATGATATAGTCTACATTATGGGTGGTCATACACTTGAAAGCAACATAAGGTCACCAAACATCTATAGGATTAAGGTAGACCTCCTACTTGGAAGTCCAAACATAACTTGTACCATTCTGCAAGGTCGTTTATGTGTCTCCAGCGCTATTGTGACTCATACCAGCCCTACTGAGTTCCTGATTGTTGGTGGCTATGAATCTGACAACCAGAAAAGGATGACTTGTAACAAAGTATTCCTAAATAATGACTTAATTGACATTGAAGAGGTAGAGACAGCTGAATGGACAGGAGACATCAAGCATAGTAAGAGGACAGTCAAAGCCACAACTGGTCGTCAGATCTTTCAGCCACTCCATGCTCTTAGAAATGCTGAGAAGGCCTTGCTGCCAGGGTACCATCCTTTTGAATGGAAGCCTCCTTTGAAAAATGTTTCCAGTAGTACAGATGTTGGCATCATGGATGGCCTGTCAGGTCTTAATCGTTCCGTAGATGAATACCCTGTTGAAGTGATTTCCAAAAGGTTTAGGTATGATGCAGCTTTAGTGTCTACTCTGAAAGACATGGAAGAAGATATCCTTGAAGGCCTAAAATCACAAGACTTAGAGGAATACCTAAGTGGTCCCTTCACTGTGGTGATCAAAGAATCTTGTGACGGGATGGGAGATGTCAGTGAGAAGCATGGCAGTGGTCCAGCAGTCCCTGAAAAAGCAGTCCGTTTCTCATTTACGATCATGAACATCTCTGTTAACAATGCCTCTGTTCGTATTTTTGAAGAGAGCAAACCAAATTCCGAACTTTGCTGCAAACCCCTTTGTTTAATGCTTGCGGATGAATCTGACCATGAGACTCTAACAGCCATCCTGAATCCTCTAATAGCTGAAAGAGAAGCTATGAAATCCAGTGAACTCCTACTGGAAATTGGTGGGATTCTCCGAAACTTTAAATTTGTCTTTCGTGGAACGGGTTATGATGAGAAGCTTGTTAGGGAAGTGGAAGGACTTGAAGCTTCAGGTTCTGTCTACATTTGTACCCTGTGTGATGCTACACGACTGGAAGCTTCCCAGAATATAGTCTTCCATTCTATCACCAGAAGCCACTCTGAGAACTTGCAGCGCTATGAGACATGGAGAGCCAATCCCTACCATGAATCAGTTGACGAACTCCGTGATAGAGTAAAAGGTGTTTCAGCAAAGCCCTTTATTGAAACCCTACCATCCATCGATGCATTACACTGTGATATTGGAAACGCAGCTGAGTTTTTTAGAATTTTCCAWTTAGAAATAGGAGAGGCCTACAAGAAAGCAAACGCTACAAAAGAAGAGCGAAAGAAATGGCAAAATATATTGGACAAACATCTTAGAAAGAAGATGAACCTCAAACCGATTATGAGAATGAATGGAAACTTTGCACGGAAACTTATGACCAAGGAGACAGTAGAAGCAGTCTGTGAATTAGTACATTGTGAAGAACGACAAGAAGCACTTAGGGAACTTATGGACCTGTATCTCCAAATGAAACCAGTGTGGCGCTCTTCATGTCCAGCCAAAGAGTGCCCAGAGCTGCTGTGCCAATATAGTTACCACTCTCAACGATTTGCAGAGCTTTTATCTACCAAGTTCAAGTACAGATATGAGGGCAAGATTACCAACTATTTTCACAAAACCCTAGCCCATGTTCCAGAGATTATTGAACGTGATGGTTCWATCGGAGCTTGGGCAAGCGAAGGCAACGAGTCCGGCAACAAGTTATTCAGGCGCTTCCGGAAGATGAATGCTCGGCAGTCCAAAATCTATGAGATGGAGGATGTTTTGAAGCATGACGATCAAATTTACAACGTCATCGTTACTGCCCACGCTTTCGTAATAATTTTCTTCATAGTGATGCCTATTATAATCGGCGGATTTGGAAACTGATTGGTGCCCCTAATAATTGGTGCCCCTGACATAGCCTTCCCACGAATAAATAACATAAGCTTCTGACTGCTCCCCCCATCCTTTCTACTCCTACTTGCCTCCTCCGCTGTTGAAGCCGGTGCCGGCACCGGCTGAACAGTCTATCCCCCCCTGGCCGGTAACCTTGCTCACGCCGGACCCTCTGTGGATCTCACCATCTTCTCCCTTCACCTTGCAGGGGTTTCTTCTATTCTAGGTGCTATTAATTTTATTACCACAATCCTAAATATAAAACCCCCATCAGTTACCCAGTATCAAACACCTCTTTTCGTTTGATCCGTCCTAATTACGGCTGTCCTACTACTTCTCTCCCTCCCCGTTCTGGCAGCGGGAATCACCATACTTCTGACGGACCGAAACCTAAACACGACATTTTTTGATCCGGCAGGGGGCGGAGATCCCATCCTCTATCAGCACCTGTTCTGATTCTTTGGCCACCCGTGGCCAGGAGATGGTTCTCCTTGTGGAGAAGCTTCAGGCAGAGGAACTTGCCAAGATGTGGTGGTCTCCAACTCCCTGGTGGGGTCCCAGTTCCCGTTTTCCGGTATAGATGACAGAGAAAACTGGCCCATTGTCTTCTACAACAGGACCTGCCAATGTCAGGGCAACTTCATGGGCTATAATTGTGGCGAGTGCAAGTTCGGCTACAGAGGGTCTAACTGCACTGAAAGGCGCACAATGATCAGAAAGGAGCTCTTCAAGCTGACCACAGCAGAGAAAGACAAGTTCATTGCCTATCTTAACTTGGCCAAGCACACCACCAGCCAGGAGTTTGTCATTGCTACCGGCACATACGAGCAGATGAACAACGGCTCAGACCCTCTCTTTGCCGATATCAACGTCTATGACCTCTTTGTGTGGCTGCATTACTACGCTTCCAGGGATGCTTTCCTTGTGTGGGAGAACATAGACTTTGCTCATGAGGCTCCTGGCTTTGCCCCTTGGCATAGGTTCTTCTTGCTGCTTTGGGAACGCGAAATCCAAAAGATGGCAGGAGATGAAGACTTCACTATTCCC
Microhyla_okinavensis          		ATTTCATACTTAAGTTGCATGAAAGCTGCCCCAATGAAAGAAGCCAATGTCAGAGGACAAAGTGGCCTGGCTTATCCGGGTCTTCGGACCCACGGTACTCTGGAGAACATAGGTGGGCCGATAGGTGGTTCAAGAGGACTTCCATCGCTGACAGATACCTTCGAGCAGGTTATAGAGGAACTCCTAGAAGAGGAACAGACCATGAGGCAGAGTGAAGAGAACAAGGAC???GACATGTATTCATCTAGAGTAATGCTAAGCACTCAAGTGCCTTTGGAGCCACCATTGCTTTTTCTCCTTGAGGAGTACAAAAACTACTTGGATGCTGCAAACATGTCCATGAGGGTGAGGCGCCACTCCGACCCCGCTCGGCGCGGGGAACTGAGCGTCTGTGACAGTATTAGCGAATGGGTGACTGCGGCCGACAAGAAAACCGCAGTGGACATGGCGGGGCAAACGGTTACTGTTCTGGAAAAAGTCCCAGTACCCAAAGGTCAACTGAAACAATATTTCTATGAGACCAAATGCAATCCTATGGGCTACATGAAGGAAGGTTGCAGGGGCATTGACAAAAGGTACTGGAACTCGCAATGCCGAACTACCCAGTCTTATGTGCGTGCGCTCACCATGGATAGCAAAAAAAAAGTTGGCTGGCGCTTTATAAGGATAGACACTTCTTGTGTATGTTTCCTGCTCCACCTGAAGAACAATGAGCTGAAACTCCGACCCACTACTTTCTCTAACGATTCTTGCTACCTCCCTCCACTGAGGCATCCAGCCTTGACCAGCTTTTACCTCATACACGGAGGAAGAACCCCAAATAATGATTTGTCTCAGAAGCTGTACATCATGTCTGTGGATTCAGTGAAGAAGATCACGCTTTGCTGTTTAGAGAAAGACTTGGTTGGAGATGTTCCAGAAGCAAGGTATGGTCACTCCATGAATGTGGTTCACTGCAGAGGCAAAAATGCGGTGGTGCTATTTGGAGGAAGGTCATTTTTACCTATGAATCAAAGGACTTCAGAAAAATGGAACAGTGTTGTTGACTGCCAGCCATCGGTATATCTTATCGACCTTCAGTTTGGCTGTGCCAGTATGTATACAATAAAGGAAATTCAAGATGGCCTTTCATTTCATGTCTCAGTATCAAGTCAGGACACAGTCTACATTATGGGCGGTCATACACTGCAGAGCAACATAAGGCCTCCAAACATCTACAGGCTTAAAGTAGACCTCCCTTTGGGAAGTCCAAACATATCCTGTACCATCCTTCAAGGCCAACTATCCGTCTCAAGTGCTATAGTGACTCACATCAGTCCCGATGAGTTCCTGATTGTTGGTGGATATGAATCCGACAGCCAGAAAAGGTTGACTTGTAACAAAGCCTTCATAAATGATGACTCTATTGACATCAAGGAGGTAGAGACTCCTGAATGGACAGGTGACATCAAGCATAGTAAGCGGACAGTCAAAGCCACAACTGGTCGTCAGATCTTTCAGCCGCTTCATGCTCTTAGAAATGCAGAGAAGGCCCTGCTGCCAGGGTACCATCCATTTGAATGGAAACCTCCTTTGAAAAATGTGTCCAGCAGTACAGATGTTGGCATCATGGATGGCCTTTCGGGTCTGAATCGCAATGTTGACGAATACCCAGTAGAAGTAATTTCCAAAAGGTTTCGGTATGATGCAGCTTTAGTGTCTACTCTGAAAGACATGGAGGAAGATATACTTGAAGGTCTAACATCAAATGAGCTGGAGGAATACCTAAGCGGTCCTTTCACTGTGGTCATCAAAGAATCTTGTGATGGGATGGGGGACGTCAGTGAGAAGCATGGCAGTGGTCCGGCAGTCCCTGAGAAAGCAGTGCGTTTCTCTTTTACCATCATGACCATCTCCGTTAATAACAACTCTGTTAGAATTTTTGAAGAGAGCAAACCAAACTCAGAACTTTGCTGCAAACCCGTGTGTTTAATGCTTGCTGATGAATCAGACCATGAGACTCTAACGGCCATCTTGAACCCTCTCATAGCTGAAAGAGAAGCAATGAAATCCAGTGAGCTCCTACTGGAAATTGGTGGAATTCTCAGAAGCTTTATATTTGTTTTTAGAGGAACAGGTTACGATGAGAAGCTGGTTAGGGAGGTCGAAGGACTTGAAGCTTCAGGTTCTGTTTATATTTGTACCCTATGTGATGCTACGCGACTGGAAGCTTCTCGAAATTTGGTCTACCATTCTATCACTAGAAATCATGGTGAGAACTTGCAGCGCTATGAGACCTGGAGAGCTAATCCTTACCATGAATCAGTTGAGGAACTTCGTGATAGAGTAAAAGGTGTCTCAGCAAAGCCTTTTATTGAAACCCTTCCCTCCATTGATGCTTTACATTGTGATATTGGAAATGCAGCAGAATTTTATAGAATATTCACATTAGAAATAGGAGAGGTCTACAAGAAACCAAATGCAACAAAAGAAGAGAAAAAGAAATGGCACAATATATTGGATAAACATCTTCGGAAGAAGATGAACCTCAAGCCAATCATGAGAATGAATGGAAACTTTGCTCGGAAACTTATGACCAAGGAGACAGTAGATGCAGTCTGTGAATTAATCCATTGTGAAGAAAGACAAGCAGCCCTTAAAGAGCTCATGGACCTGTATCTCAAAATGAAACCAGTATGGCGCTCTTCATGTCCAGCCAAAGAGTGTCCAGAGTTGCTGTGCCAATACAGTTACCACTCTCAACGATTTGCAGAGCTTTTGTCCACCAAGTTCAAGTACAGATATAAGGGAACAATTACCAACTACTTCCACAAAACCCTGGCCCACGTTCCAGAGATCATCGAACGTGACGGCTCCATCGGAGCATGGGCCAGTGAAGGCAACGAGTCCGGCAACAAGTTATTCCGACGCTTTCGGAAGATGAACGCTCGGCAGTCCAAAATCTATGAGATGGAAGATGTTTTGAAGCATGACGATCAAATTTACAACGTCATTGTTACCGCTCACGCATTTGTAATAATTTTTTTTATGGTTATACCAATCATGATTGGGGGTTTCGGCAACTGACTAGTTCCGCTAATAATTGGGGCACCCGATATGGCATTCCCCCGAATAAATAATATGAGCTTCTGACTGCTCCCCCCATCTTTCCTTCTTCTGTTAGCCTCATCAGCAGTAGAAGCTGGGGCCGGAACTGGGTGAACAGTCTATCCACCTCTGGCAGGCAATCTTGCACATGCCGGTCCATCTGTAGATTTAACAATTTTTTCTCTGCATCTGGCAGGGGTTTCTTCTATTCTTGGGGCAATCAATTTTATTACCACAATTATTAACATGAAACCCCCATCAGTAACCCAATACCAAACACCCCTGTTTGTTTGATCTGTTTTAATTACTGCCGTGCTTCTCCTTTTATCTCTACCAGTTCTTGCTGCAGGAATCACTATACTTTTGACTGACCGTAATCTTAATACCACATTTTTTGATCCGGCAGGGGGAGGGGACCCAGTTCTTTATCAACATCTTTTCTGATTTTTTGGCCACCCATGGCCGGGCGATGGCTCTTCATGTGGAGAAGCTTCTGGCAGAGGAACCTGCCAAGATGTGGTCATCTCCACCTCCCCCACGGGTCCGCAGTTCCCTTTCTCCGGTATAGACGACCGAGAAAACTGGCCGGTGGTCTTCTATAACCGGACCTGCCGGTGTCAAGGCAACTTCATGGGCCACCACTGCGGAGAGTGCAAGTTTGGCTACAGAGGGGCAGACTGCAGTGAAAGGCAGACCATTGTCAGGAAGGAGCTCTTCAAGCTGACCACGGCTGAGAAGGAAAAGTTCCTTGCCTATCTCATCCTGGCCAAGCACACCACCAACCAGGACTTTGTCATCGCCACCGGCACCTATGATCAGATGAACAACGGCTCCAACCCGCTCTTTGCCGACATCAATGTCTACGACCTGTTTGTGTGGATGCATTACTACGCCTCCAGGGACGCCTTCCTGGTGTGGGAAAACATCGACTTTGCCCACGAGGCCCCTGGCTTTGCCCCCTGGCACCGGTTCTTCTTGCTGCTTTGGGAACGCGAGATCCAGAAGATGACAGGAGATGAGGACTTCTCTATTCCC
Calluella_guttulata            		ATTTCATACTTAAGTTGCATGAAAGCTGCCCCAATGAAAGAAGCCAGTGTCAGAGGACAAAGTGGCCTGGCTTATCCGGGTCTTAGGACCCATGGTACTCTGGAAAACATAGGTGGGCCGATAGGTGGTTCAAGAGGACTCCCATCCCTGACAGATACCTTTGAGCATGTTATAGAGGAGCTCCTAGAAGAGGAACAGACCATAAGGCAGAGTGAAGAGAACAAGGAC???GACATGTATTCATCTAGAGTTATGCTGAGCACTCAAGTGCCTTTGGAGCCACCTTTGCTTTTTCTCCTTGAGGAGTACAAAAACTACTTGGATGCTGCAAACATGACCATGAGGGTGAGGCGCCACTCTGACCCAGCTCGACGCGGGGAACTGAGCGTCTGTGACAGTATTAGCGAATGGGTGACTGCGGCCGACAAGAAAACTGCAGTGGACATGGCGGGGCAAACAGTTACTGTTCTCGAAAAAGTCCCAGTACCCAAAGGTCAACTGAAACAATATTTCTATGAGACCAAATGCAATCCTATGGGTTACATGAAGGAAGGTTGCAGGGGCATTGACAAAAGGTACTGGAACTCCCAATGCCGAACTACCCAGTCATATGTGCGTGCGCTCACCATGGATAGCAAAAAAAAAGTTGGCTGGCGCTTTATAAGGATAGACACTTCTTGTGTATGTTTCCACCTCCACCTGAAAAACAATGAGTTGAAACTCCGACCCACCACGTTCACGAATGATTCTTGCTACCTACCTCCCCTGAGGCATCCAGCCTTGACCAGCTTCTACCTCATACATGGAGGAAGGACACCAAATAATGAATTGTCTCAGAAACTGTACATCATGTCTACGGACTCATCGAAGAAGATAATGCTTCGCTGTGCAGAGAAAGACTTAGTGGGCGATGTTCCAGAAGCGAGGTACGGTCATTCCATGAATGTTGTTCACTGCAGAGGCAAACATGCTGTGGTTCTATTTGGAGGAAGGTCATTTTTACCTTTAAATCAAAGGACTTCTGAGAAATGGAACAGTGTGGTTGACTGCCAGCCAATGGTCTATCTTATCGATCTTCACTTCGGCTGTGCTAGCATGTATACCGTAAAGGAAATTCAAGACGGGCTTTCATTCCATGTTTCGGTATCAAATGATGATACAGTCTACATCATGGGTGGTCATACACTTGAGAGCAACATAAGACCACCAAACATCTACATGGTTAAAGTAGACCTCCCACTTGGAAGTCCAAGCATAACCTGCACCATTCTACAAGGCCACTTATCTGTCTCAAGCGCTATAGTGACTCATATCAGCCCCGAAGAGTTCCTGATTGTTGGTGGATATGAATCTGACAGCCAAAAAAGAATGACTTGTAACAAAGTTTACATAAACAATAACTCAATTGACATTAAAGAGGTAGAGGCACCAGAATGGACAGGTGACATCAAGCATAGTAAG???ACGGTCAAAGCCACGACGGGCCGTCAGATCTTTCAGCCACTCCATGCTCTCAGAAATGCCGAGAAGGCCTTGCTGCCAGGGTACCATGCTTTTGAATGGAAGCCTCCTTTGAAAAATGTCTCCAGCAATACAGATGTTGGCATCATGGATGGCCTTTCAGGTCTGAATCGCAATGTGGATGAATACCCCGTTGAAGTGATTTCCAAAAGGTTTAGGTATGATGCAGCTTTAGTGTCTACTTTGAAAGACATGGAGGAAGACATCCTTGAAGGCCTGAAATCACACGACTTGGAGGAATACCTGAGTGGTCCTTTCACGGTGGTGGTCAAAGAATCTTGTGACGGGATGGGAGATGTCAGTGAGAAGCACGGCAGTGGTCCAGCRGTCCCTGAGAAAGCGGTACGTTTCTCATTTACGGTCATGAACATCTCCGTCAACAATAACTCTCTCCGRATTTTCGAAGAGAGCAAACCAAACTCCGAACTTTGCTGCAAACCCTTGTGTTTAATGCTTGCCGATGAATCAGACCATGAGACTCTAACAGCCATCTTGAACCCTCTGATAGCTGAAAGAGAAGCTATGAAATCCAGTGAGCTCATGCTGGAAATTGGGGGAATTCTCCGAAGTTTTAAATTTGTCTTTCGAGGAACGGGTTACGATGAGAAACTTGTTAGGGAAGTTGAAGGACTRGAAGCTTCAGGTTCTGTTTACATTTGCACCCTATGTGATGCTACACGACTGGAAGCTTCTCAGAATTTAGTCTTCCATTCCATCACCAGAAGCCACGCCGAGAACTTACAGCGCTATGAGACCTGGAGAGCAAATCCCTACCATGAATCGGTCGACGAGCTTCGTGATCGAGTAAAAGGTGTTTCGGCAAAGGCGTTCATTGAAACCCTTCCATCCATTGATGCGCTACACTGCGATATTGGAAATGCAGCTGAATTTTATAGAATATTCCAACTAGAAATAGGAGAGGTCTACAAGAAGCCAGATGCAACGAAACAAGAGAGAAAGAAATGGCAAAATATATTGGACAAACATCTAAGAAAGAAGATGAGCCTCAAACCAATCATGAGAATGAATGGAAACTTTGCACGGAAACTTATGTCCAAGGAAACAGTGGATGCCGTCTGTGAATTAGTCCATTGTGAAGAAAGACAAGCAGCCCTTCAAGAACTTATGGACTTGTATCTCAAAATGAAGCCAGTATGGCGCTCTTCATGCCCAGCCAAAGAGTGCCCAGAGTTGCTTTGCCAATACAGTTACCACTCTCAACGTTTTGCAGAGCTTTTGTCCACCAAGTTCAAGTACAGATACGAGGGCAAGATTACCAACTATTTCCACAAGACCCTCGCCCACGTTCCGGAGATCATCGAGCGTGACGGTTCMATCGGAGCTTGGGCCAGCGAAGGCAACGAGTCCGGCAACAAGTTATTCAGGCACTTCCGGAAGATGAACGCTCGGCAGTCCAAGATCTATGAGATGGAAGATGTTCTGAAGCATGACGATCAGATTTATAATGTAATCGTCACCGCCCACGCTTTCGTAATAATTTTCTTTATAGTCATACCAATTATGATTGGCGGATTTGGCAACTGACTAGTCCCCTTAATAATCGGAGCCCCCGATATAGCATTCCCACGAATAAATAATATGAGCTTTTGACTCCTCCCTCCATCATTCCTCCTCCTCCTGGCCTCATCTGCAGTAGAGGCTGGAGCCGGAACAGGCTGAACAGTCTACCCGCCCCTAGCAGGAAACCTAGCTCATGCGGGCCCATCAGTCGACTTAACAATCTTCTCCCTTCACCTGGCCGGTGTTTCCTCTATTCTTGGGGCAATTAATTTTATTACCACCATTATCAACATAAAACCCCCATCAGTCACTCAATACCAAACTCCCCTGTTTGTCTGATCCGTTCTAATTACAGCCGTACTTCTCCTCCTCTCCCTCCCAGTTCTTGCCGCAGGGATTACTATGCTACTAACTGATCGCAACCTAAACACCACCTTTTTCGACCCTGCTGGGGGAGGTGACCCAATCCTATACCAACACCTATTCTGATTCTTTGG???????TGGTCTGGAGACGGCTCTGCTTGTGGAGAAGCTTCAGGCAGAGGGACTTGCCAAGATGTGGTCGTCTCCAACGCCCCGGTGGGTTCCCAGTTCCCTTTCTCCGGTATAGATGACCGAGAAAACTGGCCCGTGGTCTTCTACAACAGGACCTGCCGATGCCAGGGCAACTTCATGGGCCATCACTGCGGCGAGTGCAAGTTCGGCTACAGAGGGTCAGACTGCACCGAAAGGCGCACCATGGTCAGGAAGGAGCTCTTTAAGTTGACCACGGCAGAGAAAGAAAAGTTCATTGCCTATCTCAACTTGGCCAAACGCACCACCAGCCAGGACTTTGTCATCGTGACCGGCACCCATCAGCAGATGGACAATGGCTCCAACCCTCTCTTCGCAGACATCAACGTCTACGACCTGTTTGTGTGGATGCATTACTACGCCTCCAGGGATGCTTTCCTGGTGTGGGAGAACATAGACTTTGCTCACGAGGCTCCCGGCTTCGTCCCTTGGCACCGGTTCTTTTTGCTGCTTTGGGAACGTGAAATCCAGAAGATGACGGGAGATGAAGACTTCACTATTCCC
Plethodontohyla_inguinalis      	ATTTCATACTTAAGTTGCATGAAAGCTGCCCCAATGAAAGAAGCCAATGTCAGAGGACAAAGTGGCCTGGCCTATCCGGGTCTTCGGACCCACGGTACTCTGGACAACATAGGTGGGCCGATAGGTGGTTCAAGAGGACTTCCATCCCTGACAGATACCTTTGAGCATGTTATAGAGGAACTCCTAGAAGAGGAACAGACCATAAGGCAGAGTGAAGAGAACAAGGACTCTGACTTGTATACATCTAGAGTTATGCTGAGCACTCAAGTGCCTTTGGAGCCGCCTTTGCTTTTTCTTCTTGAGGAGTACAAAAACTACCTGGATGCTGCAAACATGTCCATGAGGGTGAGGCGCCACTCTGACCCAGCTCGACGTGGGGAACTGAGCGTCTGTGACAGTATTAGTGAATGGGTGACTGCGGCCGACAAGAAAACTGCAGTGGACATGGCGGGGCAAACAGTTACTGTTCTTGAAAAAGTCCCAGTGCCCAAAGGTCAACTGAAACAATATTTCTATGAGACCAAATGCAATCCTATGGGCTACATGAAGGAAGGTTGCAGGGGCATTGACAAGAGGTACTGGAACTCGCAATGCCGAACTACCCAGTCTTATGTGCGCGCGCTCACCATGGATAGCAAAAAAAAAGTTGGCTGGCGCTTTATAAGGATAGACACTTCTTGTGTATGTTTCCTGGTCGGCCTGAAAAACAATGAGTTGAAACTTCGACCCATTACTTTCACTAATGACTCTTCTTACCTGCCTCCATTGAGGCATCCAGCCTTGACCAGCTTCTACCTAATACATGGAGGAAGGACCCCAAACAATGAACTGTCTCCAAAACTGTACATTATGTCTAAGGATTCATCGAAGAAGATTATTCTTCGTTGTTTAGAAAAAGACTTAGTGGGTGATGTTCCAGAAGCAAGGTATGGTCATTCCATGAATGTTGTTCACTGCAGAGGCAAAAATGCTGTGGTACTATTTGGAGGAAGGTCATTCATACCTATAAATCAAAGGACTACAGAAAAATGGAACAGTGTCATTGACTGCCAACCATTGGTCTATCTAATTGACCTTCAGTTTGGCTGTTCTAGCATGTACACCATAAAGGAAATTCAAGATGGGTTGTCGTTTCATGTTTCGGTATCAAGTAATGATACAGTCTACATTATGGGTGGTCATACCCTGGAAAGCAACATAAGGTCGCCAAAYATCTACAAGATTAAAGTAGATCTCCCACTGGGAAGTCCAGCCATAACTTGTACCGTTCTAGAAGGCCGCTTATCTGTCTCGAGCGCCATTGTGACTCATACCTGCCCGGATGAGTTCCTGATTGTTGGTGGATATGAATCTGACAACCAAAAAAGGATGACTTGTAACAAAGTTTTCCTAAGTAATGACTCTATTGACATCCAAGAGGTAGAGACACCTGAATGGACAGGAGATATCAAGCATAGTAAAAGGACGGTCAAAGCCACAACTGGTCGTCAGATCTTTCAGCCACTCCATGCTCTCAGAAATGCTGAGAAGGCCTTGCTGCCAGGGTATCATCCTTTTGAATGGAAGCCTCCTTTGAAAAATGTTTCCAGCAGTACAGATGTTGGCATCATGGATGGCATTTCAGGTCTGAATCGCTCTGTGGATGAATACCCTGTTGAAGCAATTTCCAAAAGGTTTAGATATGACGCAGCCTTAGTGTCTACATTGAAAGACATGGAAGAAGATATTCTTGAAGGCCTAAAATCACAAGATTTGGAGGAATACCTAAGTGGTCCTTTTACTGTGGTGGTCAAAGAATCTTGTGATGGGATGGGAGATGTCAGTGAGAAGCATGGCAGCGGTCCTGCAGTCCCCGAGAAAGCAGTACGTTTCTCGTTTACGATCATGAACATCACTGTTAACAATGCCTCTGTTCGGGTTTTTGAAGAGAGCAAACCTAACTCTGAACTTTGCTGCAAGCCCCTGTGTTTAATGCTTGCTGATGAATCAGACCATGAGACTCTAACAGCCATCTTGAACCCTCTGATAGCTGAAAGAGAAGCCATGAAAACCAGTGAGCTCATATTGGAAATTGGTGGAATTCTCAGAAGTTTTAAATTTAGCTTCCGTGGCACGGGTTATGATGAGAAGCTCGTTAGGGAAGTGGAAGGACTTGAAGCTTCAGGTTCTATTTACATTTGTACCTTGTGTGATGCTACACGACTGGAAGCTTCTCAGAATTTAGTCTTCCATTCCATCACCAGAAGCCATTCTGAGAACTTGCAGCGCTACGAGACATGGAGAGCTAATCCCTACCACGAACCAGTTGACGAACTTCGTGATCGGGTAAAAGGTGTTTCATCAAAGCCCTTTATTGAAACCCTTCCATCCATTGATGCGTTACACTGCGATATTGGAAATGCAGCTGAATTTTATAGAATATTCCAACTAGAAATAGGGGAGGTCTACAAAAACCCAAATGCAACTAAAGAAGAGCGAAAAAAATGGTATAGTATATTGGACAAACATCTTAAAAAGAAGATGAACCTCAAACCAATTATGAGAATGAATGGAAACTTTGCACGGAAACTTATGACCAAGGAAACAGTAAATGCCGTCTGTGAATTAGTRCGTTGTGAAAAGAGACAAGAAGCACTTAAAGAACTTATGGACCTGTATCTCAAAATGAAACCAGTATGGCGCTCTTCATGCCCAGCCAAAGAGTGCCCAGAGTTGCTGTGCCAATATAGTTACCATTCTCAACGTTTTGCAGAGCTTTTGTCCACCAAGTTCAAGTACAGATATAAGGGCACGATTACCAACTATTTCCACAAAACCCTAGCCCACGTTCCAGAGATCATTGAACGCTATGGTTCCATCGGAGCTTGGGCCAGTGAAGGGAACGAGTCCGGCAACAAGTTATTCAGGCGCTTCCGAAAGATGAATGCTCGGCAGTCCAAAATCTACGAGATGGAAGATGTTTTGAAGCATGATGACCAGATCTATAACGTAATCGTCACCTCTCACGCCTTCATTATAATCTTCTTTATAGTGATACCCATCATAATCGGGGGATTTGGAAACTGACTAACCCCCCTCATAATCGGTGCACCTGACATAGCATTTCCACGCATAAATAACATAAGCTTCTGACTCCTCCCACCATCTCTCTTCCTACTTCTCGCCTCTTCCGCTACAGAGGCCGGGGCCGGGACCGGTTGAACTGTCTACCCACCCCTGGCTGGAAACCTCGCCCACGCCGGCCCATCTGTAGACCTGGCCATCTTTTCCCTCCACCTTGCCGGGGTCTCATCAATCCTCGGGGCCATCAACTTCATTACTACAATTATTAACATGCAACCATCTTCAGCCTCCTACTATCACACCCCATTATTTGTCTGATCTGTCTTTACCACTGCAGTACTACTCCTTCTCTCCCTCCCAGTTCTAGCCGCAGGAATCACTATACTTTTAACTGACCGAAACTTAAATACAACCTTTTTTGACCCAGCCGGGGGTGGTGACCCTATTCTCTACCAACACCTATTCTGATTCTTTGGCCACCCATGGCCAGGAGATGGTTCTCCTTGTGGAGAAGCTTCAGGCAGAGGAACTTGCCAAGATGTGGTTGTCTCCAACTCAACTGTGGGTTCCCAGTTCCCTTTCTCTGGTGTTGATGACCGAGAAAACTGGCCCGTGGTCTTCTACAACAGGACCTGCCAATGTCAGGGCAACTTCATGGGCTTTAATTGTGGTGAGTGCAAGTTTGGCTACAGAGGGTCAAACTGCACTGAGAGACGCACCATAATCAGAAAGGAGATCTTCAAGTTGACCACAGCAGAGAAAGACAAGTTCATTGCCTATCTCAACTTGGCCAAGCGCACCACTGACCGGGACTTTGTCATTGCTACTGGCACGTATGAGCAGATGAACAATGGCTCAGACCCTCTCTTTGCAGATATCAATGTCTATGACCTGTTTGTGTGGCTGCATTACTATGCCTCCAGGGATGCTTTCCTTGTGTGGGAGAACATAGACTTTGCTCATGAGGCTCCAGGCTTTGCCCCTTGGCACAGGATCTTTTTACTGATTTGGGAACGTGAAATCCAAAAGATGACTGGGGATGAGGACTTCACTATTCCC
Scaphiophryne_madagascariensisnsis 	ATTTCATACTTAAGTTGCATGAAAGCTGCCCCAATGAAAGAAGCCAATGTCAGAGGACAAAGTGGCCTGGCCTATCCAGGTCTTCGGACCCACGGTACTCTGGAGAACATAGGTGGGCCGATAGGTGGTTCAAGAGGACTTCCATCCCTGACAGATACCTTTGAGCAAGTTATAGAGGAACTCCTAGAAGAGGAACAGACCATAAGGCAGAGTGAGGAGAACAAGGACTCAGACATGTATTCATCTAGAGTTATGCTGAGCACTCAAGTGCCTTTGGAGCCCCCTTTGCTTTTTCTTCTTGAGGAGTACAAAAACTACCTGGATGCTGCAAACATGTCTATGAGGGTGAGGCGCCACTCTGACCCCGCTCGACGCGGGGAACTTAGCGTGTGTGACAGTATTAGTGAATGGGTGACTGCAGCCGACAAGAAAACTGCAGTGGACATGGCGGGGCAAACCGTTACAGTTCTTGAAAAAGTCCCAGTACCCAAAGGTCAACTGAAACAATATTTCTATGAGACCAAATGCAATCCTATGGGCTACATGAAGGAAGGTTGCAGGGGCATTGACAAGAGGTACTGGAACTCGCAATGCCGAACTACCCAGTCTTATGTACGTGCGCTCACCATGGATAGCAAAAAAAAAGTTGGCTGGCGCATTATTAGGATAGACACTTCTTGTGTATGTTTCCTGGTCGCCCTAAAAAACAATGAGTTGAAGCTTCGACCCACTACTTTCACTAATGATTCTTGTTACCTGCCTCCGTTGAGGTATCCAGCCTTGACCAGCTTCTACCTCATACATGGAGGAAGGACCCCAAACAATGAACTCTCTCAAAAACTGTACATCATGTCTATGGATTACTCGAAGAAGATAAAGCTTCGCTGTTTAGAAAAGGACTTAGTGGGTGATGTTCCAGAAGCAAGGTATGGTCATTCCATGAATGTTGTCCACAGCAGAGGCAAAAATGCTGTGGTGCTATTTGGGGGGAGGTCATTCATACCTATTAACCAAAGGACTACAGACAAATGGAACAGTGTCCTTGACTGCCAGCCATCGATCTACCTTATTGATCTTCAGTTTGGTTGTTCAAGCATGTACCCCGTAAAAGAAATTCAAGACGGGCTCTCGTTTCATGTTTCGATATCAAGAAATGATACAGTCTACATTATGGGTGGTCATACCCTCGAAAACAACATAAGGTCGCCAAATATCTACAAGGTTAAAGTAGACCTCCCACTCGGAAGTCCAGCCATAACGTGTACCATTCTGCAAGGCCGCTTATCGATATCGAGCGCTATTGTGACTCATACCTGCCCGGATGAGTTCCTGATTGTTGGTGGGTATGAATCTGACAACCAAAAAAGGATGACCTGTAACAAAATCTTCCTAAGTAATGACTCTATTGACATCCAAGAGGTAGAGACACCTGAATGGTCAGGAGAAATTAAGCATAGTAAGAGGACAGTCAAAGCCACAACTGGTCGTCAGATCTTTCAGCCACTTCATGCTCTCAGAAATGCAGAGAAGGCCTTACTGCCAGGGTATCATCCTTTTGAATGGAAGCCTCCTTTGAAAAATGTTTCCAGCAGTACAGATGTTGGCATCATGGATGGCCTTTCAGGTCTCAACCGTTGTGTAGATGAATACCCTGTTGAAGTCATTTCCAAAAGGTTTAGGTATGATGCAGCCTTAGTGTCAACTTTGAAGGACATGGAAGAAGATATCCTTGAAGGGCTAAAAGCACAAGACTTGGAGGAATACCTAAGTGGTCCTTTTACTGTTGTAGTCAAAGAATCTTGTGATGGTATGGGAGATGTCAGTGAGAAGCATGGCAGCGGTCCTGCAGTTCCCGAGAAAGCAGTACGTTTCTCATTTACGATCATGACCATCAATGTTAACAATGCCTCAGTTCGAATYTTTGAAGAGAGCAAACCAAACTCTGAACTTTCCTGCAAACCATTATGTTTAATGCTTGCTGATGAATCAGACCATGAGACTCTAACAGCCATCTTAAACCCTCTGATAGCTGAAAGAGAAGCCATGAAATCCAGTGAGCTTATATTAGAAATTGGTGGAATTCTTAGAAGTTTTAAATTTAGCTTCCGCGGCACGGGTTACGATGAGAAACTTGTTAGGGAAGTGGAAGGACTCGAAGCTTCAGGTTCTGTTTACATTTGTACCCTGTGTGATGCTACACGACTGGAAGCTTCTCAGAATTTAGTCTTCCATTCCATCACCAGAAGCCACTCTGAGAACTTGCAGCGCTATGAGACATGGAGAGCTAATCCCTACCATGAATCAGTTGAGGAACTTCGTGATCGAGTAAAAGGGGTTTCAGCAAAGCCCTTTATCGAAACCCTCCCATCCATTGATGCATTACACTGTGATATCGGAAATGCGGCTGAATTTTATAGAATATTTACTCTAGAAATAGGAGAGGTCTACAAAAACCCAAATGCAACAAAAGAAGAGCGAAAAAAATGGCACAATATATTGGACAAACATCTTAAAAAGAAGATGAACCTCAAACCAATTATGAGAATGAATGGAAACTTTGCACGGAAGCTTATGACCAAGGAAACAGTAGATGCGGTCTGTGAATTAGTACACTGTGAAGAGAGACAAGAAGCCCTTAAAGAACTTATGGACTTGTACCTCAAAATGAAACCAGTATGGCGCTCTTCATGCCCAGCCAAAGAGTGCCCCGAGTTTCTGTGCCAGTACAGTTACCACTCTCAGCGTTTTGCAAAGATTTTGTCCACAAAGTTCAAGTACAGATATGAGGGCAAGATTACMAACTATTTCCACAAAACCCTAGCCCACGTTCCAGAGATCATTGAACGCGATGGTTCCATCGGAGCTTGGGCCAGTGAAGGCAACGAGTCGGGCAACAAGTTATTCAGGCGCTTCCGAAAGATGAACGCTCGGCAGTCCAAAATCTATGAGATGGAAGATGTTTTGAAGCATGATGACCAGATCTACAATGTTGTAGTTACTGCCCACGCCTTCATTATAATTTTCTTCATGGTCATGCCGATCATAATTGGCGGATTTGGAAACTGACTTGTCCCTTTAATAATTGGGGCACCAGACATAGCCTTCCCACGAATAAATAATATAAGCTTCTGACTTCTTCCACCATCTTTTCTCCTGCTACTCGCCTCTTCAGCAGTAGAAGCTGGAGCCGGAACCGGTTGAACTGTATATCCCCCACTAGCTGGGAATCTTGCTCATGCCGGCCCATCTGTAGACCTAACAATCTTTTCCCTTCACCTAGCTGGGGTTTCATCTATTTTAGGGGCAATTAATTTCATCACTACTATTATTAACATGAAACCCCCCTCAGTTACCCAATATCAAACCCCGCTCTTCGTCTGATCTGTTTTAATTACAGCAGTCCTTCTTCTCCTCTCCCTTCCAGTCCTTGCTGCAGGAATTACAATACTTCTAACTGATCGAAATCTAAACACAACTTTCTTTGACCCTGCTGGAGGAGGAGATCCTATTCTTTATCAACACCTGTTTTGATTCTTTGGCCACCCATGGCCAGGAGATGGTTCTCCTTGTGGAGAAGCTTCAGGCAGAGGGACTTGCCAAGATGTGGTCATCTCCAACTCCCCTGTGGGTTCCCAGTTTCCTTTCTCTGGTGTAGATGACAGAGAAAACTGGCCTATTGTCTTCTACAACAGGACCTGCCAATGCCAGGGCAACTTCATGGGCTATAATTGTGGAGAGTGCAGGTTTGGCTACAGAGGGTCAAACTGCACTGAAAGACGCACCATGATCAGAAAGGAGATGTTCAAGTTGACCACTGCAGAGAAAGACAAGTTTATTGCCTACCTCAATTTAGCCAAGCGCACCACCAGCCAGGAGTTTGTCATTGCCACTGGCACCTATGCTCAGATGAACAACGGCTCAGACCCTCGTTTTGCAGATATCAACGTCTATGACTTGTTTGTGTGGCTGCATTACTATGCCTCCAGGGATGCTTTCCTCGTGTGGCAAAACATAGACTTTGCTCATGAGGCTCCTGGCTTTGCCCCTTGGCACAGGTTCTTTTTACTGCTTTGGGAGCGTGAAATCCAAAAGATGGCTGGGGATGAAGACTTCACTATTCCC
Barygenys_flavigularis         		ATTTCATACTTAAGTTGCATGAAAGCTGCCCCAATGAAAGAAGCCAATGTCAGAGGACAAAGTGGCCTGGCTTATCCGGGTCTTCGGACCCACGGTACTCTGGAGAACATAGGTGGGCCGATAGGTGGTTCAAGAGGACTTCCATCCCTGACTGATACCTTTGAGCATGTCATAGAGGAACTCCTAGAAGAGGAACAGACCATAAGGCAGAGTGAAGAGAAAAAGGACTCGGACATGTATTCATCTAGAGTTATGCTGAGCACTCAAGTGCCTTTGGAGCCGCCTTTGCTTTTTCTCCTTGAGGAGTACAAAAACTACCTGGATGCTGCAAACATGTCCATGAGGGTGAGGCGCCACTCTGATCCCGCTCGACGTGGCGAACTGAGCGTCTGTGACAGTATTAGTGAATGGGTGACTGCGACTGACAAGAAAACTGCAGTGGACATGGCGGGGCAAACAGTTACTGTTCTTGAAAAAGTCCCAGTACCCAAAGGTCAACTGAAACAATATTTCTATGAGACCAAATGCAATCCCATGGGCTACATGAAGGAAGGTTGCAGGGGCATTGACAAAAGGTACTGGAACTCGCAATGCCGAACTACCCAGTCTTATGTGCGTGCGCTCACCATGGATAGTAAAAAAAAAGTTGGCTGGCGCTTCATAAGGATAGACACTACTTGTGTATGTTTCCTGGTCCACCTGAAAAACAATGAGTTGAAGCTTAGACCTACTGCTTTCACTAATGATTCTTGTTACCTACCTCCTTTGAGGCATCCAGCTTCGACCAGCTTCTACCTAATACATGGAGGAAGGACCCCAAACAATGAATTGTCTCCAAAACTTTACGTCATGTCTATGGAGTCATCGAAGAAGATAACGCTTCGCTGTTTAGAAAAAGACTTAGTGGGTGATGTTCCAGAAGCGAGGTATGGTCATTCCATGAATGTTGTTCATTGCAGAGGCAAAAATGCTGTGTTACTATTTGGGGGGAGGTCATTTTTACCTATAACTCAAAGGAGTACCGAAAAATGGAACAGCGTTGTTGACTGCCAGCCACTGGTCTATCTTATCGATCTTCAGTTTGGCTGTTCCAGCATTTACACCTTAAAGGAAATTCAAGACGGGCTCTCGTTTCACGTTTCAGTATCAAACAATGATACAGTCTACATCATGGGTGGTCATAACCTGGAAAGCAACGTAAGGTTACCCAACATCTACAAGGTAAAAGTAGACCTCCCGCTTGGGAGTCCAAACGTAACTTGTACCGTTCTACAAGGCCGCTTGCCTGTCTCGAGCGCTATTGTGACTCGTACCAGCCCTGGTGAGTTCTTTATTGCTGGTGGCTATGAATCGGATAGCCAAAAAAGCATGACTTGTCATAAAGTTTTCCTAAAGAATGACTCTCTTGATATCCAAGAGGTAGAGGCACCAGAATGGATGGGAGAAATCAAGCTTAGCAAGAGGACAGTCAAAGCTATAACGGGTCGTCAGATCTTTCAGCCACTCCATGCTCTCAGAAATGCAGAGAAAGCCTTGCTGCCAGGATATCATCCATTTGAATGGAGGCCTCCTTTGAAAAATGTTTCCAGCAGTACAGATGTTGGCATCATGGATGGCCTTTCAGGTGTAAGTCGCTCTGTGGATGAATACCCAGTTGAAGTCATTTCCAAAAGATTTAGGTACGATGCAGCTTTAGTGTCTACTTTGAAGGACTTAGAAGAAGATATCCTTGAAGGCCTAAAATCGCAAGACTTGGAGGAATACMTAAGTGGTCCTTTCACTGTAGTGATCAAAGAATCTTGTGATGGGATGGGAGATGTCAGCGAGAAGCATGGCAGTGGTCCAGCCGTCCCCGAGAAAGCAGTACGTTTCTCATTTACGATTATGAACATTCCTGTTAACAATACTTCTGTTCGAATCTTTGAAGAGAGCAAACCAAACTCCGAACTGTGCTGCAAGCCCCTGTGCTTAATGCTTGCTGATGAATCAGACCATGAGACTCTAACAGCCATCTTGAACCCTCTGATAGCCGAAAGAGAAGCCATAAAGTCCAGCGAACTCATTTTGGAAATTGGTGGAATTCTCAGAAAATTTAAATTTGCTTTTCGTGGGACAGGTTACGATGAAAAGCTGGTTAGGGAAGTGGAAGGAATGGAAGCTTCAGGTTCTGTTTATATTTGTACCCTCTGTGATGCTACACGAGCGGAAGCTTCCCGGAATTTAGTCTTCCATTCGATCACCAGAAGCCACTCTGAGAACTTGCAGCGGTATGAGACATGGAGAGCTAATCCCTACCATGAATCAGTTGACGAACTTCGCGATCGAGTAAAAGGTGTTTCGGCAAAACCCTGTATTGAAACCCTCCCATCCATCGACGCGTTACACTGTGATATTGGGAACGCAGCTGAATTTTTTAGAATATTCCAACTAGAAATAGGAGAGGTCTATAAAAACCCAATTTCAACAAAAGAAGAGCGAAAAAAATGGCAAAGTCTATTAGATAAACATCTCAAAAAGAAAATGAGCCTCAAACCAATTATGAGAATGAATGGAAACTTTGCACGGAAACTTATGACCAAGGAAACAGTAGATGCAGTCTGTGAATTAGTACATTGTGAAGAGAGACAAGCAGCACTTAAAGAACTTATGGACCTTTATCTCAAAATGAAACCAGTATGGCGTTCTTCATGCCCAGCCAAAGAGTGCCCAGAATTGCTGTGTCAGTACAGTTACCACTCTCAACGTTTTGCGGAGCTTTTGTCCACCAAGTTCAAATACAGATATGAGAACAAGATTACCAACTATTTCCACAAAACCCTAGCCCACGTTCCAAAGATCATTGAACGCGATGGTTCCATTGGAGCTTGGGCCAGTGAAGGCAACGAGTCCGGCAACAAGTTATTCAGGCGTTTCCGAAAGATGAATGCTCGGCAGTCCAAAATATACGAGATGGAAGATGTTTTGAAGCATGATGACCAAATTTATAATGTTGTTGTTACCGCACACGCCTTTGTTATAATTTTCTTTATGGTAATACCTGTCATAATTGGCGGGTTTGGAAACTGACTAATCCCTTTAATAATTGGAGCCCCAGACATGGCATTCCCGCGAATAAACAATATAAGCTTCTGACTTTTACCCCCCTCATTTCTACTTCTTCTTGCCTCCTCTACCGTAGAAGCCGGAGCAGGAACAGGCTGAACAGTCTACCCCCCTCTTGCTGGAAACCTTGCACATGCAGGCCCCTCTGTTGACTTAACCATTTTTTCCCTGCATCTAGCCGGAGTTTCATCAATCCTAGGGGCTATTAATTTTATTACAACTATTTTAAACATAAAACCCCCATCCATCACCCAATACCAAACCCCCTTATTTGTATGATCCGTAATAATTACTGCTGTCCTCCTCCTTCTCTCTCTACCCGTTCTAGCAGCGGGCATCACCATACTTCTTACAGACCGAAACTTAAATACTACATTTTTTGACCCTATGGGGGGTGGGGACCCAATTCTCTACCAACATCTCTTCTGATTCTTTGGCCACCCATGGCCAGGAGATGGTTCTCCTTGTGGAGAAGCTTCAGACAGAGGAACTTGCCAAGACGTGGTGGTCTCCAACTCCTCTATTGGTTCCCAGTTTCCTTTCTCTGGTATTGATGACCGAGAAAAGTGGCCTATAGTCTTCTACAACAGGACCTGCCGATGTCAGGACAGCTTCATGGGCCATAATTGCGGTGAGTGCAGGTTTGGCTACAGAGGGCCAAACTGTACTGAGAGACACACCATGATCAGGAAGGAGATCTTCAAGTTGACCACGGCAGAGAAAGACAAGTTCATTGCCTATCTCAACCTAGCCAAGCGTACCACCAGCCAGGATTTTGTTATTGCTACAGGCACCTATGAGCAGATGAACAACGGATCAAACCCTCTCTTTGCAGAGATCAGTACTTATGACCTGTTTGTGTGGCTGCATTACTACGCCTCCAGGAATGCCTTCCTTGTGTGGGAGAATGTAGACTTTGCTCATGAGGCTCCTGGCTTTGCCCCTTGGCACAGGTTTTTCTTACTGCTTTGGGAACGTGAAATCCAGAAGACGGCAGGGGATGAAGACTTCACTATTCCC
Cophixalus_cryptotympanum      		ATTTCATACTTAAGTTGCATGAAAGCTGCCCCAATGAAAGAAGCCAATGTCAGAGGACAAAGTGGCCTGGCTTATCCGGGTCTTCGGACCCACGGTACTCTGGAGAACATAGGTGGGCCGATAGGTGGTTCAAGAGGACTTCCATCCCTGACTGATACCTTTGAGCATGTTATAGAGGAACTCCTAGAAGAGGAACAGACCATAAGGCAGAGTGAAGAGAACAAGGACTCAGACATGTATTCATCTAGAGTTATGCTGAGCACTCAAGTGCCTTTGGAGCCGCCTTTGCTTTTTCTCCTTGAGGAGTACAAAAACTACCTGGATGCTGCAAACATGTCCATGAGGGTGAGGCGCCACTCTGACCCCGCTCGACGTGGGGAACTGAGCGTCTGTGACAGTATTAGCGAATGGGTGACTGCGGCTGACAAGAAAACTGCAGTGGACATGGCGGGGCAAACAGTTACTGTTCTTGAAAAAGTCCCAGTACCCAAAGGTCAACTGAAACAATATTTCTATGAGACCAAATGCAATCCCATGGGCTACATGAAGGAAGGTTGCAGAGGCATTGACAAAAGGTACTGGAACTCGCAATGCCGAACTACCCAGTCTTATGTTCGTGCGCTCACCATGGATAGTAAAAAAAAAGTTGGCTGGCGCTTTATAAGGATAGACACTACTTGTGTATGTTTCCTGGTCCACCTGAAAAACAATGAGTTGAAACTTAGACCTACTACTTTCACTAACGATTCTTGTTACCTACCTCCTTTGAGGCATCCAGCCTCGACCAGCTTCTACCTAATACACGGAGGAAGGACCCCAAACAATGAATTGTCTCCAAAACTTTACGTCATGTCTATGGAGGCATCGAAGAAGATAACGCTTCGCTGTTTAGAAAAAGACTTGGTGGGTGATGTTCCAGAAGCGAGGTACGGTCATTCCATGAATGTTGTTCACTGTAGAGGCAAACACGCTGTGTTACTATTTGGGGGGAGGTCATTTTTACCTATAAATCAAAGGACTACAGAAACATGGAACAGCGTTGTTGACTGCCAGCCGCTGGTCTATCTCATCGATCTTCAGTTTGGCTGTTCCAACATTTACACCTTAAAGGAAATTCAAGACGGGCTCTCGTTTCACGTTTCACTATCTAACAATGATACAGTCTACATCATGGGTGGTCATAACCTGGAAAGCAACGTAAGGTTAGCCAACATCTACAAAGTAAAAGTAGACCTCCCGCTTGGGAGTCCAAACGTAACTTGTACCGTTCTACAAGGCCGCTTGCCTGTCTCGAGCGCTATTGTGACTCGTACCAGCCCCGATGAGTTCTTTATTGCTGGCGGCTATGAATCGGATAGCCAAAAAAGCTTGACTTGCCATAAAGTTTTCCTAAAGAACGACTCTCTTGATATCCAAGAGGTAGAGACACCAGAATGGACGGGAGAAATCAAGCTTAGCAAGAGGACAGTCAAAGCCACGACGGGTCGTCAGATCTTTCAGCCACTCCATGCTCTCAGAAATGCAGAGAAAGCCTTGCTGCCGGGATATCATCCATTTGAATGGAAACCTCCTTTGAAAAATGTTTCCAGCAGTACAGATGTTGGCATCATGGATGGCCTTTCAGGTGTAAGTCGCTCTGTGGATGAATACCCCCTTGAAGTAATTTCCAAAAGGTTTAGGTACGATGCAGCTTTAGTATCTACTTTGAAGGACTTGGAAGAAGATATCCTTGAAGGCCTAAAATCACAAGACTTGGAGGAATACCTAAGTGGTCCTTTTACTGTGGTGATCAAAGAATCTTGTGATGGGATGGGAGATGTCAGCGAGAAGCATGGCAGCGGTCCGGCCGTCCCTGAGAAAGCAGTGCGTTTCTCATTTACGATTATGAACATTGCTGTGAACCATACTTCTGTTCGAATCTTTGAAGAGAGCAAACCAAACTCCGAACTGTGCTGCAAGCCCCTGTGCTTGATGCTTGCTGATGAATCAGACCATGAGACGATCACGGCCATCTTGAACCCTCTGATAGCCGAAAGAGAAGCCATAAAGTCCAGTGAACTCATTTTGGAAATTGGTGGAATCCTCCGAAAATTTAAATTTGTCTTCCGTGGCACAGGTTACGATGAAAAGCTGGTTAGGGAAGTGGAAGGACTGGAAGCTTCAGGTTCTCTTTATATTTGTACCCTCTGTGATGCTACACGAGCGGAAGCTTCCCGGAATTTAGTCTTCCATTCGATCACCAGAAGCCACTCTGAGAACTTGCAGCGGTATGAGACATGGAGAGCCAATCCTTACCATGAATCAGTTGACGAACTTCGCGATCGAGTAAAAGGTGTTTCAGCAAAACCCTTTATTGAAACCCTCCCGTCCATCGACGCGTTACACTGTGATATTGGAAACGCGGCTGAATTTTTTAGAATATTCCAACTAGAAATAGGAGAGGTCTATAAAAACCCAAATTCAAGAAAAGAAGAGCGAAAAAAATGGCAAAGTGTATTAGATAAACATCTTAGAAAGAAAATGAACCTCAAACCAATCATGAGAATGAATGGAAATTTTGCACGGAAACTTATGTCCAAGGAAACAGTAGATGCTGTCTGTGAATTAGTACATTGTGAAGAGAGACAAGCGGCACTTAAAGAACTTATGGACCTTTATCTCAAAATGAAACCAGTATGGCGTTCTTCATGCCCGGCCAAAGAATGCCCGGAATTGCTGTGCCAGTACAGTTACCACTCTCAACGTTTTGCCGAGCTTTTGTCTACCAAGTTCAAATACAGATATGAGAACAAGATTACCAACTATTTCCACAAAACTCTAGCCCACGTTCCAGAGATCATTGAACGGGATGGATCCATCGGAGCTTGGGCCAGTGAAGGCAACGAATCCGGCAACAAGTTATTCCGGCGTTTCCGAAAGATGAACGCTCGGCAATCTAAAATATATGAGATGGAAGATGTTTTGAAGCACGATGACCAAATTTACAATGTAGTCGTAACCGCCCATGCCTTCGTTATAATCTTCTTCATAGTCATACCAGTCATAATCGGCGGGTTTGGCAACTGATTAGTCCCCCTGATAATTGGGGCCCCAGATATGGCTTTTCCACGAATAAACAACATAAGCTTCTGACTCCTTCCCCCATCCTTTCTACTTCTTCTTGCCTCCTCTACTATGGAAGCAGGTGCGGGCACAGGCTGAACTGTCTACCCCCCCCTGTCTGGAAACCTTGCCCACGCAGGCCCTTCTGTCGACCTCACTATCTTCTCCCTACACCTGGCCGGGGTCTCATCAATTCTTGGCGCCATTAACTTCATTACAACTATTTTAAACATGAAGCCACCCTCCACAACACAATATCAAACCCCTCTTTTCGTCTGATCTGTCCTAATCACAGCCGTCTTACTACTTCTTTCCCTCCCCGTTCTAGCAGCGGGCATCACAATACTTCTGACTGATCGAAACCTAAATACAACATTTTTTGATCCTGCAGGAGGCGGAGACCCAGTCCTCTACCAGCACCTCTTTTGATTTTTTGGCCACCCTTGGCCAGGAGATGGTTCTCCTTGTGGAGAAGCTTCAGCTAGAGGAACTTGCCAAGACGTGGTCGTCTCCAACTCCCCCGTTGGTCCCCAGTTCCCCTTCTCCGGTATTGATGACCGAGAAAACTGGCCTATGGTCTTCTACAACAGGACCTGCCGATGTCAGGGCAACTTCATGGGCCATAATTGCGGTGAGTGCAGGTTTGGCTACAGAGGGTCAAACTGTACTGAGAGACACACCACGATCAGGAAAGAGATCTTCACGTTGACCACGGTAGAGAAAGACAAGTTCATTGCCTATCTCAACCTAGCCAAGCGTACCACCAGCCAGGATTTTGTGATTGCTACAGGCACCTACGAGCAGATGAACAATGGCTCCAACCCTCTCTTTTCAGATATCAATACCTATGACCTGTTTGTGTGGCTGCATTACTATGCCTCCAGGGATGCCTTCCTTGTGTGGGGGAATATAGACTTCGCTCATGAGGCTCCAGGCTTTGCACCTTGGCACAGGTTTTTCTTACTGATTTGGGAACGTGAAATCCAGAAGGTGGCAGGCGATGAAGACTTCACTATTCCC
Phrynomantis_microps           		ATTTCATACTTAAGTTGCATGAAAGCTGCCCCAATGAAAGAAGCCAATGTCAGAGGACAAAGTGGCCTGGTCTATCCAGGTCTTCGAACCCACGGTACTCTGGAGAACATGGGTGGGCCTATAGGTGGTTCAAGAGGACTTCCATCCCTGACAGATACTTTTGAGCATGTTATAGAGGAACTCCTAGAAGAGGAACAGACTATAAGGCAGAGTGAGGAGAACAAGGACTCAGACATGTATTCATCTAGAGTTATGCTGAGCACTCAAGTGCCTTTGGAGCCACCTTTGCTTTTTCTCCTTGAGGAGTACAAAAACTACCTGGATGCTGCAAACATGTCCATGAGGGTGAGACGCCACTCTGACCCGGCTCGACGTGGGGAACTGAGCGTCTGTGACAGTATTAGTGAATGGGTGAATGCAGCCGACAAGAAGACTGCAGTGGACATGACGGGGCAAACGGTTACTATTCTTGAAAAAGTCCCAGTACCCAAAGGTCAACTGAAACAATATTTCTATGAGACCAAATGCAATCCTATTGGCTACATGAAGGAAGGTTGCAGGGGCATTGACAAGAGGTACTGGAACTCGCAATGCCGAACTACCCAATCTTATGTGCGTGCGCTCACCATGGATAGCAAAAAAAAAGTTGGCTGGCGCTTTATAAGGATAGACACTACTTGTGTATGTTTTCTGGTCAACCTGAAAAACAGTGAGTTGAAACTTCGACCCATTGCTCTCACTAATGATTCTTGTTACCTGCCTCCACTGAGGCACCCGGCCTTGACCGGCTTCTACCTAATACATGGAGGAAGGACTCCAAACAATGAGCTGTCTCAAAAACTGTACATCATGTCTTTAGATTCATCTAAGAAGATAACACTTTGTTGTCTAGAAAAAGACTTGGCGGGTGATGTTCCAGAAGCAAGGTATGGTCATTCCATGAATGTTGTTCACAGCAGAGGCAAAAGTGCTGTGGTGCTTTTTGGAGGAAGGTCGTTCATACCTATAAATCAAAGGACTACTGAAAGGTGGAATAGTGTCACTGACTGCCAGCCAGTGGTCTATCTTATTGATCTTCAGTTTGGCTGTTCCACCATGTACACCATAAAGGAAATCCAAGACGGGCTCTCATTTCACGTTTCTGTATCATTTAATGATACAGTCTATATAATTGGTGGTCATATCCTGGAAAGCAACATGAGGTCACCAAATATCTACAAAATTAAAGTAGACCTCCCACTTGGAAGTCCAGATATAACTTGCAGCGTTCTACAAGGCCATTTATCCGTGTCGAGTGCTATTGTGACTTATACGGGCCCGGATGAGTTCCTGATTGTTGGTGGATATGAATCGGACAGCCAAAAAAAAATGACTTGTAACAAAGTTTTCATAAGTAATGACTCAATTGACATCCAAGAGATAGAGACACCCCAATGGACAGGAGACATTAAACAAAGCAAGAGGACAGTCAAAGCAACAACGGGTCGTCAGATCTTCCAGCCACTCCATGCTCTCAGAAATGCAGAGAAGGCCTTGCTGCCTGGGTATCATCCATTTGAATGGAAGCCTCCTCTGAAAAATGTTTCCAGCAGTACAGATGTTGGCATCATAGATGGCCTTTCAGGTCTGAATCGGTGTGTGGATGAATACCCCGTTGACGCCATTTCCAAAAGATTCAGGTATGATGCCGCTTTAGTGTCTACTTTAAAAGACATGGAAGAAGACATTCTTGAAGGTCTAAAAGCACAAGACATGGAGGAATACCTAAGCGGTCCTTTTACTGTGGTGGTTAAAGAGTCTTGTGATGGTATGGGGGATGTCAGCGAGAAGCATGGTAGCGGCCCTGCAGTTCCTGAGAAAGCAGTACGCTTCTCGTTTACAATCATGAGCATCACTGTTAACAATGCATCTGTTCGCATTTTTGAGGAGAGCAAACCAAATTCTGAACTTTGCTGTAAACCCTTGTGTTTAATGCTTGCTGATGAATCTGACCATGAGACTCTAACAGCCATCTTGAACCCTTTGATAGCAGAAAGGGAAGCCATAAAATCCAGCGATCTCATGTTAGAAATTGGTGGAATTCTCCGAAATTTCAAATTTATGTTTCGYGGCACAGGTTATGATGAGAAGCTTGTTAGGGAAGTGGAAGGACTCGAAGCTTCAGGTTCTATTTATATTTGTACCCTGTGTGATGCTACACGTCTGGAAGCTTCCCAGAATTTAGTCTTCCATTCAATCACCAGAAGCCACACTGAGAACCTGCAGCGCTATGAGACATGGAGATCTAATCCCTTCCATGAATCGGTTGATGAACTTCGCGACCGAGTAAAAGGTGTTTCAGCAAAGCCCTTTATTGAAACCCTTCCATCTATTGATGCGTTACATTGTGATATTGGAAACGCAGCAAAATTTTATAGAATATTTCAACTAGAAATAGGAGAGGTCTACAAAAACCCAAACGCAACCAAAGAAGAGCGAAAGAGGTGGCAACATATTTTGGACAAACATCTTAGAAAGACGATGAACCTCAAACCAGTTATGAGAATGAATGGAAACTTTTCACGGAAACTTATGACCAAGGAGACAGTAGATGCCGTCTGTGAATTAATACACTGTGAAGCAAGACGAGCAGCACTTAAAGAACTTATGGACCTGTATCTCAAAATGAAACCAGTATGGCGCTCTTCATGCCCAGCCAAAGAGTGCCCCGATTTGCTGTGCCAATATAGTTACCACTCTCAACGTTTTGCAGAGCTTTTATCCACCAAATTCAAGTACAGATATGACGGCAAGATTACCAACTATTTCCACAAAACCCTGGCCCATGTTCCTGAGATCATTGAACGCGATGGTTCAATCGGAGCTTGGGCCAGTGAAGGCAACGAGTCTGGCAACAAGTTATTCAGGCGTTTCCGAAAGATGAATGCTCGGCAGTCCAAATTCTATGAGATGGARGATGTTTTAAAGCATGATGACCAGATCTATAACGTAATCGTTACCGCCCACGCCTTTGTCATGATTTTCTTCATGGTAATGCCAATTATGATCGGGGGCTTCGGAAACTGATTAGTCCCCCTAATGCTGGGCGCACCTGACATGGCTTTCCCCCGAATAAACAACATAAGTTTTTGACTCCTGCCCCCCTCATTTCTTCTTCTACTCGCCTCCTCAGCCGTTGAAGCTGGTGCCGGAACAGGCTGAACAGTCTACCCCCCCCTTGCTGGGAACCTTGCTCACGCAGGCCCATCCGTAGACCTAACAATCTTTTCTCTCCACTTAGCCGGAATTTCTTCTATCCTCGGGGCCATTAACTTTATTACAACTATTATTAACATAAAACCCCCATCAGTTACCCAGTATCAAACCCCACTCTTCGTATGATCAGTCCTTATTACAGCCGTCTTACTCCTTCTATCCCTCCCAGTTCTAGCCGCAGGTATTACTATACTTCTTACAGATCGAAACCTCAACACCACCTTCTTCGACCCAGCAGGCGGAGGAGACCCCGTCCTGTACCAACACTTATTCTGATTTTTTGGCCACCCCTGGTCTGGAGATGGCTCTCCTTGTGGAGAGGCTTCAGGCAGAGGGACTTGCCAAGATGTGGTCGTCTCCAACGCCGCTGTGGGTTCCCAGTTCCCTTTCTCTGGTATTGATGACCGAGAAAACTGGCCCATCGTCTTCTACAACAGGACCTGCCAATGTCGGGGCAACTTCATGGGCTATAATTGTGGCGAGTGCAGGTTTGGCTACAGAGGGTCAAACTGCACTGAGAGGCGCACCATGATCAGAAAGGAGATCTTCAAGTTGACCACAGCCGAAAAAGAAAAGTTCATTGCCTATCTCAACTTGGCCAAGCGCACCACCAGCCAGGACTTTGTCATTGCTACGGGCACGTATGAGCAGATGAACAATGGCTCAGACCCTCTCTTTGCAGATATTGGCGTCTATGACCTGTTTGTTTGGCTGCATTACTACGCCTCCCGGGATGCATTTCTTGTGTGGGAGAACATAGACTTTGCCCATGAGGCTCCTGGCTTTGCCACTTGGCACAGGTTCTTTTTACTGCTCTGGGACGGGGAAATCCAGAAGCTGACCGGGGACGATGACTTCACTATTCCC
Phrynella_pulchra              		ATTTCATACTTAAGTTGCATGAAAGCTGCCCCAATGAAAGAAGCCAATGTCAGAGGACAAAGTGGCCTGGCTTATCCGGGTCTTCGGACCCACGGTACTCTGGAGAACATAGGTGGGCCGATAGGTGGTTCAAGAGGACTTCCATCCCTGACAGATACCTTTGAGCACGTTATAGAGGAGCTTCTGGAAGAGGAACAGAACATAAGGCAGAGTGAAGAGAACAAGGACTCAGACATGTATTCATCTAGAGTTATGCTGAGCACCCAAGTACCTTTGGAGCCGCCTTTGCTTTTTCTCCTAGAGGAGTACAAAAACTACCTGGATGCTGCAAACATGTCCATGAGGGTGAGGCGCCACTCTGACCCCGCTCGACGTGGGGAACTGAGCGTCTGTGACAGTATTAGCGAATGGGTAACTGCGGCAGACAAGAAAACTGCAGTGGACATGGCGGGGCAAACAGTTACTGTTCTCGAAAAAGTCCCAGTACCCAAAGGTCAACTGAAACAATATTTCTATGAGACCAAATGCAATCCTATGGGCTACATGAAGGAAGGTTGCAGGGGCATTGACAAAAGGTACTGGAACTCGCAATGCCGAACTACCCAGTCTTATGTGCGTGCGCTCACCATGGATAGCAAAAAAAAAGTTGGCTGGCGATTTATAAGGATAGACACTTCTTGTGTATGTTTCCTGGTCCACCTGAAAAACAACGAGTTGAAACTTCAACCCACTACTTTCACTAATGACTCTTGTTACCTGCCTCCATTGAGGCATCCAGCTTTGACCAGCTTCTACCTTATTCATGGAGGAAGGACCCCAAACAATGAATTGTCTCCAAAACTGTACATCATGTCCATGGATTCATCAAGGAAGATAACTCTTCGCTGTTTAGAAAAAGACTTAGTGGGTGATGTTCCAGAAGCAAGGTATGGTCATTCCATGAATGTAGTTCACTGCAGAGGCAAAAATGCTGTGGTACTATTTGGGGGAAGGTCATTTTTACCAATAAATCAAAGGACTACAGAAAAATGGAACTGTGTTGTTGACTGCCAGCCGGTGGTCTATCTCATCGATCTTCAGTTTGGCTGTTCTAGCATGTATGCAATAAAAGAGATTCAAGACGGGCTGTCGTTTCATGTTTCAATATCAAATAATGATGCAGTCTACATTATGGGTGGTCATACGCTTGAAAGCAACCTAAGGTCACCAAACATTTACAGGATTAAAGTAGACCTCCCACTTGGAAGTCCAAACATAACTTGTACCATTCTGCAAGGCCCCTTATCCATGTCAAGTGCTATTGTGACTCATACCAGCTCTACTGAGTTCCTGATTGTTGGTGGATATGAATCTGACAACCAAAAAAGAATGACTTGTCACAAAGTTTTCCTAAATAATGACTCAATTGACTTTCAAGAGGTAGAAACACCTGAATGGACAGCAGACATCAAGCATAGTAAGAGGACAGTCAAAGCCACAACTGGTCGTCAGATCTTTCAGCCACTCCATGCTCTCAGAAATGCAGAGAAGGCCTTGCTGCCGGGGTACCATCCGTTTGAATGGAAGCCTCCTTTGAAAAATGTTTCCAGCATTGCAGATGTTGGCATCATGGATGGCCTTTCAGGTCTGAATCGTTCCGTAGATGAATACCCCGTTGAAGTGATTTCCAAAAGGTTTAGGTATGATGCAGCTTTAGTGTCTACTCTGAAAGACATGGAAGAAGACATCCTTGAAGGCATAAAAGCACAAGACTTGGAGGAATACCTAAGTGGTCCCTTCACTGTGGTGATCAAGGAATCTTGTGATGGGATGGGAGATGTCAGCGAGAAGCATGGCAGTGGTCCAGCAGTCCCAGAAAAAGCAGTCCGTTTCTCGTTTACGATCATGAGCATCTCTGTTAGCAATGCCTCTGTTCGAATTTTTGAAGAGAGCAAACCAAATTCTGAACTTTGCTGCAAACCCTTGTGTTTGATGCTTGCCGATGAATCTGATCATGAGACTCTAACAGCCATCTTGAACCCTCTAATAGCTGAAAGAGAAGCTATGAAATCCAGTGAGCTCCTACTGGAAATTGGTGGAATTCTCAGAAATTTCAAATTTGTCTTTCGTGGAACGGGTTATGATGAGAAGCTTGTTAGGGAAGTGGAAGGACTTGAAGCTTCCGGTTCTGTTTACATTTGTACCATGTGTGATGCTACACGACTGGAAGCTTCCCAGAATTTAGTCTTCCATTCCATCACTAGAAGCCACTCGGAGAACTTGCAGCGCTATGAGACATGGAGGGCTAATCCCTACAACGAATCAGTTGATGAACTTCGTGATAGAGTGAAAGGTGTTTCAGCAAAGCCCTTCATTGAAACCCTACCATCCATCGATGCATTACACTGTGATATTGGAAATGCAGCTGAATTTTTTAGAATATTCCAACTAGAAATTGGAGAGGTCTACAAGAAAGAAAATGCAACAAAAGAAGAGCGTAAGAAATGGCAAAATATACTGGACAAACATCTCAGAAAGAAGCTGAACCTTAAACCAATTATGAGGATGAATGGAAACTTTGCACGCAAACTTATGACCAAGGAGACAGTAGATGCAGTCTGCGAATTAGTACATTGCGAAGAACGTCAAGCAGCGCTTAAGGAACTTATGGACCTGTATCTCCAAATGAAACCAGTGTGGCGATCTTCATGCCCAGCCAAAGAGTGCCCAGAACTGCTGTGCCAATATAGTTACCACTCTCAACGTTTTGCCGAGCTTTTGTCCACCAAGTTCAAGTACAGGTACGAGGGCAAGATTACCAACTATTTCCACAAAACCCTAGCCCATGTTCCAGAAATCATCGAACGCGATGGTTCTATCGGAGCTTGGGCAAGTGAAGGCAACGAGTCTGGCAACAAATTATTCAGGCGCTTCCGGAAGATGAATGCACGGCAGTCCAAAATCTATGAGATGGAAGATGTTTTGAARCACGACGACCAAATCTATAACGTCATCGTCACTGCCCATGCCTTTGTCATAATTTTCTTTATAGTGATACCGATCATGATCGGCGGCTTTGGAAACTGACTAGTGCCCCTTATGATCGGGGCCCCAGACATAGCCTTCCCGCGCATAAATAACATGAGCTTCTGACTACTCCCCCCATCCTTCCTCCTACTCCTAGCATCCTCAGCTGTAGAAGCCGGGGCAGGAACAGGCTGAACTGTCTATCCACCACTAGCCGGAAATCTTGCCCACGCCGGACCCTCCGTCGACCTTACTATCTTCTCCCTTCATCTGGCCGGAGTATCATCTATTCTAGGGGCCATTAACTTTATTACAACTATTTTAAATATAAAACCCCCCTCAGTAACCCAGTACCAAACACCCCTGTTTGTCTGATCAGTGTTAATTACAGCTGTACTTCTTCTCCTCTCTCTTCCCGTCCTAGCAGCTGGAATCACCATGCTCCTAACCGACCGAAACTTAAACACAACATTCTTTGACCCCGCTGGCGGAGGAGACCCGATTCTTTACCAACACTTATTCTGATTTTTTGGTCACCCATGGCCAGAGGATGGTTCTCCTTGTGGAGAAACTTCAGGCAGAGGAACTTGCCAAGATGTGGTTGTCTCCAACGCCTCGGTGGGTCCCCAGTTCCCGTTTTCCGGTATTGATGACAGAGAAAACTGGCCGGTGGTCTTCTATAACAGGACCTGCCGGTGTCGGGGCAACTTCATGGGCTATAACTGTGGCGAGTGCAGGTTTGGCTACAGAGGTTCAAACTGCACCGAGAGGCATACCATGATTCGAAGGGAGCTCTTCAAGTTGACCGCAGCAGAGAAGGACAAGTTCATTGCCTATCTCAACTTGGCCAAGCGCACCACCAGCCGGGAGTTTGTCATTGCTACGGGCACGTACGAACAGATGAATAATGGCTCTGACCCCCTCTTTGCCGATATCAGCATTTATGATCTCTTCGTGTGGCTGCATTACTACGCCTCCAGGAATGCTTTCCTTGTGTGGGAAAACATAGACTTTGCTCATGAGGCTCCTGGCTTTGCCCCTTGGCATAGGTTCTTTTTACTGCTTTGGGAACGTGAAATCCAAAAGGTGGCAGGGGATGAGGACTTCACTATTCCC
Gastrophrynoides_immaculatuss    	ATTTCATACTTAAGTTGCATGAAAGCTGCCCCAATGAAAGAAGCCAATGTCAGAGGACAAAGTGGCCTGGCTTATCCAGGTCTTCGGACCCATGGTACTCTGGAGAACATAGGTGGGCCGATAGGTGGTTCAAGAGGACTTCCATCCTTGACAGATACCTTTGAGCATGTTATAGAGGAACTCCTAGAAGAGGAACAGACCATAAGGCAGAGTGAAGAGAACAAGGACTCAGACATGTATTCATCTAGAGTTATGCTGAGCACTCAAGTGCCTTTGGAGCCTCCTTTACTTTTTCTCCTTGAGGAGTACAAAAACTACCTGGATGCTGCAAACATGACCATGAGGGTGAGGCGCCACTCTGACCCTGCTCGACGTGGGGAACTGAGCGTCTGCGACAGTATTAGTGAATGGGTGACTGCGGCTGACAAGAAAACTGCAGTGGACATGGCGGGGCAAACAGTTACTGTTCTTGAGAAAGTCCCAGTACCCAAAGGTCAACTGAAACAATATTTCTATGAGACCAAATGCAATCCTATGGGCTACATGAAGGAAGGTTGCAGGGGCATTGATAAAAGGTACTGGAACTCGCAATGCCGAACTACCCAGTCTTATGTGCGTGCGCTCACCATGGATAGTAAAAAAAAAGTTGGCTGGCGCTTTATAAGGATAGACACTTCTTGTGTATGTTTTCTGGTCCACCTGAAAAACAATGAGTTGAAACTTAGATCCACCACTTTCACTAATGATTCTTGTTACCTGCCACCGTTGAGGCATCCAGCCTTGACCAGCTTCTACCTAATACATGGAGGAAGAACACCAAACAATGATTTGTCTCCAAAACTTTACATCATGTCTACGGAGTCAACAAAGAAGATAATGCTTCGCTGTTTAGAAAAAGACTTAGTGGGTGATGTTCCGGATGCAAGGTATGGTCATTCCATGAATGTCGTTCACTGCAGAGGCAAAAATGCTGTGGTCCTATTTGGAGGAAGGTCATTTTTACCTATAAATCAAAGGACTACAGAAAATTGGAACAGGGTTGTTGACTGCCAGCCACTGGTCTATCTTATCGATCTTCAGTTTGGCTGTTGTAGCATGTACACCTTAAAGGAAATTCAAGAGGGGCTCTCGTTTCACGTTTCGGTATCAAGTAATGATACAGTCTACATTATGGGTGGTCATAACCTTGAAAGCAACATAAGGTCACCAAACATCTACAAAGTAAAAGTAGACCTCCCGCTCGGAAGTCCAAACATAACTTGTACCATTCTTCAAGGCTGCTTTTCTGTCTCAAGCGCTATTGTGACTCGTACCGGCCCTGATGAGTTCTTGATTGTTGGTGGCTATGAATCGGATAACCAGAAAAGGATGACTTGTAACAAAGTTTTCACAAAGAATGACTCTCTTGACATGCAAGAGGTAGAGACACCAGAATGGACTGGAGACATTAAGCATAGCAAGAGGACAGTTAAAGCCACAACTGGTCGTCAGATCTTTCAGCCACTCCATGCTCTCAGAAATGCAGAGAAAGCCTTGCTGCCAGGGTACCATCCTTTTGAATGGAAGCCTCCTTTGAAAAATGTTTCCAGCAGTACAGATGTTGGTATCATGGATGGCCTTTCAGGTCTGAGTCACTCTGTGGATGAATACCCTGTTGAAGTAATTTCCAAAAGGTTTAGGTATGATGTTGCTTTAGTGTCTACTTTGAAAGACATGGAAGAAGATATCCTTGAAGGCCTAAAATCACAAGACTTGGAGGAATACTTACATGGTCCTTTCACTGTGGTGGTCAAAGAATCTTGTGATGGAATGGGAGATGTCAGCGAGAAGCATGGCTGTGGTCCGGCCGTCCCTGAGAAAGCAGTACGCTTCTCATTTACTATCATGAACATTACTGTTAACAATGCTTCTGTTCGAATTTTTGAAGAGAGCAAGCCAAACTCCGAACTGTGCTGCAAGCCCCTGTGTTTAATGCTTGCTGATGAATCAGACCATGAGACTCTAACGGCCATCTTGAACCCTTTGATAGCTGAAAGAGAAGCCATGAAATCCAGCGAGCTCATTTTGGAAATTGGTGGAATTCTCCGAAATTTTAAATTTGTCTTTCGTGGCACGGGTTACGATGAGAAGCTTGTTAGGGAAGTGGAAGGACTCGAAGCTTCAGGTTCCATTTATATTTGTACCATCTGTGATGCTACACGACTGGAAGCTTCTCAGAATTTAGTCTTCCATTCAATCACCAGAAGCCACTGTGAGAACTTGCAGCGGTATGAGACATGGAGGGCTAATCCTTACCATGAATCAGTTGATGAACTTCGTGATCGAGTTAAAGGCGTTTCAGCAAAACCCTTTATTGAAACCCTACCATCCATTGATGCCTTACACTGTGATATTGGAAATGCAGCTGAATTTTATAGAATATTCCAACTAGAAATAGGAGAGGTCTATAAAAAGCCTAATTCAACAAAAGAAGAGCGAAAGAAATGGCAAAACGTTTTAGATAAGCATCTTARAAAGAAGATGAGCCTCAAACCAATTATGAGAATGAATGGAAACTTTGCACGGAAACTTATGGCCAAAGAGACCGTAGATGCAGTCTGTGAATTAGTACATTGCGAAGACAGACAAACAGCACTTAAAGAACTTATGGACCTTTATCTCAAAATGAAACCAGTATGGCGTTCTTCATGCCCAGCCAAAGAGTGCCCAGAGTTGCTGTGCCAGTATAGTTACCACTCTCAACGTTTTGCAGAGCTTTTGTCCACCAAGTTCAAGTACAGATATGAGGGCAAGATTACCAACTATTTCCACAAAACCCTAGCCCACGTTCCAGAGATCATTGAACGTGATGGTTCCATCGGAGCTTGGGCGAGTGAAGGCAACGAGTCCGGCAACAAGTTATTCAGGCGCTTCCGAAAGATGAATGCTCGGCAGTCCAAAATATATGAGATGGAAGATGTTTTGAA????AACGACCAGATCTACAATGTTGTTGTCACCGCCCACGCTTTTGTAATAATTTTTTTCATGGTCATACCGATCATAATCGGAGGGTTCGGAAACTGACTTGTTCCACTAATAATCGGAGCCCCAGATATAGCCTTTCCACGAATAAACAACATAAGTTTCTGACTCTTGCCCCCATCTTTTCTCTTACTCCTTGCCTCCTCAATGGTAGAAGCCGGAGCGGGAACAGGTTGAACAGTATATCCACCGTTAGCTGGAAACCTCGCACACGCAGGACCATCTGTTGATCTAACTATTTTCTCCCTTCATTTAGCAGGGGTTTCCTCAATTCTAGGGGCTATTAATTTTATTACTACTATCATAAACATAAAACCCCCGTCAGTCACCCAGTATCAAACTCCTTTATTTGTCTGATCCGTACTAATTACAGCCGTATTACTTCTTTTGTCATTACCAGTTCTTGCTGCAGGAATTACCATACTTCTAACAGACCGAAACTTAAACACCACCTTTTTTGACCCTGCTGGAGGAGGAGACCCAGTTCTCTATCAACATCTATTTTGATTTTTCGGCCACCCATGGCCAGGAGATGGTTCTCCTTGTGGAGAAGCTTCAGACAGAGGAATTTGCCAAGATGTGGTTGTCTCCAACTTGCCTGTTGGTACCCAATTCCCTTTCTCTGGTATCGATGACAGAGAAAAGTGGCCTATTGTCTTCTACAACAGGACCTGCCGATGTCAAGGCAACTTCATGGGCCATAATTGTGGCGAGTGCAGGTTTGGCTACAGGGGGCCAAACTGCACTGAGAGACGCACGGTGGTCAGGAAAGAGCTGTTCAAGTTGACCACAGCGGAGAAAGACAAGTTCATTGCCTATCTCAACCTAGCCAAGCGCACCACCAGCCAGGACTTTGTCATAGCTACGGGCACATATGCACAGATGAACAATGGATCAAGCCCTCTCTTTTCAGATATCAATACTTATGACCTATTTGTATGGCTGCATTACTATGCCTCCCGGGATGCCTTCCTTGTGTGGGAGAATATAGACTTTGCTCATGAGGCTCCCGGCTTTACCCCTTGGCACAGGTTCTTCTTACTGCTTTGGGAACGTGAAATCCAGAAGATGGCGGGGGACGAAGACTTCACTATTCCC
Ctenophryne_geayi              		ATTTCATACTTAAGTTGCATGAAAGCTGCCCCAATGAAAGAAGCCAATGTCAGAGGACAAAGTGGCCTGGCCTATCCGGGTCTTCGGACCCACGGTACTCTGGAGAACATAGGTGGGCCGGTAGGTGTTTCAAGAGGACTTCCATCCCTGACAGATACCTTTGAGCATGTTATAGAGGAACTCCTAGAAGAAGAACAGACCATAAGGCAGAGTGAGGAGAACAAGGACTCAGATATGTATTCATCTAGAGTAATGTTGAGCACTCAAGTGCCTTTGGAGCCACCTTTGCTTTTTCTCCTTGAGGAGTACAAAAACTACCTGGATGCTGCAAACATGTCCATGAGGGTGAGGCGCCACTCCGATCCCGCTCGACGTGGGGAACTGAGCGTCTGTGACAGTATTAGTGAATGGGTGACTGCGGCCGACAAGAAAACTGCAGTAGACATGGCGGGGCAAACAGTTACTGTTCTTGAAAAAGTCCCAGTACCCAAAGGTCAACTGAAACAATATTTCTATGAGACAAAATGCAATCCTATGGGCTACATGAAGGAAGGTTGCAGGGGCATTGACAAGAGGTACTGGAATTCGCAATGCCGAACTACCCAGTCTTATGTGCGTGCGCTCACCATGGATAGCAAAAAAAAAGTTGGCTGGCGTTTTATAAGGATAGACACTTCTTGTGTATGTTTCCTGGTCGACCTTAAAAACAACGAGTTAAAACTTCGACCTACTACTTTCACCAATGATTCTTGTTACCTGCCCCCATTGAGACATCCGGCCTTAACCAGTTTCTACCTGATACACGGAGGAAGAACTCCAAACAATGAACTATCTCCAAAACTCTACCTCATGTCTACGGATTCATCGAAGAAGATGGTGCTTCGCTGCTTAGAAAAAGACTTAGTGGGTGATGTCCCCGAAGCGAGGTATGGTCATTGCATGAATGTTGTTCACTCTAGAGGTAAAAATGCTGTGGTGCTATTTGGGGGAAGGTCATTTATACCTATAAGTCAAAGGACTACAGAAAACTGGAACAGTGTCATTGATTGCCAGCCATTGGTCTATCTTATCGATCTTCAGTTTGGCTGTTCCACCATGTACACCATAAAGGAAATTCAAGACGGACTGTCGTTCCATGTTTCGTTATCGCACAATGATACGGTCTACATTATGGGCGGTCATACCCTTGAAAGCAACATAAGGTCAACAAATATCTACAAGCTTAAAGTAGACCTTCCTCTAGGAAGTCCTGCCATAACTTGTACTGTTCTACAAGGCCACTTATCTGTCTCGAGTGCTATCGTGACTCATACGGGACCAGACGAGTTTCTGATTGTCGGCGGATATGAAACTGAAACCCAAAAAAGGATGACTTGTAACAAAGTTTTGCTAAGTAATAACTCTCTTGACATCCAAGAGGTGGAGACACCTGAATGGACCGGAGATATTAAACATAGCAAGAGGACAGTCAAAGCCACGACTGGTCGTCAGATCTTTCAGCCGCTACATGCTCTTAGAAATGCCGAGAAGGCCTTGCTGCCAGGGTATCATCCTTTTGAATGGAAGCCTCCTTTGAAAAATGTTTCCAGCAGTACAGATGTTGGCATCATGGATGGCCTTTCAGGTCTGAATCGCTCTGTAGACGAATACCCAGTTGAAGTTATTTCCAAAAGGTTTAGGTATGATGCAGCTTTAGTGTCTACTTTGAAAGACATGGAAGAAGATATCCTTGAAGGCCTAAAATCACAAGACTTGGAGGAATACCTAAGTGGTCCTTTCACCGTGGTGATCAAAGAATCTTGTGATGGGATGGGAGATGTCAGTGAGAAGCATGGCAGCGGTCCTGCAGTCCCTGAGAAAGCCGTACGTTTCTCGTTTACGATCATGAACATCACTGTCAACAATGCCTCCGTTCGAATTTTTGAAGAGAGCAAACCAAACTCTGAACTTTGCTGCAAACCTCTGTGTTTAATGCTTGCCGATGAGTCGGACCATGAGACTCTAACGGCCATTTTGAATCCTCTGATAGCTGAAAGAGAAGCCATGAAATCTAGTGAGCTCATGTTGGAAATCGGTGGAATTCTCCGAAATTTTAAATTTAGCTTCCGCGGCACGGGTTATGATGAGAAGCTTGTCAGGGAAGTGGAAGGACTTGAAGCTTCAGGTTCTATTTATATCTGTACCCTGTGTGATGCTACAAGACTGGAAGCATCCCAAAATTTAGTTTTCCATTCTATCACCAGAAGCCACTCCGAGAACTTGCAGCGCTATGAGACATGGAGAGCTAATCCTTACCATGAATCAGTTGATGAACTTCGAGATAGAGTGAAAGGCGTTTCAGCAAAGCCTTTTATTGAAACCCTACCATCCATTGATGCGTTACACTGCGATATTGGAAACGCGGCTGAATTTTATAGAATTTTCCAACTAGAAATAGGCGAAGTCTACAAAAACCCAAATGCAACCAAAGAAGAGCGAAAGAAATGGCAAAATATATTGGACAAACATATTAGAAAAAAGATGAACCTCAAACCAATTATGAGAATGAATGGAAACTTCGCACGAAAACTTATGTCCAAGGAGACAGTAGATGCCGTCTGTGAATTAGTACATTGTAAAGAGAGACAAGAAGCCCTTAAAGAACTTATGGACCTGTATCTCAAAATGAAACCYGTATGGCGCTCTTCCTGCCCAGCCAAAGAGTGCCCAGAGCTGCTGTGCCAATACAGTTACCACTCTCAACGTTTCGCAGAGCTTTTGTCCACCAAGTTCAAGTACAGATATGAGGGCAAGATTACCAACTATTTCCACAAAACCCTAGCCCACGTTCCAGAGATCATTGAACGCGATGGCTCCATCGGAGCTTGGGCCAGCGAAGGCAATGAGTCCGGCAACAAGTTATTCAGACGCTTCCGAAAGATGAATGCTCGTCAGTCCAAAATCTATGAGATGGAAGATGTTT????????GACGACCAAATCTACAATGTAATCGTAACTGCCCACGCTTTTGTCATAATTTTCTTCATGGTTATGCCGATCATGATCGGCGGTTTCGGAAACTGACTTGTCCCTCTTATAATTGGTGCCCCGGACATAGCATTCCCACGTATAAATAATATAAGCTTCTGACTTCTACCCCCATCTTTCCTCCTTCTGCTTGCCTCCTCTGCAGTAGAAGCGGGGGCCGGAACCGGGTGAACTGTCTACCCCCCTCTTGCCGGAAACCTGGCCCATGCAGGCCCATCTGTAGATCTTACAATCTTCTCCCTCCACCTAGCTGGGGTCTCTTCAATCCTCGGTGCAATCAACTTCATCACAACCATTATTAACATAAAACCCCCATCAGTAACGCAATACCAAACACCTCTATTTGTATGATCAGTACTTATTACAGCTGTTCTCCTCCTTCTATCCCTCCCAGTCCTAGCCGCCGGAATCACAATACTCCTAACAGACCGAAACCTCAACACGACATTCTTTGACCCCGCAGGCGGAGGGGACCCAGTTTTATACCAACATCTATTTTGATTTTTTGGTCACCCATGGCCAGGAGATGGTTCTCCTTGTGGAGAAGCTTCGGGTAGAGGAACATGCCAAGATGTGGTCGTTTCTGACTCCCCGGTGGGTTCCCAGTTCCCTTTCTCCGGTATTGATGACCGAGAAAAGTGGCCAATTGTCTTCTACAACAGGACCTGCCAGTGTCAGGGCAACTTCATGGGCTATAACTGTGGGGAGTGCAAGTTTGGCTACAGAGGGTCAAACTGCACCGAGAGGCGCACCATGATCAGGAGGGAGATCTTCAAGCTGACCACAGCAGAGAAGGAAAAGTTCATCGCCTATCTCAACCTAGCCAAGCGCACCACCAGCCAGGACTATGTCATCGCTACCGGCACCTATGAGCAAATGAACAATGGGTCGAACCCTCTCTTTGCAGATATCGGGGTCTATGACCTGTTCGTGTGGCTGCATTACTACGCCTCCCGGGACGCTTTCCTAGTGTGGGAGAACATAGACTTTGCTCATGAGGCTCCTGGTTTCGCCCCTTGGCACAGGTTCTTTTTACTGCTTTGGGAACGTGAAATCCAAAAGATGGCGGGGGATGAAGACTTTACCATTCCC
Kalophrynus_interlineatus      		ATTTCATACTTAAGTTGCTTGAAAGCTGCTCCAATGAAAGAAGTCAATGTCAGAGGACAAAGTGGCCTGACCTATCCGGGTCTTCGGACCCATGGTACTCTGGAGAACATAGGTGGGCCAATAGGTGGTTCAAGAGGACTTCCATCCCTGACAGATACCTTCGAGCATGTTATAGAGGAACTCCTAGAAGAGGAACAGACCATAAGGCAGAGTGAGGAGAAGAAGGACTCAGATATGTATTCATCTAGAGTTATGCTGAGCACTCAAGTGCCTTTGGAGCCGCCTTTGCTTTTTCTTCTTGAGGAGTACAAAAACTACCTGGATGCTGCAAACATGTCCATGAGGGTGAGGCGCCACTCTGACCCAGCTCGACGCGGGGAATTGAGCGTCTGTGACAGTATTAGTGAATGGGTGACGGCGGCCGACAAGAAAACTGCAGTGGACATGGCAGGGCAAACAGTTACCGTTCTTGAAAAAGTCCCAGTACCCAAAGGTCAACTGAAACAATATTTCTATGAGACCAAATGCAATCCTATGGGCTACATGAAGGATGGTTGCAGGGGCATTGACAAGAGGTACTGGAATTCGCAATGCCGAACTACCCAGTCTTATGTGCGTGCACTCACCATGGATAGCAAAAAAAAAGTTGGCTGGCGCTTCATAAGGATAGACACTTCTTGTGTATGTTTCCTGGTCAACCTGAAGAAGAATGAGTTGAAGCTTAGGCCCATAACTTTCACTAATGATTCCTGTTACCTGCCTCCGCTGAGACATCCAGCCTTAACCAGCTTTTACTTAATACATGGAGGAAGAACCCCAAACAATGAACTCTCTCAGAAGCTTTACATCATGTCTATGGAGTCATCGAAGAAGACAATGCTTCGTTGTTTAGAAAAAGACTTAGTGGGTGATGTTCCAGAAGCAAGGTATGGTCATTCCATGAATGTTGTTCACTGCAGAGGCAAAAATGCTGTGGTGCTATTTGGGGGGAGGTCATTTATCCCTATAAACCAAAGGACAACAGACAAATGGAACAGCGTCATTGACTGCCAGCCACTGGTCTATCTTATCGATCTTCGGTTTGGCTGTTCTACCATGTACACCATAAAGGAAATTCAGGACGGGCTTTCGTTTCACGTTTCTCTATCAAGTAATGATACAGTCTACATTATGGGTGGTCACACCCTTGAAAGCAACTTAAGGTCACCAAAGATCTACAAGCTTAAAGTAGACCTCCCACTTGGAAGTCCAAACATAACTTGTACTGTCCTACAAAGCTGCTTATCTGTCTCGAGCGCTATCGTGACCCATACCAGCCCTGGTGAGTTCCTGATTGTCGGTGGATATGAATCCGACAGCCAAAAAAGGATGACTTGCAACAAGGTTTATATAAGTAAAGACTCTATTGACATCCAAGAGGTAGAGACGCCTGAGTGGACAGGAGACATCAAGCATAGTAAGAGGACTGTCAAAGCCATAACTGGCCGTCAGATTTTTCAGCCACTTCATGCTCTCAGAAATGCAGAAAAGGCCTTGCTGCCAGGGTATCATCCTTTTGAATGGAATCCTCCTTTAAAGAATGTTTCCAGCAACACCGATTCAGGTATCATGGATGGCCTTTCAGGTTTAAATCGCTCTGTGGATGAATATCCAGTCGAAGTGATTTCCAAAAGGTTTAGGTATGATGCAGCTTTAGTGTCTACTTTGAAAGACATGGAAGAAGATATCCTTGAAGGCCTAAAATCTCAAGATTTGGAGGAATATCTAAGCGGACCTTTCACAGTGGTGATCAAAGAATCTTGTGATGGCATGGGAGATGTAAGTGAGAAGCATGGCTGCGGTCCAGCAGTCCCTGAGAAAGCGGTGCGTTTCTCATTTACAATCATGACCATCACTGTTAATGATGCCCCTATTAGAATTTTTGAAGAGAGCAAACCAAACTCTGAACTTTGCTGCAAACCCCTTTGTTTAATGCTTGCCGATGAATCGGACCATGAGACTCTAACAGCCATCTTGAACCCTCTGATAGCTGAAAGGGAGGCCATAAAATCCAGCCAGCTCATTTTGGAAATTGGTGGAATTCTCAGAAATTTCATATTCATCTTCCGTGGGACAGGTTATGATGAGAAGCTTGTTAGGGAAGTGGAAGGACTTGAAGCTTCGGGTTCTGTTTATATTTGTACCTTGTGTGACGCTACCCGACTAGAAGCTTCCCAGAATTTAGTCTTCCATTCCATCACGAGAAACCACTCTGAGAACCTGCAGCGCTACGAGACGTGGAGAGCTAATCCCTACAATGAATCAGTCGATGAACTCCGTGATCGAGTAAAAGGGGTTTCCGCAAAGCCTTTTATTGAAACCCTCCCATCCATTGATGCGTTACACTGTGATATTGGAAATGCAGCAGAATTCTATAGAATATTCCAAATGGAAATAGGAGAGGTCTACAAAAACCCAAATGCAACAAAAGAAGAGAGAAAGAAATGGCAAAATATATTGGACAAACATCTTAGAAAGACCATGAACCTCAAGCCAATTATGAGAATGAATGGAAACTTTGCACGAAAACTTATGGCCAAGGAGACAGTAGATGCAGTCTGTGAATTAGTACATTGTGAAGAGAGACAGGCAGCACTTAAGGAACTTATGGACCTGTATCTAAAAATGAAACCAGTATGGCGCTCTTCATGCCCAGCAAAAGAGTGCCCAGAGCTGCTGTGCCAATATAGTTACCACTCTCAGCGATTTGCCGAACTTTTGTCCACCAAGTTCAAGTACAGATATGAAGGCAAGATTACCAACTATTTCCACAAGACTCTAGCCCACGTTCCAGAGATCATCGAACGTGATGGCTCCATCGGAGCTTGGGCCAGTGAAGGCAACGAGTCTGGTAACAAGTTATTCAGGCGCTTCCGAAAGATGAATGCTCGACAGTCCAAAATCTATGAGATGGAAGATGTTTTGA?????GATGACCAAATTTACAACGTAATTGTTACTGCCCATGCATTTGTAATAATTTTCTTTATAGTTATGCCAATTATAATTGGTGGCTTCGGAAACTGATTAGTACCCCTTATGATTGGTGCCCCAGATATGGCATTCCCACGTATAAATAATATAAGTTTTTGGCTTCTCCCTCCCTCATTTTTTTTACTTTTGGCTTCCTCGGCTGTCGAAGCAGGTGCAGGAACTGGATGAACTGTCTACCCCCCCCTTGCTGGAAACCTTGCTCATGCAGGACCTTCTGTCGACCTAACTATCTTTTCTCTCCACCTGGCTGGGGTGTCATCTATTTTAGGTGCCATTAACTTTATCACTACTATTATTAATATAAAACCCCCCTCTACCACCCAATACCAAACTCCACTATTCGTTTGATCAGTTTTAATTACCGCTGTACTTCTTCTTCTTTCACTTCCAGTTTTAGCTGCAGGAATCACAATACTCCTTACTGACCGAAACTTAAACACAACATTCTTTGACCCTGCTGGCGGAGGAGACCCAATTTTATATCAACACTTATTCTGATTTTTTGGACACCCATGGCCAGGAGACGGTTCTGTTTGCGGCGAAGCTTCAGGCAGAGGGACTTGCCAAGATGTGGTTGTCTCCAATTCCCCTGTGGGATCCCAGTTCCCTTTCTCTGGCATCGATGACCGAGAAAACTGGCCCATTGTCTTCTACAACAGGACCTGCCAATGCCAGGGCAACTTCATGGGCCACCATTGTGGTGAGTGCAGGTTTGGCTCCAGAGGATCAAACTGCACCGAGAGGCGCACCCTGGTCAGAAAGGAGATTTTCAAGTTGACCACAGCAGAAAAAGACAAGTTCATCGCCTATCTCAACTTGGCCAAACGTACCACCAGCCAGGAGTTTGTCATTGCTACTGGGACATATGAGCAGATGAATAATGGCTCCAACCCTCTCTTCGCCAATATCAGTGTCTATGACCTGTTTGTGTGGCTGCATTACTACGCCTCCAGAAATGCTTTCCTTGTGTGGGAGAACATAGACTTTGCTCATGAGGCTCCTGGATTTGCCCCTTGGCACAGGTTCTTTTTACTGCTTTGGGAGCATGAAATCCAAAAGTTGACAGAGGATGAAGACTTCACCATTCCT
Metaphrynella_sundana          		ATTTCATACTTAAGTTGCATGAAAGCTGCCCCAATGAAAGAAGCCAATGTCCGAGGACAAAGTGGCCTGGCTTATCCGGGTCTTCGGACCCACGGTACTCTGGAGAACATAGGTGGGCCGATAGGTGGTTCAAGAGGACTTCCATCCCTGACAGATACCTTTGAGCACGTTATAGAGGAACTCCTGGAAGAGGAACAGAACATAAGGCAAAGTGAAGAGAACAAGGACTCAGACATGTATTCATCTAGAGTTATGCTGAGCACCCAAGCACCTTTGGAGCCACCTTTTTTTTTTCTCCTTGAGGAGTACAAAAACTACCTGGATGCTGCAAACATGTCCATGAGGGTGAGGCGCCACTCTGACCCCGCTCGACGTGGGGAACTGAGCGTCTGTGACAGTATTAGCGAATGGGTAACTGCGGCAGACAAGAAAACTGCAGTGGACATGGCGGGGCAAACAGTTACTGTTCTCGAAAAAGTCCCAGTACCCAAAGGTCAACTAAAACAATATTTCTATGAAACCAAATGCAATCCCATGGGCTACATGAAGGAAGGCTGCAGGGGCATTGACAAAAGGTACTGGAACTCGCAATGCCGAACTACCCAGTCTTATGTGCGTGCGCTCACCATGGATAGCAAAAAAAAAGTTGGCTGGCGATTTATAAGGATAGACACTTCTTGTGTATGTTTCCTGGTCCACCTGAAAAACAACGAGTTGAAACTTCAACCTACTACTTTCACTAATGATTCTTGTTACCTGCCTCCATTGAGGCATCCAGCCTTGACCAGCTTCTACCTTATTCATGGAGGAAGGACCCCAAACAATGAATTGTCTCCAAAACTTTACATCATGACTAAGGATGCATCAAAAAAGATAACTCTTCGCTGTTTAGAAAAAGACCTAGTGGGTGATGTTCCAGAAGCAAGGTATGGTCATTCCATGAATGTTGTTCACTGCAAAGGTAAAAATGCTGTGGTACTATTTGGGGGAAGGTCATTTTTACCAATAAACCAAAGGACTTCAGAAAAATGGAACAGTGTTGTTGACTGCCAGCCGGTGGTCTATCTTATCGATCTTCAGTTTGGCTGTTCTAGCATGTATGCAATAAAAGAGATTCAAGACGGGCTGTCATTTCATGTTTCAATATCAAATAATGATGTAGTCTACATTATGGGTGGTCATACGCTTGAAAGCAACATAAGGTCACCAAACATTTACAGGATTAAAGTAGACCTCCCACTTGGAAGTCCAAACATAACTTGTACTATTCTGCAAGGCCCCTTATCCATCTCAAGTGCTATTGTGACTCATACCAGTTCTACTGAGTTCCTGATTGTTGGTGGATATGAATCTGACAACCAAAAAAGGATGACTTGTAACAAAGTTTTTATAAATAATGACTCAATTGACATTAAAGAGGTAGAAACACCTGAATGGACGGGAGACATCAAGCATAGTAAGAGGACAGTCAAAGCCACAACTGGACGTCAGATCTTTCAGCCACTCCATGCACTCAGAAATGCGGAGAAAGCCTTGCTGCCGGGGTACCATCCTTTTGAATGGAAGCCTCCTTTGAAAAATGTTTCCAGCATTACAGATGTTGGCATTATGGATGGCCTTTCAGGTCTGAATCGTTCCATAGATGAATATCCTGTTGAAGTGATTTCCAAAAGGTTTAGGTATGATGCAGCTTTAGTGTCTACTCTGAAAGACATGGAAGAAGACATCCTTGAAGGCATAAAAACACAAGACTTGGAGGAGTACCTAAGTGGTCCCTTCACTGTGGTGATCAAAGAATCTTGTGATGGGATGGGAGATGTCAGTGAGAAGCATGGCTGTGGTCCAGCAGTCCCCGAAAAAGCAGTCCGTTTCTCGTTTACGATCATGACCATCTCTGTTAACAATGCCACTGTTCGAATTTTTGAAGAGAGCAAACCAAATTCTGAACTTTGCTGCAAACCCTTGTGTTTGATGCTTGCCGATGAATCTGATCATGAGACTCTAACCGCCATCTTGAACCCTCTGATAGCTGAAAGAGAAGCTATGAAATCCAGTGAGCTCCTACTGGAAATTGGTGGAATTCTCAGAAATTTCACATTTGTCTTTCGTGGAACGGGTTATGATGAGAAGCTTGTTAGGGAAGTGGAAGGACTTGAAGCCTCCGGTTCTGTTTACATTTGTACCATGTGTGATGCTACACGACTGGAAGCTTCCCAGAATTTAGTCTTTCATTCTATCACTAGAAGTCACTCTGAGAACTTGCAGCGCTACGAGACATGGAGGGCCAATCCCTACAACGAATCAGCTGATGAACTTCGTGATAGAGTAAAAGGTGTTTCAGCAAAGCCCTTCATTGAAACCCTACCATCCATCGATGCATTACATTGTGATATTGGAAATGCAGCAGAATTCTTTAGAATATTCCAACTAGAAATTGGAGAGGTCTACAAGAAAGAGAATGCAACAAGAGAAGAGCGTAAGAAATGGCAAAATATACTGGACAAACATCTCARAAAGAAGATGAACCTTAAACCAATTATGAGGATGAATGGAAACTTTGCACGGAAACTTATGACCAAGGAGACAGTAGATGCAGTCTGTGAATTAGTACATTGCGAAGAACGACAAGCAGCACTTAAGGAACTTATGGACCTGTATCTCCAAATGAAACCAGTATGGCGCTCTTCATGCCCAGCTAAAGAGTGCCCAGAACTGCTGTGCCAATATAGTTACCACTCTCAACGTTTTGCCGAACTTTTGTCCACCAAGTTCAAGTACAGATACGAGGGCAAGATTACCAACTATTTCCACAAAACCCTAGCCCATGTTCCAGAAGTTATTGAGCGTGATGGTTCTATCGGAGCTTGGGCAAGTGAAGGCAACGAGTCTGGCAACAAATTATTCAGGCGCTTCCGGAAGATGAATGCACGGCAGTCCAAAATCTACGAGATGGAAGATGTTTTGAAGCACGACGACCAAATTTACAACGTAATTGTTACTGCCCACGCCTTTGTAATAATTTTTTTTATAGTTATACCAATTATAATTGGGGGGTTCGGAAATTGACTTGTCCCACTAATAATTGGGGCCCCAGACATAGCCTTTCCGCGTATAAACAACATAAGCTTTTGATTACTCCCCCCCTCCTTCCTGCTACTTTTAGCGTCCTCAGCCGTTGAAGCCGGGGCCGGAACAGGCTGAACCGTCTATCCACCCCTGGCCGGAAATCTTGCTCATGCCGGACCATCTGTAGACCTAACCATCTTTTCACTCCACCTGGCCGGGGTCTCATCAATTCTGGGTGCCATTAATTTTATTACCACCATCTTAAACATAAAACCCCCATCAGTTACCCAATATCAAACACCACTGTTTGTTTGATCAGTTCTTATTACAGCCGTACTTCTTCTCCTCTCTTTACCAGTCCTGGCAGCAGGGATTACTATACTCTTAACTGACCGAAACCTAAATACAACATTCTTTGACCCAGCAGGCGGGGGTGACCCAATTCTCTACCAGCACCTGTTTTGATTCTTTGGTCACCCATGGCCAGAGGATGGTTCACCTTGTGGAGAAGCTTCGGGCAGAGGAACTTGCCAAGATGTGGTTGTCTCCAACGCCTCGGTGGGTGCCCAGTTCCCGTTTTCCGGTATTGATGACAGAGAAAACTGGCCGGTGGTCTTCTATAACAGGACCTGCCAGTGTCGGGGCAACTTCATGGGCTATAATTGTGGCGAGTGCAGGTTTGGCTACAGAGGTTCAAACTGCACAGAGAGGCATACGATGGTTCGGAGGGAGCTCTTCAGGTTGAGCACAGCGGAGAAGGACAAGTTCATTGCCTATCTCAACTTGGCCAAGCGCACCACCAGCCGGGAGTTTGTCATTGCTACGGGCACGTACGAGCAGATGAACAATGGCTCGGACCCCCTCTTTGCCGATATCAACATTTATGACCTCTTCGTGTGGCTGCATTACTACGCCTCCAGGGATGCTTTCCTTGTGTGGGAAAACATAGACTTTGCTCATGAGGCCCCCGGCTTTGCCCCCTGGCATAGGTTCTTTTTACTGCTTTGGGAACGTGAAATCCAAAAGGTGGCAGGGGATGAGGACTTCACCATTCCC
Metaphrynella_pollicaris       		ATTTCATACTTCAGTTGCATGAAAGCTGCCCCAATGAAAGAAGCCAATGTCAGAGGAAAAAGTGGCCTGGCTTATCCGGGTCTTCGGACCCACGGTACTCTGGAGAACATAGGTGGGCCGATAGGTGGTTCAAGAAGACTTCCATCCCTGACAGATACCTTTGAGCACGTTATAGAGGAACTCCTGGAAGAGGAACAGAACATAAGGCAAAGTGAAGAGAACAAGGACTCAGACATGTATTCATCTAGAGTTATGCTGAGCACCCAAGTACCTTTGGAGCCACCTGTGCTTTTTGTCCTTGAGGACTACAAAAGCTACCTGGATGCTGCAAACATGTCCATGAGGGTGAGGCGCCACTCTGACCCCGCTCGACGTGGGGAACTGAGCGTCTGTGACAGTATTAGCGAATGGGTAACTGCGGCAGACAAGAAAACTGCGGTGGACATGGCGGGGCAAACAGTTACCGTTCTCGAAAAAGTCCCAGTACCCAAAGGTCAACTGAAACAATATTTCTATGAGACCAAATGCAATCCTATGGGCTACATGAAGGAAGGTTGCAGGGGCATTGACAAAAGGTACTGGAACTCGCAATGCCGAACTACCCAGTCTTATGTGCGTGCGCTCACCATGGATAGCAAAAAAAAAGTTGGCTGGCGATTTATAAGGATAGACACTACTTGTGTATGTTTCCTGGTCCACCTGAAAAACAACGAGTTGAAACTTCAACCTACTACTTTCACTAATGATTCTTGTTACCTGCCTCCATTGAGGCATCCAGCCTTGACCAGCTTCTACCTTATTCATGGAGGAAGGACCCCAAACAATGAATTGTCTCCAAAACTGTACATCATGTCTAAGGATTCATCAAAAAAGATAACTCTTCGCTGTTTAGAAAAAGACCTAGTGGGTGATGTTCCAGAAGCAAGGTATGGTCATTCCATGAATGTTGTTCACTGCAGAGGCAAAAATGCTGTGGTACTATTTGGGGGAAGGTCATTTTTACCAATAAACCAAAGGACTACAGAAAAATGGAACAGTGTTGTTGACTGCCAGCCGGTGGTCTATCTTATCGATCTTCAGTTTGGCTGTTCCAGCATGTATGCAATAAAAGAGATTCAAGACAGGTTGTCGTTTCATGTTTCGATATCAAATAATGATGTAGTCTACATTATGGGTGGTCATACGCTTGAAAGCAACATAAGGTCACCCAACATTTACAGGATTAAAGTAGACCTCCCACTTGGAAGTCCAAACGTAACTTGTACTATTCTGCAAGGCCCCTTATCCATCTCAAGTGCTATTGTGACTCATACCAGCTCTACTGAGTTCCTGATTGTTGGTGGATATGAATCTGACAACCAAAAAAGGATGACTTGTAACAAAGTTTTCCTAAATAATGACTCAATTGACATTAAAGAGGTAGAAACACCTGAATGGACAGGAGACATCAAGCATAGTAAGAGGACAGTCAAAGCCACAACTGGACGTCAGATCTTTCAGCCACTCCATGCTCTCAGAAATGCGGAGAAAGCCTTGCTGCCAGGGTACCATCCTTTTGAATGGAAGCCTCCTTTGAAAAATGTTTCCAGCATTACAGATGTTGGCATTATGGATGGCCTTTCAGGTCTGAATCGTTCCATAGATGAATACCCTGTTGAAGTGATTTCCAAAAGGTTTAGGTATGATGCAGCTTTAGTGTCTACTCTGAAAGACATGGAAGAAGACATCCTTGAAGGCATAAAAACACAAGACTTGGAGGAGTACCTAAGTGGTCCCTTCACTGTGGTGATCAAAGAATCTTGTGATGGGATGGGAGATGTCAGTGAGAAGCATGGCTGTGGTCCAGCAGTCCCTGAAAAAGCAGTCCGTTTCTCGTTTACGATCATGACCATCTCTGTTAACAATGCCTCTGTTCGAATTTTTGAAGAGAGCAAACCAAATTCTGAACTCTGCTGCAAACCCTTGTGTTTGATGCTTGCCGATGAATCCGATCATGAGACTCTAACMGCCATCTTGAACCCTCTGATAGCTGAAAGAGAAGCTATGAAATCCAGTGAGCTCCTACTGGAAATTGGTGGAATTCTCCGAAATTTCAAATTTGTCTTTCGTGGAACGGGTTATGATGAGAAGCTTGTTAGGGAAGTGGAAGGACTTGAAGCCTCCGGTTCTGTTTACATTTGTACCATGTGTGACGCTACACGACTGGAAGCTTCCCAGAATTTAGTCTTTCATTCTATCACTAGAAGTCACTCTGAGAACTTGCAGCGCTATGAGACATGGAGGGCCAATCCCTACAACGAATCAGTTGATGAACTTCGTGATAGAGTAAAAGGTGTTTCAGCAAAGCCCTTCATTGAAACCCTACCATCCATCGATGCATTACATTGTGATATTGGAAATGCAGCAGAATTTTTTAGAATATTCCAACTAGAAATTGGAGAGGTCTACAAGAAAGAAAATGCAACAAAAGAAGAGCGTAAGAAATGGCAAAATATACTGGACAAACATCTCAGAAAGAAGATGAACCTTAAACCAATTATGAGGATGAATGGAAACTTTGCACGGAAACTTATGACCAAGGAGACAGTAGATGCAGTCTGTGAATTAGTACATTGCGAAGAACGACAAGCAGCACTTAAGGAACTTATGGACTTGTATCTCCAAATGAAACCAGTATGGCGCTCTTCATGCCCAGCCAAAGAGTGCCCAGACCTGCTGTGCCAATATAGTTACCACTCTCAACGTTTTGCCGAACTTTTGTCCACCAAGTTCAAGTACAGATACAAGGGCAAGATTACCAACTATTTCCACAAAACCTTAGCCCATGTTCCAGAAATTATTGAACGTGATGGTTCTATCGGAGCTTGGGCAAGTGAAGGCAACGAGTCTGGCAACAAATTATTCAGGCGCTTCCGGAAGATGAATGCACGGCAGTCCAAAATCTACGAGATGGAAGATGTTTTGAAGCACGATGACCAAATTTATAATGTTATTGTTACTGCCCACGCCTTCGTAATAATTTTTTTTATGGTTATACCAATCATAATTGGAGGTTTTGGAAACTGATTAGTTCCCTTAATAATTGGAGCCCCCGACATAGCCTTCCCGCGTATAAATAATATGAGCTTCTGACTACTCCCCCCCTCATTTTTGCTTCTTTTAGCATCCTCAGCCGTAGAGGCTGGGGCTGGAACGGGCTGAACAGTCTACCCGCCCCTGGCCGGAAATCTTGCCCATGCTGGACCATCTGTAGACCTCACCATTTTTTCTCTTCACTTAGCGGGGATCTCATCTATTCTAGGCGCCATCAATTTTATTACTACTATTTTAAATATAAAACCCGTATCAATAACCCAGTATCAAACACCCCTATTCGTTTGATCAGTACTTATTACAGCCGTACTTCTTCTTCTTTCTCTTCCAGTCCTAGCAGCAGGCATTACCATACTACTAACTGACCGAAATTTAAATACAACATTCTTTGACCCCGCTGGTGGAGGTGACCCCATTCTTTACCAACACCTATTTTGATTCTTTGGCCACCCATGGCCAGAGGATGGTTCTCCTTGTGGAGAAGCTTCGGGCAGAGGAACTTGCCAAGATGTGGTTGTCTCCAACGCCTCGGTGGGCGCCCAGTTCCCGTTTTCCGGTATTGATGACAGAGAAAACTGGCCGGTGGTCTTCTATAACAGGACCTGCCAGTGTCAGGGCAACTTCATGGGCTATAATTGTGGCGAGTGCAGGTTTGGCTACAGAGGTTCAAACTGCACAGAGAGGCGTACGATGGTTCGGAGGGAGCTCTTCAGGTTGACAACAGCAGAGAAGGACAAGTTCATTGCCTATCTCAACTTGGCCAAGCGCACCACCAGCCAGGAGTTTGTCATTGCTACGGGCACGTACGAGCAGATGAACAATGGCTCGGACCCCCTCTTTGCCGATATCAACATTTATGACCTCTTCGTGTGGCTGCATTACTACGCCTCCAGGGATGCTTTCCTTGTGTGGGAAAACATAGACTTTGCTCATGAGGCCCCCGGCTTTGCCCCTTGGCACAGGTTCTTTTTACTGCTTTGGGAACGTGAAATTCAAAAGGTGGCAGGGGATGAGGACTTCACTATTCCC
Chaperina_fusca                		ATTTCATACTTAAGTTGCATGAAAGCTGCTCCAATGAAAGAAGCCAATGTCAGAGGACAGAGTGGCCTGGCTTATCCGGGTCTTCGGACCCACGGTACTCTGGAGAACATAGGTGGGCCCATAGGTGGTTCAAGAGGACTTCCATCCCTGTCAGATACATTTGAGCATGTTATAGAGGAACTCCTAGAAGAGGAACAGACCATAAGGCAGAGTGAAGAAAACAAGGACTCAGACTTGTATACATCTAGAGTTATGCTGAGCACTCAAGTGCCTTTGGAGCCACCTTTGCTTTTTCTCCTTGAGGAGTACAAAAACTACCTGGATGCTGCAAACATGTCCATGAGGGTGAGGCGCCACTCTGACCCTGCCCGACGCGGGGAACTGAGCGTCTGTGACAGTATTAGTGAATGGGTGACTGCGGCCGACAAGAAAACTGCAGTGGACATGGCGGGGCAAACAGTTACTGTTCTCGAAAAAGTCCCAGTACCCAAAGGTCAACTGAAACAATATTTCTATGAGACCAAATGCAATCCTATGGGCTACATGAAGGAAGGTTGTAGGGGCATTGACAAAAGGTACTGGAACTCGCAATGCCGAACTACCCAGTCTTATGTGCGTGCGCTCACCATGGATAGCAAAAAAAAAGTTGGCTGGCGCTTTATAAGGATAGACACTACTTGTGTATGTTTCTTGGTCCACCTGAAAAACAACGAGTTGAAACTTCGACCCATTACTTTCACTAATGACTCTTGCTACTTGCCTCCGTTGAGGCATCCGGCCTTGACCAGCTTCTACTTAATACATGGTGGAAGGACCCCAAACAATGAATTGTCTCAAAAACTGTACATCATGTCTATGGATTCATTGAAGAAGATAATGCTTCGTTGTTTAGAAAAGGACTTAGTGGGTGATGTTCCGGAAGCAAGGTACGGTCATTCCATGAATGTCGTTCACTGCAGAGGCAAAAACGCTGTGGTACTATTTGGAGGAAGGTCATTTTTACCAATGAATCAAAGGACTACAGAAAAATGGAACAGCGTTGTTGACTGCCAGCCGATGGTCTATCTTATCGACCTCCAGTTTGGCTGTTCTAGCGTTTATACCATAAAGGAAATTCAAGATGGGCTTTCGTTTCACGTTTCAGTATCAAGTAATGACACAGTCTACATTATGGGTGGCCATACACTCGAAAGCAACCTAAGGCCACCAAACATCTACAAGGTAAAAGTAGACCTACCACTCGGAAGTCCAAACATAACTTGTACCATTCTACAAGGCCACTTATCTGTCTCGAGCGCTATCGTGACTCGCATCAACCCTGATGAGTTCCTGATCGTTGGCGGATATGAATCTGACTGCCATAAAAGGTTGACTTGTAACAAAGTGTTCATAAATAATGACTCTATTGACATCCAAGAGATAGAGAAACCTGATTGGACAGGAGACATCAGACATAGTAAGAGGACAGTCAAAGCCACGACTGGTCGTCAGATCTTTCAGCCACTCCATGCACTCAGAAATGCAGAGAAGGCCTTGCTGCCTGGGTACCATCCTTTTGAATGGAAGCCTCCCTTGAAAAATGTTTCCAGCAGTACAGATGTTGGCATGATTGATGGCCTTTCAGGTCTGAGTCGCTCTGTGGATGAATACCCTGTTGAAGTGATCTCCAAAAGGTTTAGGTATGATGCAGCTTTAGTGTCTACTTTGAAAGACATGGAAGAAGATATTCTTGAAGGCCTAAAATCACAAGACTTGGAGGAATACCTTAATGGTCCATTCACTGTGGTGGTCAAAGAATCTTGTGATGGGATGGGAGACGTCAGCGAGAAGCATGGCAGTGGTCCGCCAGTGCCCGAGAAAGCAGTACGATTCTCATTTACGATCATGAACATCACTGTTAACAATGCCTCTGTTCGAATTTTTGAAGAGAGCAAACCAAACTCCGAACTTTGCTGCAAACCCCTCTGTTTAATGCTTGCCGATGAATCAGACCATGAGACTCTAACATCCATCTTGAACCCTCTAATGGAAGAAAGAGAAGCTATGAAATCCAGTGATCTCATACTGGAAATTGGTGGAATTCTCAGAAATTTTAAATTTGTCTTTCGTGGAACTGGCTATGATGAGAAGCTCGTTAGGGAAGTAGAAGGACTCGAAGCTTCCGGTTCTGTTTACATTTGTACCCTTTGTGATGCTACGCGTCAGGAAGCTTCCCAGAATTTAGTCTTCCATTCTATAACTCGAAGCCACTCTGAGAACTTGCAGCGCTACGAGACATGGAGATCCAATCCCTACCATGAATCAGTTGACGAGCTTCGTGATCGAGTAAAAGGTGTTTCAGCAAAGCCCTTTATTGAAACCCTACCATCCATTGATGCGTTACACTGTGACATTGGAAATGCAGCTGAATTTTATAGAATATTCCAGCTAGAAATAGGAGAGGTCTATAAGAAACCAAATTCAACAAAAGAGGAGCGAAAGAAATGGCAAAATATATTGGACAAACATATTAGAAAGAAGATGAACCTCAAACCAATTATGAGAATGAATGGAAACTTTGCACGGAAGCTTATGACCAAGGAGACGGTAGATGCAGTCTGTGAATTAGTACCTTGTCAAGAAAGACAAGCAGCACTTAAAGAACTTATGGACATTTATTTAAAAATGAAACCAGTATGGCGCTCTTCTTGCCCAGCCAAAGAGTGTCCAGAGTTACTGTGCCAATATAGTTACCACTCGCAACGTTTTGCAGAACTTTTGTCCACCAAGTTCAAGTACAGATATGACGGCAAAATTACCAACTACTTCCATAAAACCCTCGCCCATGTTCCAGAGATCATTGAACGCGATGGCTCCATCGGAGCTTGGGCCAGTGAAGGCAACGAGTCTGGAAACAAGCTATTCAGGCGCTTCCGAAAGATGAATGCTCGGCAATCTAAAGTCTATGAGATGGAAGATGTTTTGAAGCACAATGACCAAATCTACAATGTAATCGTAACAGCCCATGCTTTCGTTATAATTTTCTTCATAGTTATACCAATGATAATCGGCGGGTTTGGAAATTGACTTGTTCCTTTAATAATCGGAGCCCCAGATATGGCATTCCCACGAATAAATAATATAAGCTTCTGATTGCTACCGCCATCATTTCTCCTACTGCTAGCCTCCTCTGCAGTGGAGGCCGGGGCCGGAACTGGCTGAACCGTTTACCCACCCCTAGCAGGCAACCTTGCCCACGCAGGACCCTCCGTAGACCTAACAATCTTTTCATTACACCTAGCTGGAGTTTCTTCTATTCTCGGGGCCATTAATTTTATCACTACAATTCTAAATATAAAACCACCATCCACCACTCAATATCAAACCCCATTATTTGTATGATCAGTGCTCATCACTGCAGTACTACTTTTACTATCACTTCCGGTCCTAGCCGCTGGAATTACCATACTTTTAACAGATCGAAACCTAAATACAACCTTTTTTGACCCAACCGGAGGAGGAGACCCAATCCTGTACCAACACCTATTTTGATTCTTCGGTCACCCATGGCCGGCAGACGGTTCTCCTTGTGGAGAAGCTTCAGGCAGAGGAACTTGCCAAGATGTCATCATCTCCAACTCCCCGGTGGGTTCCCAGTTCCCTTTCTCAGGCATAGACGACCGGGAAAACTGGCCCGTTGTCTTCTACAATAGGACCTGCCGATGCCAGGGCAACTTTATGGGCTACAATTGTGGTGAGTGCAAGTTTGGCTACAGAGGCCCAAACTGCACAGAAAGGGTCACCGTAATTAGGAAGGAGATCAGGACACTGAACACGACAGAGAAAGAGAAGTTCATTGCCTATCTCAACCTAGCCAAGCACACCACCAGCCAGGACTTTGTCATTGCCACGGGCACCTATGAGCAGATGAACAATGGATCGGACCCTCTCTTTGCTGATCTCAACGTCTATGACCTGTTTGTGTGGCTGCATTACTATGCTTCCAGGGATGCTTTCCTTGTGTGGGAGAACATAGACTTTGCCCATGAGGCTCCTGGCTTCGCCCCTTGGCACAGGTTCTTCTTGCTGCTTTGGGAACGTGAAATCCAAAAGATGGCCGGGGATGAAGACTTCACCATTCCC
Kaloula_taprobanica            		ATTTCATACTTAAGTTGCATGAAAGCTGCCCCAATGAAAGAAGCCAATGTCAGAGGACAAAGTGGCCTGGCTTATCCGGGTCTTCGGACCCACGGTACTCTGGAGAACATAGGTGGGCCGATAGGTGGTTCAAGAGGACTTCCATCCCTGACAGATACCTTTGAGCATGTTATAGAGGAACTCCTAGAAGAGGAACAGACCATAAGGCAGAGTGAAGAGAACAAGGACTCAGACATGTATTCATCTAGAGTTATGCTGAGCACTCAAGTGCCTTTGGAGCCACCTTTGCTTTTTCTCCTTGAGGAGTACAAAAATTACCTGGATGCTGCAAACATGTCCATGAGGGTGAGGCGCCACTCTGACCCCGCTCGACGTGGGGAACTGAGCGTCTGTGACAGTATTAGTGAATGGGTAACCGCAGCAGACAAGAAAACTGCAGTGGACATGGCGGGACAAACAGTTACTGTTCTTGAAAAAGTCCCAGTACCCAAAGGTCAACTGAAACAATATTTCTATGAGACCAAATGCAATCCTATGGGCTACATGAAGGAAGGTTGCAGGGGCATTGACAAAAGGTACTGGAACTCGCAATGCCGAACTACCCAGTCTTATGTGCGTGCGCTTACCATGGATAGCAAAAAAAAAGTTGGCTGGCGATTTATAAGGATAGACACTACTTGTGTATGTTTCCTGGTCCACCTAAAAAACAATCAGTTGAAACTTCAACCCACTACTTTCACTAATGATTCTTGTTACCTGCCTCCGTTGAGGCATCCAGCCTTGACCAGCTTCTACCTAATTCATGGAGGAAGGACCCCAAACAATGAATTGTCTCCAAAACTCTACATTATGTCTATGGATTCATCAAAGAAGATAACGCTTCGCTGTTTAGAAAAAGACTTAGTGGGTGATATTCCAGAAGCAAGGTATGGTCATTCCATGAATGTTGTTCACTGCAGAGGCAAAAATGCTGTGGTACTATTTGGGGGAAGGTCTTTTTTACCAATAAATCAAAGGACATCAGAAAAATGGAACAGTGTTGTTGATTGCCAGCCAGTGGTCTATCTTATCGATCTTCAGTTTGGCTGTTCCAACATGTATACAATAAAAGAAATTCAAGACGGGTTGTCGTTTCATGTTTCACTATCAAATAATGATGCAGTCTACATTATGGGTGGTCATACACTTGAAAGCAACATTAGGTCACCAAACATCTACAGGATTAAAGTAGACCTCCCACTTGGAAGTCCAAACATAACTTGTACCATTCTGCAAGGCCGCTTCTCTGTCTCGAGCGCTATTGTGACTCATACCAGCCCTACTGAGTTCCTGATTGTTGGCGGATATGAATCTGACAACCAAAAAAGGATGACTTGTAACAAAGTTTTCCTAAATAATGACGCAATTGACATTCAAGAGGTAGAGACACCTGAATGGACAGGAGACATCAAGCATAGTAAGAGGACAGTCAAAGCCACAACTGGTCGTCAGATCTTTCAGCCACTCCATGCTCTCAGAAATGCAGAGAAGGCCTTGCTGCCAGGGTACCATCCTTTTGAATGGAAGCCTCCTTTGAAAAATGTTTCCAGTAGTACAGATGTTGGCATCATGGATGGCCTTTCAGGTCTTAATCGTTATGTAGATGAATACCCTGTTGAAGTTATTTCCAAAAGGTTTAGGTATGATGCAGCTTTAGTGTCTACTCTGAAAGACATGGAAGAAGATATCCTTGAAGGCCTCAAATCACAAGACTTGGAGGAATACCTAAGTGGTCCCTTTACTGTGGTGATCAAAGAATCTTGTGATGGGATGGGAGATGTCAGTGAGAAGCATGGCAGTGGTCCAGCCGTCCCTGAAAAAGCAGTACGTTTCTCGTTTACGATTATGAACATCTCTGTTAACAATGCCTCTGTCCGAATATTTGAAGAGAGCAAACCAAATTCCGAACTTTGCTGCAAACCCCTGTGTTTAATGCTCGCTGATGAATCTGACCATGAGACTCTAACAGCCATCCTGAATCCTCTGATAGCTGAAAGAGAAGCTATGAAATCCAGTGAACTCCTACTGGAAATTGGTGGAATTCTCAGAAATTTTAAATTTGTCTTTCGTGGAACAGGTTATGATGAGAAGCTTGTTAGGGAAGTGGAAGGACTTGAAGCTTCAGGTTCTATTTACATTTGTACCCTGTGTGATGCTACACGACTGGAAGCTTCCCAGAATTTAGTCTTCCATTCTATCACCAGAAGCCACTCTGAGAACTTGCAGCGCTATGAGACATGGAGAGCTAATCCCTACCATGAATCAGTTGACGAACTGCGTGATAGAGTAAAAGGTGTTTCAGCTAAGCCCTTTATTGAAACCCTACCATCCATCGATGCCTTACACTGCGATATTGGAAATGCAGCTGAATTTTTTAGAATATTCCAACTAGAAATAGGAGAGGTCTACAAGAAAGCAAATGCAACAAAAGAAGAGCGAAAGAAATGGCAAAATATATTGGACAAACATCTTAGAAAGAAGATGAACCTCAAACCAATTATGAGAATGAATGGAAACTTTGCACGGAAACTTATGACCAAGGAGACAGTAGATGCAGTCTGTGAATTAGTACATTGTGAAGAACGACAAGCAGCACTTAGGGAACTTATGGACCTGTATCTCCAAATGAAACCAGTATGGCGCTCTTCATGCCCAGCCAAAGAGTGCCCAGAACTCCTGTGCCAATATAGTTACCATTCCCAACGTTTTGCAGAGCTTTTGTCCACCAAGTTCAAGTACAGATATGAGGGCAAGATTACCAACTATTTCCACAAAACCCTAGCCCATGTTCCAGAGATCATTGAACGTGATGGTTCTATCGGAGCTTGGGCAAGTGAAGGCAACGAATCCGGCAACAAGTTATTCAGGCGCTTCCGGAAGATGAATGCTCGGCAGTCCAAAATCTATGAGATGGAAGATGTTTTGAAGCACGACGACCAGATTTACAATGTAATTGTCACCGCCCACGCCTTTGTAATAATTTTCTTTATAGTTATGCCAATCATGATTGGCGGATTTGGAAACTGATTAGTTCCACTAATAATTGGGGCCCCAGACATGGCATTTCCACGAATAAACAACATGAGTTTTTGACTCCTCCCCCCCTCCTTTCTTCTACTCCTAGCTTCCTCGGCCGTCGAAGCAGGAGCAGGCACAGGCTGAACCGTTTATCCCCCACTAGCCGGTAATTTAGCCCACGCCGGACCGTCAGTTGACTTGACCATTTTTTCTCTGCATTTGACAGGGGTATCTTCAATTCTAGGGGCAATTAATTTTATTACTACCATTTTAAATATAAAACCTCCGTCAGTGACCCAATATCAGACACCACTATTTGTTTGATCAGTCCTAATCACGGCTGTCCTTCTTCTACTCTCCCTTCCGGTCCTAGCAGCAGGGATTACCATACTGCTAACAGACCGCAACCTCAATACAACATTCTTTGATCCTGCCGGAGGAGGTGACCCAATTCTATATCAACACCTGTTCTGATTCTTTGGACACCCATGGCCAGGAGATAGTTCTCCTTGTGGAGAAACTTCAGGCAGAGGAACTTGCCAAGACGTGGTGGTCTCCAACGCCCTGGTGGGTTCCCAGTTCCCGTTTTCCGGTGTAGATGACAGAGAAAACTGGCCCTTGGTCTTCTACAACAGGACCTGCCAATGTCAGGGCAACTTCATGGGCTATAATTGTGGCGAGTGCAAGTTTGGCTACAGAGGGTCAAACTGCACGGAAAGGCGCACAATGATCAGAAAGGAGCTCTTCAAGCTGACCACAGCAGAGAAAGACAAGTTCATTGCCTATCTCAACCTAGCCAAGCGCACCACCAGCCAGGAGTTTGTCATTGCTACTGGCACATACCAGCAGATGAACAACGGCTCAGACCCTCTCTTTGCTGATATCAACGTCTATGATCTCTTTGTGTGGCTGCATTACTACGCTTCCAGGGATGCTTTCCTTGTGTGGGAGAACATAGACTTTGCTCATGAGGCTCCTGGCTTTGCCCCTTGGCATAGGTTCTTTTTACTGCTTTGGGAACGCGAAATCCAAAAGATGGCAGGAGATGAAGACTTCACTATTCCC
Microhyla_marmoratus           		ATTTCATACTTAAGTTGCATGAAAGCTGCCCCAATGAAGGAAGCCAATGTCAGAGGACAAAGTGGCCTGGCTTATCCGGATCTTCGGACCCAGGGTACTCTGGAGAATATAGATGGGCAGATAGGTGGTTCAAGAGGACTTCCATCACTGACAGATACCTTTGAGCAGGTTATAGAGGAACTCCTAGAAGAGGAACAGACCATAAGGCAGAGTGAAGAGAACAAGGAC???GACATGTATTCATCTAGAGTTATGCTGAGCACTCAAGTGCCTTTGGAGCCACCTTTGCTTTTTCTCCTTGAGGAGTACAAAAACTACTTGGATGCTGCAAACATGTCCATGAGGGTGAGGCGCCACTCTGACCCCGCTCGACGCGGGGAACTGAGCGTCTGTGACAGTATTAGCGAATGGGTGACTGCGGCCGACAAGAAAACTGCAGTGGACATGGCGGGGCAAACAGTTACTGTTCTCGAAAAAGTCCCAGTACCCAAAGGTCAACTGAAACAATATTTCTATGAGACCAAATGCAATCCTATGGGCTACATGAAGGAAGGTTGCAGGGGCATTGACAAAAGGTACTGGAACTCGCAATGCCGAACTACCCAGTCTTATGTGCGTGCGCTCACCATGGATAGCAAAAAAAAAGTTGGCTGGCGCTTTATAAGGATAGACACTTCTTGTGTATGTTTCCTGCTCCACCTGAAAAACAACGAGCTGAAACTCAGACCCACCACTTTCTCTAATGATTCTTGTTACCTACCCCCGTTGAGGCATCCAGCCTTGACCAGCTTCTACCTCATACATGGAGGAAGAACCCCAAATAACGATTTGTCTCAGAAGCTGTACATCATGTCTATGGATTCTTCGAAGAAGATCACACTTTGCTGTTTGGAGAAAGAATTAGTGGGCGATGTTCCTGACGCAAGGTATGGCCATTCCATGAATGTGGTTCACTGCAGAGGCAAAAATGCTGTGCTACTATTTGGAGGAAGATCGTTTTTACCCATGAATCAAAGGACTTCAGAGAAATGGAACAGCGTTGTTGACTGTCAGCCTATGGTCTACCTTATAGATCTACAGTTTGGCTGTGCCAGCATGTATACCGTGAAGGAAATTCAAGAGGGGCTTTCATTTCACGTTTCGGTATCAAGTCATGATACAGTCTATATTATGGGTGGTCATACTCTAGAGAGCAACATAAGGCCACCAAACATCTACATGGTTAAAGTAGACCTCCCACTTGGAAGTCCAAAGGTAACTTGTACCGTTCTTCAAGGCCACTTATCCGTCTCAAGCGCTATTGTGACTCATATCAGCCCCGATGAGTTCCTAATCGTTGGTGGATACGAATCTGATAACCAAAAAAGGATGACTTGTAACAAGGTTTTCATAAATCATGACTCTATTGACATCAGAGAGGTAGAGATGCCTGAATGGACAGGTGACATCAAGCACAGTAAGCGAACAGTCAAAGCCACAACTGGCCGTCAGATCTTTCAGCCGCTCCATGCTCTCAGGAATGCTGAGAAGGCCTTGCTGCCAGGGTACCATCCTTTTGAATGGAAACCTCCTCTAAAAAATGTCTCCAGTATTACAGATGTTGGCATCATGGATGGTCTTTCAGGTCTGAATCGCAATGTGGATGAATACCCCGTTGAAGTGATTTCCAAAAGGTTTCGGTATGATGCAGCTTTAGTGTCTACTTTGAAAGACATGGAGGAAGATATCCTTGAAGGCCTAAAATCACACGATTTGGAGGAATATCTAAGTGGCCCTTTCACAGTGGTAATCAAAGAATCATGTGATGGGATGGGAGATGTCAGTGAGAAGCACGGCAACGGTCCGGCAGTGCCTGAGAAAGCGGTACGTTTCTCATTTACCATCATGAACATCTCTGTTAACAATAACTCTCTTCGCATCTTTGAAGAGAGCAAACCAAATTCCGAACTTTGCTGCAAACCCCTGTGTTTAATGCTTGCTGATGAATCCGACCATGAGACTCTAACGGCAATCTTGAACCCTCTCATAGCTGAAAGAGAAGCAATGAAATCCAGTGAGCTTGTACTGGAAATTGGCGGTATCCTCCGAAGTTTTAAATTCGTCTTCAGAGGAACGGGTTATGATGAGAAACTCATTAGGGAAGTTGAAGGACTTGAAGCTTCAGGCTCTGTTTATATTTGTACCCTATGTGATGCTACACGACTGGAAGCTTCCCAGAATTTAGTCTTCCATTCTATCACCAGAAACCACGTCGAGAACTTGCAGCGCTATGAGACATGGAGAGCTAATCCCTACCATGAATCCGCCGATGAGCTTCGGGATCGAGTAAAGGGAGTTTCAGCAAAGCCCTTCATCGAAACCTTACCATCCATCGATGCGTTACACTGCGATATTGGGAATGCAGCTGAATTTTATAGAATATTCACACTAGAAATAGGAGAGGTCTACAAAAAGCCAAATGCAACCAAAGAAGAGCGAAAGAAATGGCACAATATATTGGACAAACATCTCAGAAAGAAGATGAGCCTCAAACCTATCATGAGAATGAATGGAAACTTTGCACGGAAGCTCATGACCAAGGAGACAGTAGATGCTGTCTGTGAATTATTACATTGTGAAGAACGACAAGCAGCCCTTCAAGAACTAATGGACCTGTATCTCAAAATGAAACCAGTATGGCGCTCTTCATGCCCAGCCAAAGAGTGTCCAGAATTGCTGTGCCAATATAGTTACCACTCTCAACGTTTTGCAGAGCTATTGTCCACCAAGTTCAAGTACCGATATGAGGGCAAGATTACCAACTACTTCCACAAAACCCTCGCCCATGTTCCGGAGATCATTGAACGTGACGGTTCCATCGGAGCTTGGGCCAGTGAAGGCAACGAGTCCGGCAACAAGTTGTTCAGGCGGTTTCGTAAGATGAACGCTCGGCAGTCCAAAATCTATGAGATGGAAGATGTTTTGAAGCACGACGATCAAATTTATAATGTAATTGTAACCGCCCATGCTTTTGTCATGATTTTTTTTATGGTCATGCCCATCATAATTGGAGGCTTCGGAAACTGACTTGTACCACTCATAATTGGAGCACCAGACATGGCATTTCCTCGTATAAACAATATAAGTTTTTGATTGCTTCCCCCCTCCTTCCTTCTTCTCCTAGCATCTTCTGCAGTTGAAGCCGGAGCTGGTACAGGCTGAACTGTTTATCCACCTCTTGCTGGCAACCTCGCCCACGCCGGCCCTTCTGTAGACTTAACTATTTTTTCCCTACATTTAGCTGGGGTATCCTCAATTCTCGGGGCCATTAATTTTATTACAACTATCCTCAACATAAAACCCCCTTCTGTAACCCAATACCAAACCCCATTATTTGTTTGATCAGTTTTAATCACAGCTGTACTATTACTATTGTCCCTCCCAGTCCTAGCCGCTGGAATTACTATACTACTCACTGATCGAAACTTAAACACCACATTTTTTGATCCCGCAGGGGGAGGAGACCCCATCCTCTATCAACACCTATTTTGATTTTTTGGTCACCCATGGCCTGGAGATGGTTCTCCTTGTGGAGAAGCTTCAGGCAGAGGAACCTGCCAAGACGTGGTGGTCTCCAACTCCCTGGTGGGCTCCCAGTTCCCTTTCTCCGGTATAGATGACCGAGAACAGTGGCCCGTGGTCTTCTACAACAGGACCTGCCAATGTCAAGGCAACTTCATGGGCCACCACTGCGGCGAGTGCAAGTTTGGCTACCGAGGGGCGGACTGCGCCGAAAGACGCACCATAGTCCGAAAGGAGATCTTCAAGTTGAGCACCGCGGAGAAGGACAAGTTCGTTGCCTATCTCAACTTGGCCAAGCGCACCACCAGCCAGGACTTTGTCATCGCGACTGGAACCTACCAGCAGATGAACAACGGCTCCAACCCGCTCTTCACAGACATCAACGTCTATGACCTGTTTGTGTGGATGCACTACTACGCCTCCCGCGACGCCTTCCTGGTGTGGGAGAACATCGACTTTGCCCACGAGGCCCCCGGCTTCGCCCCTTGGCACAGGTTCTTTTTACTGCTCTGGGAGCGTGAAATCCAGAAGACGGCGGGAGATGAAGACTTCTCGATCCCC
Microhyla_annectens            		ATTTCATACTTAAGTTGCATGAAAGCTGCCCCAATGAAGGAAGCCAATGTCAGAGGACAAAGTGGCCTGGCTTATCCGGGTCTTCGGACCCACGGTACTCTGGAGAACATAGGTGGGCCGGTAGGTGGTTCAAGAGGACTTCCATCCCTGACAGATACCTTTGAGCAGGTTATAGAGGAACTCCTAGAAGAGGAACAGACCATAAGGCAGAGTGAGGAGAACAAGGAC???GACATGTATTCATCTAGAGTTATGCTGAGCACTCAAGTGCCTTTGGAGCCACCTTTGCTTTTTCTCCTTGAGGAGTACAAAAACTACTTGGATGCTGCAAACATGTCCATGAGGGTGAGGCGCCACTCTGACCCCGCTCGACGTGGGGAACTGAGCGTCTGTGACAGTATTAGCGAATGGGTGACTGCGGCCGACAAGAAAACTGCAGTGGACATGGCGGGGCAAACAGTTACTGTTCTCGAAAAAGTCCCAGTACCCAAAGGTCAACTGAAACAATATTTCTATGAGACCAAATGCAATCCTATGGGCTACATGAAGGAAGGTTGCAGGGGCATTGATAAAAGGTACTGGAACTCGCAATGCCGAACTACCCAATCTTATGTGCGTGCGCTCACCATGGATAGCAAAAAAAAAGTTGGCTGGCGCTTTATAAGGATAGACACTTCTTGTGTATGTTTCCTGCTCCACCTGAAAAACAATGAGTTGAAACTCAGGCCCACCACTTTCTCTAATGATTCTTGTTACCTACCCCCGTTGAGGCATCCGGGCTTGACTAGCTTCTACCTCATACATGGAGGAAGAACCCCAAATAATGATTTGTCTCAGAAGCTGTACATCATGTCTATGGATTCTTCGAAGAAGATCACACTTTGCTGTTTGGAGAAAGAATTAGTGGGCGATGTTCCTGAAGCAAGGTATGGTCATTCCATGAATGTTGTTCATTGCAGAGGCAAAAATGCTGTGGTACTATTTGGAGGAAGATCATTTTTACCCATGAATCAAAGGACTTCAGAAAAATGGAACAGTGTTGTTGACTGTCAGCCAATGGTCTATCTTATTGATCTTCAGTTTGGCTGTGCTAGCATGTATACCGTGAAGGAAATTCAAGACGGGCTTTCATTTCACGTTTCCGTATCAAGTCATGATACGGTTTATATCATGGGTGGTCATACTCTAGAGAGCAACATAAGGCCACCCAACATCTACATGGTTAAAGTAGACCTCCCACTTGGAAGTCCAAAGATAACTTGTACCGTTCTTCAAGGCCGCTTATCCGTCTCGAGCGCTATTGTGACTCACATCAGCCCCGATGAGTTCCTGATCGTCGGTGGATACGAATCTGATAACCAAAAAAGGATGACTTGTAACAAGGTTTTCATAAATCATGACTCTATTGACATCAAAGAGGTAGAGACACCTGAATGGACAGGTGACATCAAGCACAGTAAGCGGACAGTCAAAGCCACAACTGGCCGTCAGATCTTTCAGCCACTCCATGCTCTCAGGAATGCTGAGAAGGCCTTGCTGCCGGGATACCATCCTTTTGAATGGAAGCCACCTTTGAAAAATGTCTCCAGTATTACAGATGTTGGCATCATGGATGGCCTTTCAGGTCTGAATCGCAATGTGGATGAATACCCTGTTGAAGTGATTTCCAAAAGGTTTCGGTATGATGCAGCTTTAGTGTCTACTTTAAAAGACATGGAGGAAGATATCCTCGAAGGCCTAAAATCACACGATTTGGAGGAATATCTAAGGGGCCCTTTCACAGTGGTAATCAAAGAATCATGTGATGGGATGGGAGATGTCAGTGAGAAGCACGGCACCGGTCCGGCAGTGCCTGAGAAAGCAGTACGTTTCTCATTTACGATCATGAACATCTCTGTTAACAATAACTCTCTTCGAATCTTTGAAGAGAGCAAACCAAATTCCGAACTTTGCTGCAAACCCTTGTGTTTAATGCTTGCTGATGAATCCGACCATGAGACTCTAACGGCAATCTTGAACCCTCTTATAGCTGAAAGAGAAGCAATGAAATCCAGTGAGCTCATACTGGAAATTGGTGGTATTCTCCGAAGTTTTAAATTCGCCTTTCGAGGAACGGGTTATGATGAGAAACTTGTTAGGGAAGTTGAAGGACTTGAAGCTTCAGGCTCTGTTTATATATGTACCCTATGTGATGCTACGCGACTGGAAGCGTCCCAGAATTTAGTCTTCCATTCTATCACCAGAAGCCATGTTGAGAACTTGCAGCGCTATGAGACATGGAGAGCTAATCCCTACCACGAATCTGTTGAAGAGCTTCGTGATCGAGTAAAAGGAGTTTCAGCAAAGCCTTTCATCGAAACCTTACCAACCATCGATGCGTTACACTGTGATATTGGGAATGCAGCTGAATTTTATAGAATATTCACACTAGAAATAGGAGAGGTCTACAGGAAACCAAATGCAACCAAAGAAGAGCGAAAGAAATGGCACAATATATTGGACAAACATCTCARAAAGAAGATGAGCCTCAAACCAATCATGAGAATGAATGGAAACTTTGCACGGAAGCTTATGACCAAGGAGACAGTAGATGCAGTCTGTGAATTATTACATTGTGAAGAACGACAAGCAGCCCTTCAAGAGCTTATGGATCTGTATCTCAAAATGAAACCAGTATGGCGCTCTTCATGCCCAGCCAAAGAGTGTCCAGAGTTGCTGTGCCAATATAGTTACCACTCTCAACGTTTTGCAGAGCTATTGTCCACCAAGTTCAAGTACAGATACGAGGGCAAGATTACCAACTACTTCCACAAAACCCTTGCCCATGTTCCGGAGATCATTGAACGTGACGGTTCCATCGGTGCTTGGGCGAGTGAAGGCAACGAGTCTGGCAACAAGTTATTCAGACGCTTTCGGAAGATGAATGCTCGGCAGTCCAAAATCTACGAGATGGAAGATGTTTTGAAGCACGACGACCAAATTTATAATGTAATCGTTACCGCCCATGCTTTTGTTATGATTTTCTTCATAGTTATGCCCATCATAATTGGGGGATTTGGTAATTGACTTGTACCCCTTATGATCGGGGCACCAGACATGGCATTTCCACGAATAAACAACATGAGCTTCTGACTCCTGCCACCCTCGTTCCTTCTCCTTCTGGCATCCTCAGCTGTTGAAGCGGGGGCAGGAACGGGTTGAACCGTATACCCCCCCCTCGCCGGCAACCTTGCTCATGCCGGCCCCTCTGTAGACCTAACCATCTTCTCCCTCCATCTAGCAGGGGTATCCTCAATCCTAGGGGCTATCAACTTTATCACTACTATCCTAAACATAAAACCCCCCTCAGTCACCCAATATCAAACCCCACTATTCGTTTGATCGGTCCTCATCACAGCTGTACTCCTTCTTCTTTCACTCCCCGTTTTAGCGGCCGGGATCACAATATTACTAACCGACCGAAACTTAAATACCACATTTTTCGACCCGGCAGGCGGGGGGGACCCAGTCCTCTATCAACACCTGTTCTGATTCTTTGGTCATCCTTGGCCTGGAGATGGTTCTCCTTGTGGAGAAGCTTCAGGCAGAGGAACCTGCCAAGATGTGGTGGTCTCCAACTCCCAGATGGGCTCCCAGTTCCCCTTTTCCGGTATAGATGACCGAGAACAGTGGCCCGTGGTCTTCTACAACAGGACCTGCCAATGTCAGGGCAACTTCATGGGCCACCACTGCGGCGAGTGCAAGTTTGGCTACCGAGGGGCAAACTGCGCCGAAAGGCGCACCATAGTCAGAAAGGAGATCTTCAAGTTGAGCACCGCAGAGAAGGACAAGTTCGTTGCCTATCTCAACTTGGCCAAGCGCACCACCAGCCAGGACTTTGTCATTGCGACCGGCACCTACGAGCAGATGAACAACGGCTCCAACCCGCTCTTCACAGACATCAACGTCTATGACCTGTTTGTGTGGATGCACTACTACGCCTCCCGGGACGCCTTCCTCGTGTGGGAGAACATCGACTTTGCCCACGAGGCCCCCGGCTTCGCCCCTTGGCACAGGTTCTTTTTACTGCTCTGGGAGCGTGAAATCCAGAAGACGGCGGGAGATGAAGACTTCTCTATCCCC
Micryletta_inornata            		ATTTCATACTTAAGTTGCATGAAAGCTGCCCCAATGAAAGAAGCCAATGTCAGAGGACAAAGTGGCCTGGCTTATCCGGGTCTTCGGACCCACGGTACTTTGGAGAACATAGGTGGGCCGATAGGTGGTTCAAGAGGCCTTCCATCCYTGACAGATACCTTTGAGCATGTTATAGAGGAACTCCTAGAAGAGGAACAGAACATAAGGCAGAGTGAAGAGAACAAGGACTCAGACATGTATTCATCTAGAGTTATGCTRAGCACTCAAGTGCCTTTGGAGCCACCTTTGCTTTTTCTYCTTGAGGAGTACAAAAACTACCTGGATGCTGCGAACATGTCCATGAGGGTGAGGCGCCACTCTGACCCCGCTCGACGCGGGGAACTGAGCGTCTGTGACAGTATTAGTGAATGGGTGACAGCGGCAGACAAGAAAACTGCAGTGGACATGGCGGGGCAAACGGTTACTGTTCTTGAAAAAGTCCCAGTACCCAAAGGTCAACTGAAACAATATTTCTATGAGACCAAATGCAATCCTATGGGCTACATGAAGGAAGGTTGCAGGGGCATTGACAAAAGGTACTGGAACTCGCAATGCCGAACTACCCAGTCTTATGTGCGTGCGCTCACAATGGATAGCAAAAAAAAAGTTGGCTGGCGCTTTATAAGGATAGACACTTCTTGTGTATGTTTCCTGGTCCACCTGAAAAACAACGAGCTGAAACTTCGACCTATTACTTTCACTAATGATTCTTGTTACCTGCCTCCGTTGAGGCATCCAGCCCTGACCAGCTTCTACCTGATACACGGAGGAAGGACCCCGAACAATGAATTGTCTCAAAAACTGTACATCGTGTCTATGGAATCATCAAAGAAGATAATGCTTCGATATTTAGAAAAAGACTTAGTGGGTGATATCCCAGAAGCTAGGTATGGTCATTCCATGAATGTTGTCCACTGCAGAGGCAAAAATGCTGTGTTACTATTTGGAGGAAGGTCATTTTTACCTCCAAATCAAAGGACTACAGAAAAATGGAACAGTGTTGTTGACTGCCAGCCGATGGTCTATCTCATCGATCTTCAGTTTGGCTGTTCTAGCATGTATACCATAAAGGAAATTCAAGATGGGCTTTCATTTCATGTTTCTTTATCAAGTAATGATACAGTCTACATTATGGGCGGTCATACACTTGAAAGCAACATAAGGCCACCAAACATCTACAAGGTTAGAGTAGACCTCCCACTTGGTAGTCCAAACATCACTTGTACCGTTCTACAAGGCCGCTTATCAGTCTCAAGCGCTATTGTGACTCGAACCAGCCCTGATGAGTTCCTGATCGTTGGTGGATACGAATCTGACAACCAAAAAAGAATGACTTGTAACAAAGTTCTCCTAAATAATGACTCTATTGACATCCAAGAGGTAGAGACGCCTGAATGGACAGGGGACATTAAGCATAGTAAGAGGACGGTCAAAGCCACAACGGGTCGCCAGATCTTTCAGCCGCTCCACACACTCAGAAATGCAGAGAAGGCCTTGCTGCCGGGGTACCACCCTTTTGAATGGAAGCCTCCTTTGAAAAACGTTTCCAGCAATACAGATGTTGGCATCATGGATGGACTTTCGGGTCTGAGTCGCTCTGTGGACGAATACCCTGTTGAAGTGATATCCAAAAGGTTTAGGTATGATGCCGCTTTAGTGTCTACTTTGAAAGACATGGAGGAGGATATACTTGAAGGTCTAAAATCTCAAGACTTGGAGGAATACCTAAGTGGACCTTTCACGGTGGTGATCAAAGAATCTTGTGATGGGATGGGCGATGTCAGTGAGAAGCATGGCTGCGGTCCAGCGGTCCCTGAGAAAGCGGTACGTTTCTCGTTCACCATCATGACCATCACTGTTAACGATACCTCAGTTCGAATTTTTGAAGAGACTAAACCAAATTCTGAACTTTGCTGCAAACCCTTGTGCTTAATGCTTGCTGACGAATCAGACCACGAGACTCTAACAGCCATCTTGAACCCTCTGATAGCTGAAAGGGAAGCTATGAAATCCAGCGAGCTCCTATTGGAAATTGGAGGAATTCTCAGAAATTTTACATTTGTCTTTCGTGGAACGGGTTATGATGAGAAGCTTGTTAGGGAAGTGGAAGGACTTGAAGCTTCAGGTTCTAGTTATATTTGTACCTTGTGTGATGCTACACGACTGGAAGCTTCCCAGAATTTGGTCTTCCATTCTATCACCAGAAGCCACTCTGAGAACCTACAGCGCTATGAGACTTGGAGGTCTAATCCCCACCACGAGTCAGTTGGCGAGCTTCGTGATCGAGTAAAAGGTGTTTCGGCAAAGCCATTTATCGAGACCCTACCATCCATTGATGCGTTGCACTGTGATATTGGAAATGCAGCWGAATTTTATAGAATATTCCAACTAGAAATAGGAGAGGTCTACAAGAAACCAAACGCAACAAAAGAAGAGCGAAAAAAATGGCAAGTTATATTGGACAAACATCTTAGAAAGAAGATGAGCCTCAAACCAATTATGAGGATGAATGGAAACTTTGCAAGGAAACTTATGTCCAAGGAGACAGTAGATGCCGTCTGTGAATTAGTCCATTGTGAAGAAAGACAAGCGGCCCTTAGGGAACTTATGGACCTGTATCTCCGAATGAAACCAGTATGGCGCTCTTCGTGTCCAGCCAAAGAGTGCCCAGAGTTGCTGTGCCAATACAGCTACCACTCCCAACGCTTCGCAGAGCTCTTGTCCACCAAGTTCAAGTACAGATACGAGGGCACCATTACCAACTATTTCCACAAAACCCTAGCCCACGTTCCAGAGATCATCGAACGYGATGGTTCCATCGGAGCTTGGGCCAGCGAAGGCAACGAATCGGGCAACAAGCTGTTCAGGCGCTTCCGAAAGATGAACGCTCGGCAGTCCAAAATCTACGAGATGGAAGATGTCTTAAAGCACGACGACCAAATTTATAATGTCATTGTTACTGCCCATGCTTTCGTTATAATTTTCTTTATGGTGATACCAATTATAATTGGAGGATTTGGAAATTGACTAATCCCGCTAATAATTGGAGCCCCAGATATAGCATTCCCACGAATAAATAATATAAGTTTCTGACTTCTTCCCCCGTCTTTTCTGCTTTTATTAGCCTCCTCCGCAGTAGAAGCTGGGGCAGGGACAGGTTGAACTGTATATCCTCCTTTAGCTGGCAATTTAGCCCACGCTGGCCCATCTGTAGACCTGACAATTTTTTCCCTTCATCTAGCCGGAGTATCCTCAATTCTTGGTGCCATTAATTTTATTACCACTATTCTTAATATAAAACCCCCATCAGTTACCCAGTATCAAACACCCCTTTTCGTTTGATCAGTTCTAATTACTGCAGTTCTACTTCTCCTCTCACTCCCAGTTCTCGCCGCTGGAATTACTATACTCCTAACCGACCGCAATTTAAATACAACATTTTTTGACCCAGCCGGAGGAGGTGACCCAATTCTGTATCAACACCTATTCTGATTCTTTGGACATCCTTGGCCTGATGATGGTTCTCCTTGCGGAGAAGCTTCAGGCAGAGGAACTTGCCAAGATGTGGTTGTCTCCACCTCGCCGGTGGGCTCCCAGTTCCCTTTTTCCGGTGTAGATGACCGAGAAAACTGGCCCATAGTCTTCTACAACAGGACCTGCCAATGCCGGGGCAACTTCATGGGCTACAACTGTGGCGAGTGCAAGTTTGGCTATAGAGGGTCGAACTGTACAGAGAGACGCACCATAATCAGAAAGGATATCCTCAAACTGACCACAGGGGAGAAGGAAAAGTTCCTTGCCTACCTCAACTTAGCCAAGCGCACCACCAGCCAGGACTTTGTCATTGCCACTGGCACCTATGAGCAGATGGCCAACGGCTCCAACCCTCTCTTCGCAGATATCAGCGTCTATGACCTGTTTGTGTGGCTGCACTACTACGCCTCCAGGGACGCCTTCGTTGTGTGGGAGAACATAGACTTTGCTCATGAGGCCCCTGGCTTTGCCCCCTGGCACAGGTTCTTTCTACTGCTGTGGGAGCGTGAAATCCAAAAGATGGCGGGGGATGAAGACTTCACTATTCCC
Gastrophryne_olivacea          		ATTTCATACTTAAGTTGCATGAAAGCTGCCCCAATGAAAGAAGCCAGTGTCAGAGGACAAAGTGGCCTGGCCTATCCGGGTCTTCGGACCCACGGTACTCTGGAGAACATAGGTGGGCCCATAGGTGTTTCAAGAGGACTTCCATCACTGACAGATACCTTTGAGCATGTTATAGAGGAACTCCTAGAAGAGGAACAGAACATAAGGCAGAGTGAGGAGAACAAGGACTCAGACATGTATTCATCTAGAGTTATGCTGAGCACTCAAGTGCCTTTGGAGCCACCTTTGCTTTTTCTCCTTGAGGAGTACAAAAACTACCTGGATGCTGCAAACATGTCCATGAGGGTGAGACGCCACTCTGACCCTGCTCGTCGCGGGGAACTGAGTGTCTGTGACAGTATTAGCGAATGGGTGACTGCGGCCGACAAGAAAACTGCAGTAGACATGGCGGGGCAAACCGTTACTGTTCTTGAAAAAGTCCCAGTACCCAAAGGTCAACTGAAACAATATTTCTACGAGACCAAATGCAATCCTATGGGCTACATGAAGGAAGGTTGCAGGGGCATTGACAAGAGGTACTGGAACTCGCAATGCCGAACTACCCAGTCTTATGTGCGTGCGCTCACCATGGATAGCAAAAAAAAAGTTGGCTGGCGCTTCATAAGGATAGACACTTCTTGTGTATGTTTCCTGGTCAACCTGAAGAACAATGAGTTGAAACTTCGACCCACCACTTTCACCAACGATTCTTGTTACTTACCCCCACTGAGGCATCCGGCCTTGACCAGTTTCTACTTGTTACATGGAGGTAGGACCCCAAACAATGAACTGTCTCAAAAACTGTACATCATGTCAATGGATTCACCGAAGAAGATAACACTTCGATGCTTAGAAAAAGACTTAGTGGGGGATGTTCCAGAAGCAAGGTATGGTCATTCCATGAATGTCGTTCACTCCAGAGGCAAAAGTGCTGTGCTGCTATTTGGAGGTAGGTCATTCATACCTATAGGTCAAAGGACTTCAGAAAGATGGAACAGTGTCATTGACTGTCAGCCTTTTGTCTATCTCATCGATCTTCAGTTTGGCTGTTCCAGCATGTACACAGTAAAGGAAATTCAAGATGGGCTCTCTTTTCATGTGTCACTGTCAAGTCATGATACAGTATACATTATGGGTGGTCATAGCCTTGAAAGCAATATAAGGTCAACAAATATCTACAAGCTTAAAGTAGACCTCCTACTTGGAAGTCCGGCCATAACTTGTAGTGTTCTCCAGGGTCAATTATCTGTCTCCAGTGCTATTGTGACTCAACCCAGCCCGGATGAGTTCCTGATTGTTGGTGGATATGAATCCGAAATCAAAAAAAGGATGATCTGTAACAAAGTTGTCCTAGATAATCATTCTATTAACATCCAAGAGGTAGAGACACCTGAATGGACAGGAGATATTAAGCACAGCAAGAGGACAGTCAAAGCCACGACTGGTCGTCAAATCTTTCAGCCACTCCATGCTCTCAGAAATGCAGAGAAGGCCTTGCTGCCAGGGTATCACACCTTTGAGTGGAAGCCTCCTTTGAAGAATGTTTCCAGCAGTACAGATGTTGGTATCATGGATGGACTTTCAGGTCTAAGTCGCTCTGTAGATGAATACCCAGTTGAAGTCATTTCCAAGAGGTTTAGGTATGATGCAGCTTTAGTGTCTACTTTGAAAGACATGGAAGAAGATATTCTTGAAGGCCTAAAAGTACAAGACTTGGATGATTACCTTAGTGGACCTTTCACTGTGGTGATCAAAGAATCCTGTGATGGGATGGGTGATGTCAGCGAGAAACATGGCAGTGGCCCTGCCGTCCCTGAGAAAGCAGTACGTTTCTCATTTACAATAATGAACATCAGCGTCAACGATGCCTCTGTCCGAATATTCGAAGAGAGCAAGCCAAATTCTGAACTGTGCTGCAAACCTCTGTGTTTAATGCTTGCTGATGAGTCAGACCATGAGACTCTAACAGCCATCTTGAATCCTTTGATAGCTGAAAGAGAAGCCATTAAATCCAGTGAGCTCATGTTGGAAATTGGTGGCATTCTTAGAAATTTTAAATTTATCTTCCGTGGCACAGGTTATGATGAGAAGCTTGTTAGGGAGGTGGAAGGACTTGAAGCTTCAGGTTCTGTTTATATTTGCACCTTGTGTGATGCTACACGACTAGAAGCTTCCCAGAATTTAGTCTTCCATTCTATCACCAGAAGCCATTCCGAGAACTTGCAGCGCTATGAGACATGGAGAGCGAATCCCTACCATGAATCAGTTGATGAACTTCGAGATCGAGTAAAGGGTGTTTCAGCAAAGCCGTTTATTGAAACCCTCCCATCCATTGACGCCTTACACTGTGACATTGGAAATGCAGCAAAATTTTTTAGAATATTTCAACTAGAAATAGGTGAGGTCTACAAAAACCCAAACGCAACCAAAGAAGAGCGAAAGAAATGGCAAAATATATTGGACAAACATATTAGAAAGAAGCTGAACCTTAAACCAATTATGAGGATGAATGGAAACTTTGCACGAAAACTTATGACCAAGGAGACGGTAGATGCGGTCTGTGAATTAATACATTGTGAAGAGAGGCAAGAAGCACTTAAAGAACTTATGGATCTGTATCTCAAAATGAAACCCGTATGGCGTTCCTCATGCCCAGCCAAAGAGTGCCCCGAGTTGCTGTGCCAGTACAGTTACCACTCTCAACGTTTTGCCGAGCTTTTGTCCACCAAGTTCAAGTACCGATATGAGGGCAAAATTACCAACTATTTCCACAAAACCCTTGCCCATGTTCCAAAGATCATTGAACGTGATGGCTCAATCGGGGCCTGGGCCAGCGAAGGCAACGAGTCTGGCAACAAGTTATTCCGGCGCTTTCGAAAGATGAATGCTCGGCAGTCCAAAATCTATGAGATGGAAGATGTTTTGAAACACGACGACCAAATTTATAACGTAATTGTTACCGCCCACGCCTTTGTAATAATTTTTTTTATAGTTATACCAATTATGATTGGTGGCTTCGGCAATTGACTAATTCCCCTGATACTGGGAGCACCAGATATAGCTTTCCCCCGAATAAATAACATAAGCTTTTGACTTCTTCCACCATCCTTTCTCCTTCTTCTAGCATCGTCTGCAGTAGAAGCAGGTGCCGGAACCGGATGAACTGTTTATCCCCCATTAGCAGGCAACCTTGCACATGCCGGCCCATCAGTTGACCTCACTATTTTTTCACTCCACCTTGCAGGCGTTTCTTCCATCCTCGGGGCTATTAACTTTATTACAACTATTATTAACATAAAACCCCCCTCAGTAACCCAATACCAAACCCCATTATTTGTCTGATCTGTTATTATTACCGCTGTACTTCTCCTTCTTTCCCTTCCAGTCCTCGCAGCCGGAATTACTATACTCCTCACAGACCGCAACCTTAATACCACTTTTTTTGACCCCGCAGGTGGAGGCGACCCAATTCTCTATCAACACCTGTTCTGATTTTTTGGTCACCCATGGCCAGAAGATGGTTCTCCTTGTGGAGAAGCTTCAGGCAGAGGAACTTGCCAAGATGTGGTGGTCTCTAACTCCCCCGTGGGTTCCCAGTTCCCTTTCTCCGGGATTGACGACCGAGAAAACTGGCCCGTGGTCTTCTACAACAGAACCTGCCGATGTCAGGGGAACTTTATGGGCTACAATTGTGGGGAGTGCAGATTTGGCTACAAAGGGTCAAACTGCACAGAAAGACGCACCATGATCAGGAAGGAGATCTTCAAGCTGACCACAGCGGAGAAGGACAAGTTCATCGCCTATCTCAACTTGGCCAAGCACACGACCAGCCAGGACTTTGTCATCGCCACCGGCACCTATGAGCAGATGAATAACGGCTCAGACCCTCTCTTTGCTGATATTAATGTCTATGACCTGTTTGTGTGGCTGCATTACTACGCCTCCAGGGATGCTTTCCTGGTGTGGGAGAACATAGACTTTGCCCATGAAGCTCCTGGCTTTGCCCCTTGGCACAGGTTCTTCCTACTGCTTTGGGAACGTGAGATCCAAAAGATGGCGGGGGATGAAGACTTCACTATTCCC
Dyscophus_antongili            		ATTTCATACTTAAGTTGCATGAAAGCTGCCCCAATGAAAGAAGCCAATGTCAGAGGACAAAGTGGCCTGGCTTATCCGGGTCTTCGGACCCACGGTACTCTGGAAAACATAGGTGGGCCGATAGGTGGTTCAAGAGGACTTCCATCCCTGACAGATACCTTTGAGCATGTTATAGAGGAACTCCTAGAAGAGGAACAAACCATAAGGCAGAGTGAAGAAAAGAAGGACTCAGACTTGTATACATCTAGAGTTATGCTGAGCACTCAAGTGCCTTTGGAGCCACCTTTGCTTTTTCTCCTTGAGGAGTACAAAAACTACCTGGATGCTGCAAACATGTCCATGAGGGTGAGGCGCCACTCTGATCCTGCTCGACGCGGGGAACTGAGCGTCTGTGACAGTATTAGTGAATGGGTGACTGCGGCTGACAAGAAAACTGCAGTGGACATGGCGGGGCAAACAGTTACTGTTCTTGAAAAAGTCCCAGTACCCAAAGGTCAACTGAAACAATATTTCTATGAGACCAAATGCAATCCTATGGGCTACATGAAGGAAGGTTGCAGGGGCATTGACAAAAGGTACTGGAACTCGCAATGCCCAACTACCCAGTCTTATGTGCGTGCGCTCACCATGGATAGCAAAAAAAAAGTTGGCTGGCGCTTTATAAGGATAGACACTTCTTGTGTATGT?????????????????????????AGTTGAAACTTCGACCCACCACTTTCACTAATGATTCTTGTTACCTGCCTCCGTTGAGGCATCCTGCTTTGACCAGCTTCTATCTGATACACGGAGGAAGGACACCAAACAATGAATTGTCTCAAAGACTGTACATCATGTCTATGGATTCATCAAAGAAGATAACACTTCGCTGTTTAGAAAAAGATTTAGTGGGTGATGTTCCAGAAGCAAGGTATGGTCATTCCATGAATGCTGTTCACTGCAGAGGCAGAAATGCTGTTGTACTGTTTGGGGGGAGGTCATTTTTACCTAAAAATGAAAGGACTACAGATAAATGGAACACTGTTGTTGACTGCCAGCCAATGATCTATCTTATCGATCTTCAGTTTGGCTGTTCCAGCATGTACACCATAAAGGAAATTGAAAACGGGCTCTCTTTTCACGTTTCAGTATCAAGTAAAGATACAGTCTACATTATGGGTGGTCATACCCTTGAAAGCAACATAAGACCACCAAATATCTACAAGGTTAAAGTAGACCTCCCACTTGGAAGTCCAAACATAACTTGTACCATTCTACAAAGCCGCTTATCTGTTTCAAGCGCTATTGTGACTCATAGCAGCCCTGATGAGTTCCTGATTGTTGGTGGTTATGAATCTGACCACCAAAAAAGGATGACTTGTAGCAAAGTTTTCATAAATAATGATTCTATTGACATCCAAGAGATAGAGACACCTGAGTGGACAGGAGACATCAAGCAAAG??????????????????????????????????????????????????????????????????????AAGGCCTTGCTGCCNGGGTATCATCCTTTTGAATGGAAGCCTCCTTTGAAAAATGTTTCCAGTAGTACAGATGTTGGCATCATGGATGGCCTTTCAGGTCTGAATCGCTCTGTGGATGAATACCCTGTTGAAGTGATTTCCAAAAGGTTTAGGTATGATGCAGCTTTAGTGTCTACTTTGAAAGACATGGAAGAAGATATCCTTGAAGGCCTAAAATCACATGACTTGGAGGAATACCTAAGTGGCCCTTTCACTGTGGTGATCAAAGAATCTTGTGATGGGATGGGAGATGTCAGTGAGAAGCATGGCAGTGGCCCAGCAGTCCCAGAGAAAGCAGTACGATTCTCGTTTACGATCATGAATATCTCTGTTAACAATGACTCTGTTCGAATTTTTGAAGAGAGCAAACCAAACTCCGAACTTTGCTGCAAACCCCTGTGTTTAATGCTTGCTGATGAATCAGACCATGAGACTCTAACAGCCATCTTAAACCCTCTGATAGCTGAAAGAGAAGCTATGAAATCCAGCGAGCTCATGCTGGAAATTGGTGGAATTCTCCGAAATTTTACATTTGAATTTCGTGGCACAGGTTATGATGAGAAGCTTATTAGGGAAGTGGAAGGACTTGAAGCTTCAGGTTCTGTTATATTCTGTACCCTGTGGGATGCTACCCGACAGGAAGCTTCCCAGAATTTAGTCTTCCATCTATCCACCAGAAGCCATTCTGAGAACTTGCAGCGCTATGAGACATGGAGAGCTAATCCCTACCACGAATCAGTTGACGATCTTCGTGATCGAGTTAAAGGGGTTTCAGCAAAACCCTTTATTGAAACCCTCCCATCGATTGATGCATTACATTGTGATATTGGAAATGCAGCTGAATTTTATAGAATATTCCAGCTAGAAATAGGAGAGGTCTACAAAAACCCCAAATCAACAAAAGAAGAGCGAAAGAAATGGCAAAATATATTGGACAAACATCTTAGAAAGAAGATGAACCTCAAACCGATTATGAGAATGAATGGAAACTTTGCACGGAAACTTATGAGTGAGGAGACAGTAGATGCAGTATGTGAATTAATACATTGTGAAGAAAGACAAATTGCACTGAAGGAACTTATGGACCTGTATCTCAAAATGAAACCAGTATGGCGCTCTTCATGCCCAGCCAAAGAGTGCCCAGAGTTGCTCTGCCAATATAGTTACCACTCTCAACGTTTTGCAGAGCTTTTGTCCACCAAGTTCAAGTACAGATATGAGGGCACAATTACCAACTATTTCCACAAAACCCTAGCCCATGTTCCAGAGATAATTGAACGTGATGGTTCCATCGGAGCTTGGGCT???????????????????????????????????????????????????????????????????????????????????????????????????GACGACCAAATTTACAACGTCATCGTCACTGCTCACGCCTTTGTAATAATCTTTTTTATAGTAATACCAATCATGATTGGAGGATTTGGAAATTGACTAGTCCCACTAATAATTGGGGCCCCCGACATAGCATTTCCCCGAATAAACAATATAAGCTTTTGGCTTCTCCCCCCCTCTTTCCTCCTTCTTCTTGCCTCCTCTGCAGTAGAAGCCGGTGCAGGCACAGGTTGAACAGTTTATCCCCCTTTAGCCGGAAATCTTGCCCATGCAGGACCATCCGTTGATTTAACAATCTTCTCTTTGCACCTAGCAGGGGTTTCCTCTATTCTTGGNGCAATTAATTTCATCACAACCATTATTAATATAAAACCCCCATCAGGAACTCAATATCAAACCCCCTTATTTGNGNGATCCGTTCTTATTACAGCAGTACTACTTCTGCTTTCACTCCCTGTTCTTGCAGCTGGTATTACAATACTCCTTACTGACCGAAATCTTAATACCACCTTTTTCGATCCCGCAGGTGGAGGAGACCCGGTCTTATATCAACATCTTTTCTGATTCTTTGGCCACCC??GGCCAGGAGATGGTTCTATTTGTGGAGAAGCTTCAGGCAGAGGAACTTGCCAAGATGTGGTTGTCCCTAGCTCCCCTGTGGGTCCCCAGTTCCCTTTTTCTGGTGTCGATGACCGAGAAAACTGGCCCATGGTCTTCTACAACAGGACCTGTCAATGTCAAGGCAACTTCATGGGTTATAATTGTGGTGAGTGCAAGTTTGGCTACAGAGGGCCAAACTGCACTGAAAGGCGCACCATGATCAGAAAGGAGCTCTTCAAGTTGATCACAGCAGAGAAAGACAAGTTCATTGCCTATCTCAACTTGGCCAAGCACACCACCAGCCAGGACTTTGTCATTGCCACTGGCACATATGAGCAGATGAACAACGGCTCAGACCCACTCTTTGCAGATATCAACGTCTATGACCTATTTGTGTGGCTGCATTACTACGCCTCTAGGAATGCTTTCCTTGTGTGGGAGAACATAGACTTTGCTCACGAGGCTCCTGGCTTCGCCCCTTGGCACAGGTTCTTTTTACTGCTTTGGGAACGTGAAATCCAAAAGATGGCGGGGGATGAAGACTTCACTATTCCC
[truncated: 953,054 more chars]
